# Supplementary material for: Gene regulation network analyses of pistil development in papaya
Source: BMC Genomics. 2022 Jan 5;23:8. doi: 10.1186/s12864-021-08197-7 (PMC8729085; doi:10.1186/s12864-021-08197-7)
Supplement: Supplementary file 3 — Additional file 3. Statistics of genes preferentially expressed by different sexes at different developmental stages. [file 12864_2021_8197_MOESM3_ESM.xlsx]

## Sheet: Sheet1
Statistics of genes preferentially expressed by different sexes at different developmental stages
Stage	Female	Male
S1	891	982
S2	156	310
S3	125	223
S4	911	881
Total	2083	2396
