# Supplementary material for: Gene regulation network analyses of pistil development in papaya
Source: BMC Genomics. 2022 Jan 5;23:8. doi: 10.1186/s12864-021-08197-7 (PMC8729085; doi:10.1186/s12864-021-08197-7)
Supplement: Supplementary file 4 — Additional file 4. Statistics of transcription factors preferentially expressed in different stages. [file 12864_2021_8197_MOESM4_ESM.xlsx]

## Sheet: Sheet1
Statistics of transcription factors preferentially expressed in different stages
TF family	early-stage(S1)			Mid-stage(S2-3)			Late-stage(S4)
	Female	Male	Shared TFs	Female	Male	Shared TFs	Female	Male	Shared TFs
ERF	12	11	9	2	1	1	17	24	12
MADS	15	9	8	4	11	3	3	3	2
HD-ZIP	10	8	6	1	0	0	2	2	1
NAC	12	5	3	0	4	0	2	6	1
bHLH	6	3	2	3	4	1	10	5	1
MYB	11	18	8	4	4	3	13	2	2
C2H2	2	7	2	1	1	1	10	4	4
WRKY	6	7	5	0	0	0	9	15	8
AP2	1	3	1	0	0	0	0	0	0
ARF	1	1	0	0	0	0	2	1	1
B3	1	0	0	0	2	0	2	0	0
BES1	1	0	0	0	0	0	0	0	0
bZIP	4	4	2	1	3	1	2	2	0
C3H	0	0	0	0	0	0	2	1	0
CO-like	1	1	1	0	0	0	0	0	0
DBB	2	0	0	0	0	0	0	0	0
Dof	2	1	1	0	0	0	2	0	0
G2-like	2	3	1	0	1	0	1	3	0
GATA	1	1	0	0	0	0	3	0	0
GeBP	1	0	0	0	0	0	0	0	0
GRAS	2	4	1	0	1	0	7	8	5
GRF	1	2	0	0	0	0	0	0	0
HSF	1	1	0	0	0	0	4	0	2
LBD	5	6	2	1	3	1	3	4	2
LFY	1	1	1	0	0	0	0	0	0
NF-YB	1	1	0	0	0	0	0	0	0
Nin-like	1	0	0	0	0	0	0	0	0
NZZ/SPL	1	0	0	0	1	0	0	0	0
RAV	2	0	0	0	0	0	0	0	0
SBP	0	1	0	0	0	0	2	1	0
TALE	3	6	3	1	0	0	2	0	0
TCP	2	1	1	0	0	0	0	0	0
Trihelix	0	0	0	0	0	0	1	1	0
WOX	1	3	1	0	1	0	1	0	0
ARR-B	0	1	0	0	0	0	0	0	0
CAMTA	0	0	0	0	0	0	0	1	0
NF-YC	0	1	0	0	0	0	0	0	0
SAP	0	1	0	0	0	0	0	0	0
SRS	0	2	0	0	1	0	0	0	0
YABBY	0	1	0	0	0	0	0	0	0
ZF-HD	0	1	0	0	0	0	0	0	0
