# Supplementary material for: Gene regulation network analyses of pistil development in papaya
Source: BMC Genomics. 2022 Jan 5;23:8. doi: 10.1186/s12864-021-08197-7 (PMC8729085; doi:10.1186/s12864-021-08197-7)
Supplement: Supplementary file 6 — Additional file 6. Count the differentially expressed genes of different methods. [file 12864_2021_8197_MOESM6_ESM.xlsx]

## Sheet: Sheet1
Count the differentially expressed genes of different methods
	FS1_VS_MS1	FS2_VS_MS2	FS3_VS_MS3	FS4_VS_MS4
DESeq	1415	1419	1406	2925
edgeR	1723	1636	1542	3173
Shared	1397	1403	1386	2872
