# Supplementary material for: Gene regulation network analyses of pistil development in papaya
Source: BMC Genomics. 2022 Jan 5;23:8. doi: 10.1186/s12864-021-08197-7 (PMC8729085; doi:10.1186/s12864-021-08197-7)
Supplement: Supplementary file 11 — Additional file 11. Statistics of topological attribute information of different gene regulatory networks. [file 12864_2021_8197_MOESM11_ESM.xlsx]

## Sheet: FPR
name	ClusteringCoefficient	AverageShortestPathLength	Degree	NeighborhoodConnectivity	TopologicalCoefficient
Cp_CDF3-like	0	4.60925	58	1.2931	0.0977011
Cp_SVP-like	0.010101	4.64524	56	1.85455	0.0440559
Cp_PIL1-like	0.0399698	3.28278	54	5.26923	0.0617788
Cp_CPRF2	0.026827	3.66581	49	4.25532	0.0569462
Cp_HEC2	0.0338266	3.3419	47	4.40909	0.0566535
Cp_HGD	0.0836237	3.52442	44	7.07143	0.0640693
Cp_CDF3	0.0162602	3.43702	43	2.69048	0.0435664
Cp_UNE10	0.0179487	3.42674	41	3.05	0.0485
Cp_AGL11	0.022942	4.36761	40	2.48718	0.0590521
Cp_CPRF1-like	0.0850202	3.40874	39	7.35897	0.0774686
Cp_ABI5	0.0555556	3.77378	38	4.38889	0.0555556
Cp_BZIP9	0.0470588	3.82005	36	4.88571	0.0730159
Cp_BZIP46-like	0.0435606	4.52185	34	3.15152	0.0757576
Cp_TCP12	0.147783	3.16452	32	10.2759	0.086062
Cp_bHLH63-like	0.0537634	3.86118	32	3.64516	0.0700069
Cp_TCP11-like	0.129231	3.52699	27	7.88462	0.0923077
Cp_TCP9	0.0253623	3.68895	25	4.20833	0.0668239
Cp_bHLH30-like	0.0592885	4.72751	24	4.13043	0.065967
Cp_GTL1-like	0.121212	4.0437	12	5	0.139706
sunup.08G0013500	0.47619	3.59126	7	38.5714	0.326877
Cp_NAC47-like	0.47619	3.59126	7	38.5714	0.326877
sunup.02G0024860	0.533333	3.61697	6	39.1667	0.359327
sunup.09G0001020	0.4	3.5964	6	38	0.326149
sunup.09G0006260	0.2	3.17224	6	39	0.236364
sunup.04G0024610	0.7	3.60154	5	38	0.376238
sunup.02G0001470	0.7	3.60154	5	38	0.376238
sunup.07G0023060	0.6	3.65296	5	34.8	0.325234
sunup.06G0023590	0.5	3.82262	5	43	0.390909
sunup.05G0021240	0.5	3.82262	5	43	0.390909
Cp_EIL1	0.5	3.64524	5	34	0.309091
sunup.07G0021610	0.5	3.64267	5	38.6	0.387879
sunup.09G0001280	0.5	3.61183	5	41	0.359649
Cp_NAC72-like	0.3	3.94087	5	38.2	0.289394
sunup.03G0003630	0.666667	4.01542	4	42	0.442105
sunup.02G0026290	0.666667	4.01542	4	42	0.442105
sunup.06G0002430	0.666667	3.85347	4	45	0.454545
sunup.06G0002110	0.666667	3.85347	4	45	0.454545
sunup.01G0014120	0.666667	3.85347	4	45	0.454545
Cp_HSFC1	0.666667	3.73008	4	33.75	0.387931
sunup.02G0002650	0.666667	3.73008	4	33.5	0.385057
sunup.02G0010700	0.666667	3.6144	4	37.75	0.389175
sunup.05G0024300	0.5	3.98201	4	40.75	0.442935
sunup.08G0009650	0.5	3.95116	4	33	0.44
sunup.03G0001530	0.5	3.80463	4	41.25	0.381944
sunup.04G0017800	0.5	3.53213	4	44.25	0.385965
sunup.05G0023420	0.333333	3.75578	4	40.5	0.397059
sunup.03G0024510	0.333333	3.75578	4	40.5	0.397059
sunup.03G0001400	0.333333	3.75578	4	40.5	0.397059
sunup.06G0024680	0.166667	3.57584	4	42.5	0.381818
sunup.05G0005110	1	4.03342	3	31.3333	0.54023
Cp_ANL2	1	3.81491	3	33	0.515625
sunup.03G0002220	1	3.81491	3	33	0.515625
sunup.08G0018910	0.666667	4.46272	3	27.3333	0.49697
sunup.07G0019490	0.666667	4.46272	3	27.3333	0.49697
sunup.06G0010920	0.666667	4.46272	3	27.3333	0.49697
sunup.04G0019900	0.666667	4.46272	3	27.3333	0.49697
sunup.04G0016720	0.666667	4.46272	3	27.3333	0.49697
Cp_NAC1	0.666667	4.46272	3	27.3333	0.49697
sunup.02G0009410	0.666667	4.46272	3	27.3333	0.49697
sunup.03G0011140	0.666667	4.24936	3	38.6667	0.515556
sunup.02G0001880	0.666667	4.24936	3	38.6667	0.515556
sunup.07G0022460	0.666667	4.22879	3	37.6667	0.495614
sunup.07G0011910	0.666667	4.22879	3	37.6667	0.495614
sunup.05G0002710	0.666667	4.22879	3	37.6667	0.495614
sunup.02G0007330	0.666667	4.22879	3	37.6667	0.495614
sunup.08G0018110	0.666667	4.01285	3	42.6667	0.526749
sunup.07G0001660	0.666667	4.00514	3	37.6667	0.45935
Cp_WRKY27	0.666667	3.98715	3	35.3333	0.490741
sunup.05G0005240	0.666667	3.95887	3	47	0.505376
sunup.01G0022360	0.666667	3.92545	3	39	0.534247
sunup.08G0005980	0.666667	3.91517	3	35.6667	0.516908
sunup.01G0004410	0.333333	4.47815	3	41.3333	0.44086
sunup.06G0002210	0.333333	4.10026	3	46.6667	0.402899
sunup.HSY0000470	0.333333	4.08997	3	37.3333	0.402174
sunup.01G0025170	0.333333	4.08997	3	36.6667	0.422481
sunup.01G0012470	0.333333	4.08997	3	36.6667	0.422481
sunup.05G0006280	0.333333	3.9383	3	27.3333	0.391304
sunup.06G0020020	0.333333	3.91003	3	46	0.531008
sunup.01G0022500	0.333333	3.91003	3	46	0.531008
sunup.04G0005400	0.333333	3.82262	3	40.3333	0.430108
sunup.09G0020210	0.333333	3.8072	3	39.3333	0.47561
Cp_ATHB12	0.333333	3.65296	3	43.6667	0.46595
sunup.02G0017200	0.333333	3.65296	3	43.6667	0.46595
sunup.01G0018960	0.333333	3.64524	3	45	0.480287
Cp_RVE8	0	3.96401	3	41.3333	0.380503
sunup.04G0008320	0	3.65553	3	38.6667	0.384354
sunup.08G0011670	0	3.62982	3	46.3333	0.419753
sunup.08G0007930	1	5.62211	2	39	0.629032
sunup.08G0007870	1	5.62211	2	39	0.629032
Cp_ATH22-like	1	5.62211	2	39	0.629032
sunup.08G0001620	1	5.62211	2	39	0.629032
sunup.07G0022090	1	5.62211	2	39	0.629032
sunup.07G0010980	1	5.62211	2	39	0.629032
sunup.06G0021610	1	5.62211	2	39	0.629032
sunup.04G0018780	1	5.62211	2	39	0.629032
sunup.04G0017230	1	5.62211	2	39	0.629032
sunup.04G0000390	1	5.62211	2	39	0.629032
sunup.02G0002150	1	5.62211	2	39	0.629032
sunup.01G0024550	1	5.62211	2	39	0.629032
sunup.01G0021040	1	5.62211	2	39	0.629032
sunup.01G0020190	1	5.62211	2	39	0.629032
sunup.08G0014840	1	4.80206	2	35	0.673077
sunup.05G0020140	1	4.80206	2	35	0.673077
sunup.05G0018040	1	4.80206	2	35	0.673077
sunup.05G0014060	1	4.80206	2	35	0.673077
sunup.05G0011640	1	4.80206	2	35	0.673077
sunup.03G0026900	1	4.80206	2	35	0.673077
sunup.03G0020460	1	4.80206	2	35	0.673077
sunup.09G0017410	1	4.7455	2	34.5	0.766667
sunup.08G0016960	1	4.7455	2	34.5	0.766667
sunup.08G0011160	1	4.7455	2	34.5	0.766667
sunup.08G0009150	1	4.7455	2	34.5	0.766667
sunup.07G0022650	1	4.7455	2	34.5	0.766667
Cp_MYB114-like	1	4.7455	2	34.5	0.766667
sunup.06G0010160	1	4.7455	2	34.5	0.766667
sunup.06G0009880	1	4.7455	2	34.5	0.766667
sunup.05G0022540	1	4.7455	2	34.5	0.766667
Cp_ARF23-like	1	4.7455	2	34.5	0.766667
sunup.04G0024070	1	4.7455	2	34.5	0.766667
sunup.04G0023550	1	4.7455	2	34.5	0.766667
sunup.03G0016000	1	4.7455	2	34.5	0.766667
sunup.02G0019700	1	4.7455	2	34.5	0.766667
sunup.02G0013470	1	4.7455	2	34.5	0.766667
sunup.02G0009570	1	4.7455	2	34.5	0.766667
sunup.01G0019490	1	4.7455	2	34.5	0.766667
sunup.07G0000400	1	4.51928	2	21.5	0.632353
sunup.07G0019810	1	4.50643	2	35.5	0.563492
sunup.06G0018830	1	4.38303	2	38.5	0.6875
sunup.05G0002820	1	4.38303	2	38.5	0.6875
sunup.03G0024730	1	4.38303	2	38.5	0.6875
sunup.03G0019230	1	4.38303	2	38.5	0.6875
sunup.03G0001770	1	4.38303	2	38.5	0.6875
sunup.02G0019940	1	4.38303	2	38.5	0.6875
sunup.02G0006870	1	4.38303	2	38.5	0.6875
sunup.08G0020660	1	4.35219	2	41	0.61194
sunup.07G0019350	1	4.35219	2	41	0.61194
sunup.07G0016310	1	4.35219	2	41	0.61194
sunup.07G0000930	1	4.35219	2	41	0.61194
sunup.06G0017500	1	4.35219	2	41	0.61194
sunup.06G0010000	1	4.35219	2	41	0.61194
sunup.06G0001110	1	4.35219	2	41	0.61194
sunup.05G0021630	1	4.35219	2	41	0.61194
sunup.04G0024820	1	4.35219	2	41	0.61194
sunup.02G0027280	1	4.35219	2	41	0.61194
sunup.02G0022100	1	4.35219	2	41	0.61194
sunup.02G0010790	1	4.35219	2	41	0.61194
sunup.07G0017580	1	4.2545	2	40	0.597015
sunup.05G0020110	1	4.2545	2	40	0.597015
sunup.05G0008060	1	4.2545	2	40	0.597015
sunup.01G0008000	1	4.2545	2	40	0.597015
sunup.09G0000460	1	4.16452	2	45.5	0.733871
sunup.09G0007470	1	4.16195	2	44.5	0.674242
sunup.09G0001900	1	4.16195	2	44.5	0.674242
sunup.06G0020310	1	4.16195	2	44.5	0.674242
sunup.03G0022430	1	4.16195	2	44.5	0.674242
sunup.02G0023820	1	4.16195	2	44.5	0.674242
sunup.02G0022410	1	4.16195	2	44.5	0.674242
sunup.01G0005090	1	4.16195	2	44.5	0.674242
sunup.09G0007250	1	4.12596	2	27.5	0.859375
sunup.03G0024320	1	4.12596	2	27.5	0.859375
sunup.02G0008320	1	4.12596	2	27.5	0.859375
sunup.06G0002690	0	5.25193	2	44	0.5375
sunup.05G0002030	0	5.25193	2	44	0.5375
sunup.04G0007340	0	5.25193	2	44	0.5375
sunup.02G0023770	0	5.25193	2	44	0.5375
sunup.02G0020250	0	5.25193	2	44	0.5375
sunup.04G0007880	0	4.41388	2	41	0.533333
sunup.01G0026540	0	4.41388	2	41	0.533333
sunup.01G0021390	0	4.41388	2	41	0.533333
sunup.01G0021060	0	4.41388	2	41	0.533333
sunup.01G0001960	0	4.41388	2	41	0.533333
sunup.08G0011890	0	4.24679	2	24	0.5
sunup.03G0021710	0	4.21594	2	40.5	0.50641
sunup.03G0018050	0	4.20051	2	32	0.525424
sunup.03G0010990	0	4.20051	2	32	0.525424
sunup.08G0000730	0	4.18252	2	50	0.550562
sunup.07G0021220	0	4.18252	2	50	0.550562
sunup.06G0012700	0	4.18252	2	50	0.550562
Cp_NFYB3-like	0	4.18252	2	50	0.550562
sunup.02G0004630	0	4.18252	2	50	0.550562
sunup.01G0013130	0	4.18252	2	50	0.550562
sunup.01G0004620	0	4.18252	2	50	0.550562
sunup.01G0002610	0	4.18252	2	50	0.550562
sunup.08G0000130	0	4.14653	2	35.5	0.539062
sunup.07G0006180	0	4.14653	2	35.5	0.539062
sunup.04G0005340	0	4.14653	2	35.5	0.539062
sunup.03G0014740	0	4.14653	2	35.5	0.539062
sunup.03G0025610	0	4.12596	2	39.5	0.534722
sunup.06G0023580	0	4.00257	2	41.5	0.5
sunup.01G0017580	0	3.94602	2	39	0.59375
sunup.02G0009010	0	3.86118	2	41.5	0.570423
sunup.01G0025190	0	3.86118	2	41.5	0.570423
sunup.01G0017950	0	3.86118	2	41.5	0.570423
sunup.07G0012280	0	3.76864	2	46	0.54878
sunup.06G0002300	0	3.76864	2	46	0.54878
sunup.01G0014140	0	3.76864	2	46	0.54878
sunup.01G0005020	0	3.76864	2	46	0.54878
sunup.04G0008100	0	3.66067	2	48	0.54023
sunup.08G0003630	0	5.72494	1	23	0
sunup.08G0001710	0	5.72494	1	23	0
sunup.05G0012260	0	5.72494	1	23	0
sunup.04G0021190	0	5.72494	1	23	0
sunup.04G0000910	0	5.72494	1	23	0
Cp_SCL32	0	5.72494	1	23	0
sunup.01G0020700	0	5.72494	1	23	0
sunup.09G0010060	0	5.64267	1	55	0
sunup.09G0007370	0	5.64267	1	55	0
sunup.09G0006010	0	5.64267	1	55	0
sunup.08G0012730	0	5.64267	1	55	0
sunup.07G0021300	0	5.64267	1	55	0
sunup.07G0003940	0	5.64267	1	55	0
sunup.07G0003920	0	5.64267	1	55	0
sunup.06G0024500	0	5.64267	1	55	0
sunup.06G0022020	0	5.64267	1	55	0
sunup.06G0013600	0	5.64267	1	55	0
sunup.06G0003000	0	5.64267	1	55	0
sunup.05G0023250	0	5.64267	1	55	0
sunup.05G0021910	0	5.64267	1	55	0
sunup.05G0001780	0	5.64267	1	55	0
sunup.04G0025710	0	5.64267	1	55	0
sunup.04G0024870	0	5.64267	1	55	0
sunup.04G0022580	0	5.64267	1	55	0
sunup.04G0007030	0	5.64267	1	55	0
sunup.03G0019070	0	5.64267	1	55	0
sunup.03G0014390	0	5.64267	1	55	0
Cp_MYB101	0	5.64267	1	55	0
sunup.03G0005090	0	5.64267	1	55	0
sunup.02G0017880	0	5.64267	1	55	0
sunup.02G0016680	0	5.64267	1	55	0
sunup.02G0003870	0	5.64267	1	55	0
sunup.01G0017520	0	5.64267	1	55	0
sunup.01G0015510	0	5.64267	1	55	0
sunup.01G0014720	0	5.64267	1	55	0
sunup.01G0014610	0	5.64267	1	55	0
sunup.01G0005540	0	5.64267	1	55	0
sunup.01G0004040	0	5.64267	1	55	0
sunup.01G0003810	0	5.64267	1	55	0
sunup.01G0001900	0	5.64267	1	55	0
sunup.08G0018390	0	5.60668	1	58	0
sunup.08G0007100	0	5.60668	1	58	0
sunup.08G0004640	0	5.60668	1	58	0
sunup.07G0019480	0	5.60668	1	58	0
sunup.07G0016160	0	5.60668	1	58	0
sunup.07G0015150	0	5.60668	1	58	0
sunup.07G0014350	0	5.60668	1	58	0
sunup.07G0004210	0	5.60668	1	58	0
sunup.06G0017730	0	5.60668	1	58	0
sunup.06G0003610	0	5.60668	1	58	0
sunup.05G0012200	0	5.60668	1	58	0
sunup.05G0010410	0	5.60668	1	58	0
Cp_RVE5	0	5.60668	1	58	0
sunup.05G0007460	0	5.60668	1	58	0
sunup.05G0005270	0	5.60668	1	58	0
sunup.05G0001990	0	5.60668	1	58	0
sunup.04G0023960	0	5.60668	1	58	0
sunup.04G0021000	0	5.60668	1	58	0
sunup.04G0019210	0	5.60668	1	58	0
sunup.04G0014370	0	5.60668	1	58	0
sunup.04G0005730	0	5.60668	1	58	0
sunup.04G0002450	0	5.60668	1	58	0
sunup.04G0002440	0	5.60668	1	58	0
sunup.03G0022770	0	5.60668	1	58	0
sunup.03G0020070	0	5.60668	1	58	0
sunup.03G0014970	0	5.60668	1	58	0
sunup.03G0011730	0	5.60668	1	58	0
sunup.03G0010830	0	5.60668	1	58	0
sunup.03G0001060	0	5.60668	1	58	0
sunup.03G0000370	0	5.60668	1	58	0
sunup.02G0024030	0	5.60668	1	58	0
sunup.02G0021630	0	5.60668	1	58	0
sunup.02G0011000	0	5.60668	1	58	0
sunup.02G0006290	0	5.60668	1	58	0
sunup.02G0005970	0	5.60668	1	58	0
sunup.01G0018900	0	5.60668	1	58	0
sunup.01G0016920	0	5.60668	1	58	0
sunup.01G0013760	0	5.60668	1	58	0
sunup.01G0013500	0	5.60668	1	58	0
sunup.01G0010760	0	5.60668	1	58	0
Cp_NAC4	0	5.60668	1	58	0
sunup.01G0003470	0	5.60668	1	58	0
sunup.01G0000240	0	5.60668	1	58	0
sunup.04G0019390	0	5.51928	1	33	0
sunup.03G0022200	0	5.51928	1	33	0
sunup.03G0008890	0	5.51928	1	33	0
sunup.01G0003320	0	5.51928	1	33	0
Cp_WRKY75	0	5.36504	1	39	0
sunup.05G0018970	0	5.36504	1	39	0
sunup.05G0018850	0	5.36504	1	39	0
sunup.05G0018620	0	5.36504	1	39	0
sunup.05G0018500	0	5.36504	1	39	0
sunup.05G0018430	0	5.36504	1	39	0
sunup.05G0018420	0	5.36504	1	39	0
sunup.05G0018260	0	5.36504	1	39	0
sunup.05G0018020	0	5.36504	1	39	0
sunup.05G0017970	0	5.36504	1	39	0
sunup.05G0013980	0	5.36504	1	39	0
Cp_MYB108-like	0	5.36504	1	39	0
sunup.03G0008270	0	5.36504	1	39	0
sunup.03G0006840	0	5.36504	1	39	0
sunup.03G0006770	0	5.36504	1	39	0
sunup.02G0015890	0	5.36504	1	39	0
Cp_CRC	0	5.36504	1	39	0
sunup.01G0021250	0	5.36504	1	39	0
sunup.01G0017560	0	5.36504	1	39	0
Cp_LBD6	0	5.36504	1	39	0
sunup.01G0020230	0	5.04113	1	12	0
sunup.08G0018420	0	4.85861	1	31	0
sunup.07G0014400	0	4.85861	1	31	0
sunup.07G0014390	0	4.85861	1	31	0
sunup.06G0000080	0	4.85861	1	31	0
sunup.05G0023770	0	4.85861	1	31	0
Cp_WRKY23	0	4.85861	1	31	0
sunup.09G0013440	0	4.81748	1	35	0
sunup.09G0002810	0	4.81748	1	35	0
sunup.05G0023380	0	4.81748	1	35	0
sunup.04G0001910	0	4.81748	1	35	0
sunup.02G0015860	0	4.81748	1	35	0
sunup.01G0023450	0	4.81748	1	35	0
sunup.01G0015340	0	4.81748	1	35	0
sunup.01G0013110	0	4.81748	1	35	0
sunup.07G0012190	0	4.77121	1	36	0
sunup.07G0010060	0	4.77121	1	36	0
sunup.05G0024240	0	4.77121	1	36	0
sunup.09G0006350	0	4.68638	1	24	0
sunup.06G0002700	0	4.68638	1	24	0
sunup.05G0019880	0	4.68638	1	24	0
sunup.04G0006770	0	4.68638	1	24	0
sunup.03G0024990	0	4.68638	1	24	0
sunup.03G0021220	0	4.68638	1	24	0
sunup.01G0019020	0	4.68638	1	24	0
sunup.09G0001610	0	4.66324	1	47	0
sunup.09G0000470	0	4.66324	1	47	0
sunup.08G0008920	0	4.66324	1	47	0
sunup.08G0000590	0	4.66324	1	47	0
sunup.07G0022300	0	4.66324	1	47	0
sunup.07G0014980	0	4.66324	1	47	0
sunup.06G0008360	0	4.66324	1	47	0
sunup.06G0005480	0	4.66324	1	47	0
sunup.04G0006660	0	4.66324	1	47	0
sunup.03G0006280	0	4.66324	1	47	0
sunup.03G0004330	0	4.66324	1	47	0
sunup.02G0022810	0	4.66324	1	47	0
sunup.02G0004170	0	4.66324	1	47	0
Cp_NAC89-like	0	4.52185	1	42	0
sunup.HSY0000150	0	4.43445	1	42	0
sunup.09G0004500	0	4.43445	1	42	0
sunup.09G0003550	0	4.43445	1	42	0
sunup.08G0018930	0	4.43445	1	42	0
sunup.08G0008630	0	4.43445	1	42	0
sunup.06G0016260	0	4.43445	1	42	0
Cp_BBX20-like	0	4.43445	1	42	0
sunup.05G0011230	0	4.43445	1	42	0
sunup.05G0010720	0	4.43445	1	42	0
sunup.04G0006780	0	4.43445	1	42	0
sunup.03G0023270	0	4.43445	1	42	0
sunup.03G0017980	0	4.43445	1	42	0
sunup.03G0007490	0	4.43445	1	42	0
sunup.03G0007050	0	4.43445	1	42	0
sunup.01G0018140	0	4.43445	1	42	0
sunup.01G0002620	0	4.43445	1	42	0
sunup.05G0001410	0	4.42416	1	40	0
sunup.04G0018470	0	4.42416	1	40	0
sunup.03G0019760	0	4.42416	1	40	0
sunup.03G0018520	0	4.42416	1	40	0
sunup.03G0015000	0	4.42416	1	40	0
sunup.03G0002490	0	4.42416	1	40	0
sunup.02G0000110	0	4.42416	1	40	0
sunup.01G0025450	0	4.42416	1	40	0
Cp_COL2	0	4.42416	1	40	0
sunup.09G0012720	0	4.33933	1	44	0
sunup.08G0020440	0	4.33933	1	44	0
sunup.05G0012890	0	4.33933	1	44	0
sunup.04G0013710	0	4.33933	1	44	0
Cp_AP2	0	4.33933	1	44	0
sunup.03G0015170	0	4.33933	1	44	0
sunup.03G0012420	0	4.33933	1	44	0
sunup.03G0003150	0	4.33933	1	44	0
Cp_ERF113	0	4.33933	1	44	0
sunup.01G0023730	0	4.33933	1	44	0
sunup.01G0019480	0	4.33933	1	44	0
sunup.01G0007990	0	4.33933	1	44	0
sunup.01G0004860	0	4.33933	1	44	0
sunup.09G0002430	0	4.28021	1	52	0
Cp_SCL3	0	4.28021	1	52	0
sunup.05G0022000	0	4.28021	1	52	0
Cp_NAC56	0	4.28021	1	52	0
sunup.04G0001090	0	4.28021	1	52	0
sunup.02G0020350	0	4.28021	1	52	0
sunup.02G0015980	0	4.28021	1	52	0
sunup.02G0000710	0	4.28021	1	52	0

## Sheet: FME
name	ClusteringCoefficient	AverageShortestPathLength	Degree	NeighborhoodConnectivity	TopologicalCoefficient
Cp_CDF3-like	0.0185111	3.99296	73	3.19718	0.0383752
Cp_WIP6	0.0447115	3.39437	70	6.21538	0.0454492
Cp_DOF3.4	0.0311677	3.54225	70	5.61765	0.0413817
Cp_IDD12	0.0387175	3.65317	60	6.13793	0.03902
Cp_PIL1-like	0.0220408	3.67958	52	4.26	0.0593548
Cp_ZAT11	0	3.7993	51	2.31373	0.101056
Cp_bHLH30	0.0552721	3.83451	50	6.55102	0.0620327
Cp_UNE10	0.0619796	3.85915	48	6.48936	0.0531021
Cp_ICE1-like	0.00925069	4.26937	48	3.25532	0.0508033
Cp_AGL6	0.0222017	4.54754	48	2.74468	0.0484382
Cp_HEC2	0.0401691	3.88732	45	4.09091	0.0716123
Cp_SUP-like	0.0499419	4.83627	45	5.02381	0.0480905
Cp_IDD11	0.0412262	3.80634	45	5.77273	0.0547727
Cp_FD	0.0807692	4.22535	42	6.825	0.0611364
Cp_AGL11	0.0405405	5.14437	38	3.56757	0.0855856
Cp_HEC2-like	0.052381	3.75704	37	5.88889	0.0635802
Cp_CPRF2	0.103226	3.58627	33	8.77419	0.0691244
Cp_DOF5.7-like	0.032197	4.70423	33	2.33333	0.0751515
Cp_HGD	0.00806452	4.78169	32	2.03125	0.0539773
Cp_TGA2.3	0.154023	3.64085	31	12.7	0.0806794
Cp_bHLH106-like	0.0172414	3.68838	29	4.27586	0.0554957
Cp_CPRF1-like	0.0246305	3.67958	29	4.68966	0.0552669
Cp_ABI5	0.129231	3.58099	28	10.6154	0.0813953
Cp_ZHD3	0.12	5.44014	27	6.8	0.0850633
Cp_bHLH30-like	0.181159	3.69718	25	12.3333	0.0900243
Cp_TGA9	0.0790514	3.82042	23	7.21739	0.0744681
Cp_TGA10	0.0428571	4.27817	23	4.04762	0.12585
Cp_PIF7-like	0.0671937	4.47359	23	3.47826	0.0881316
Cp_TCP12	0.1	3.84507	21	11.9	0.0940476
Cp_bHLH66	0.121053	5.2007	20	5.9	0.117708
Cp_TCP9	0.0261438	4.24824	18	5.11111	0.102067
Cp_TCP11-like	0.230769	4.1162	15	9.35714	0.124762
Cp_CYC	0	4.36796	13	3.84615	0.258741
Cp_GTL1-like	0.0909091	4.02289	12	5.66667	0.138158
Cp_NIT4B-like	0.272727	4.46831	12	10.1667	0.147343
Cp_PTL-like	0.142857	4.74472	9	5	0.192708
sunup.01G0022360	0.428571	3.51937	7	43.8571	0.261762
sunup.08G0008380	0.238095	4.22887	7	26.1429	0.258571
Cp_COL2	0.333333	4.10563	6	33.3333	0.281073
Cp_TCP13	0.5	4.73063	6	9.6	0.309677
sunup.01G0014300	0.4	4.21479	6	28	0.28
sunup.02G0023040	0.333333	3.54049	6	52.5	0.286885
sunup.05G0006190	0.133333	3.89613	6	29.5	0.254386
sunup.05G0022540	0.333333	3.80634	6	40	0.268456
sunup.06G0009500	0.533333	3.67077	6	48.5	0.301242
sunup.06G0011040	0.333333	3.68662	6	44.3333	0.279536
sunup.07G0000990	0.266667	3.82394	6	40.1667	0.27972
sunup.08G0003560	0.666667	4.12324	6	35.6667	0.321321
sunup.09G0001900	0.466667	4.18662	6	27.8333	0.270227
sunup.09G0001950	0.466667	3.8257	6	40.1667	0.298507
sunup.08G0008640	0.8	3.99472	6	43.6667	0.314149
sunup.01G0002620	0.4	4.19894	5	37.8	0.344954
sunup.01G0003060	0.5	5.02289	5	34.2	0.328846
sunup.01G0015290	0.4	4.11268	5	34.6	0.318519
sunup.01G0017950	0.3	3.90317	5	40.2	0.314063
sunup.01G0020230	0.4	3.92782	5	45.8	0.336765
sunup.02G0003240	0.4	3.71479	5	47.4	0.32027
sunup.02G0019940	0.6	4.60035	5	20.4	0.309091
sunup.03G0003260	0.5	5.02289	5	34.2	0.328846
sunup.03G0010240	0.1	3.83979	5	28.2	0.262857
Cp_SUS2	0.9	4.04577	5	47.2	0.352239
sunup.03G0024730	0.6	4.60035	5	20.4	0.309091
sunup.03G0025610	0.5	3.89261	5	51.2	0.301775
sunup.04G0001090	0.4	3.91021	5	50	0.342466
sunup.04G0001290	0.6	3.92606	5	44.2	0.349206
sunup.04G0003970	0.4	3.95775	5	40.6	0.300741
Cp_BLH4	0.4	3.91021	5	50	0.342466
sunup.04G0022700	0.5	3.96127	5	39.2	0.348214
sunup.05G0005320	0.5	5.04225	5	34.2	0.332039
sunup.06G0017800	0.6	4.17254	5	47.8	0.346377
sunup.06G0021450	0.4	4.22887	5	44	0.318841
sunup.07G0010590	0.4	4.05634	5	35.6	0.316071
sunup.06G0016300	0.4	3.91021	5	50	0.342466
sunup.07G0016600	0.4	3.78521	5	43.2	0.318519
Cp_ESR2-like	0.6	3.86092	5	46.6	0.337681
sunup.01G0000240	0.5	4.01232	4	47	0.359615
sunup.01G0006940	0.833333	4.36972	4	47.25	0.4375
sunup.01G0010220	0.666667	4.09683	4	43.25	0.354508
sunup.01G0011450	0.5	5.1338	4	32.25	0.4
sunup.01G0011480	0.5	3.73768	4	58.75	0.389073
sunup.01G0013460	0.5	5.1338	4	32.25	0.4
sunup.01G0015420	0.166667	4.3169	4	19.5	0.358491
sunup.01G0019480	0.5	4.0088	4	47.25	0.391667
sunup.01G0019490	0.5	3.88028	4	42	0.375
sunup.01G0021040	0.166667	3.92782	4	45.25	0.300336
sunup.01G0023830	0.5	4.36268	4	40.25	0.406566
sunup.01G0026540	0.166667	4.55106	4	24.5	0.328767
sunup.02G0000720	0.833333	4.36972	4	47.25	0.4375
sunup.02G0002790	0.5	5.10035	4	33.5	0.389535
sunup.02G0005970	0.333333	4.375	4	17.5	0.336538
sunup.02G0009550	0.166667	4.27641	4	39.5	0.371429
sunup.02G0020590	0.5	5.05282	4	37.75	0.385204
sunup.02G0022100	0.5	4.13908	4	32	0.329897
Cp_WOX2	0.5	5.1338	4	32.25	0.4
sunup.02G0024920	0.5	4.01232	4	47	0.359615
sunup.02G0026290	0.333333	4.27817	4	27	0.356667
sunup.03G0000370	0.5	4.06162	4	39	0.33913
Cp_SAP	0.5	3.73768	4	58.75	0.389073
sunup.03G0013500	0.333333	4.03169	4	44.25	0.354839
sunup.04G0000180	0.833333	4.36972	4	47.25	0.4375
sunup.04G0000880	0	3.80106	4	32.25	0.315657
sunup.04G0018420	0.5	3.9419	4	51.5	0.399225
sunup.04G0019180	0.5	4.01232	4	47	0.359615
sunup.05G0002030	0.833333	4.36972	4	47.25	0.4375
sunup.05G0005110	0.666667	3.91901	4	41.25	0.375
sunup.05G0012840	0.833333	4.36972	4	47.25	0.4375
sunup.05G0022340	0.833333	4.03169	4	47.25	0.387295
sunup.06G0001830	0.333333	3.87852	4	46.25	0.365079
sunup.06G0003010	0.5	4.0088	4	47.25	0.391667
sunup.06G0004730	0.5	5.1338	4	32.25	0.4
sunup.07G0007230	0.333333	4.33275	4	29	0.359375
sunup.08G0000730	0.666667	4.2412	4	42	0.42
Cp_ABS2-like	0.166667	4.29049	4	38	0.297619
Cp_SCL3	0.166667	3.66725	4	58.5	0.308511
sunup.09G0002210	0.5	3.98063	4	41.75	0.347917
sunup.09G0006260	0.166667	3.98944	4	34.5	0.32381
sunup.09G0012030	0.166667	3.89085	4	45.75	0.34542
sunup.09G0012400	0.5	3.96831	4	43	0.392202
sunup.05G0023900	0.333333	4.66901	4	42	0.336
sunup.06G0008920	0.5	3.73768	4	58.75	0.389073
sunup.07G0000930	0.5	4.24824	4	45.5	0.402655
sunup.07G0018040	0.333333	3.89437	4	58	0.341716
sunup.08G0007880	0.5	3.9331	4	50.25	0.390625
sunup.09G0010960	0.333333	4.22359	4	35.5	0.367188
sunup.01G0001530	0.666667	4.64613	3	34.3333	0.562842
sunup.01G0001590	0.666667	4.39613	3	47.3333	0.482993
sunup.01G0004410	1	4.7588	3	52.6667	0.521452
sunup.01G0009430	0	4.76761	3	26	0.384615
sunup.01G0011380	0	4.46127	3	16.3333	0.403509
sunup.01G0013760	1	4.7588	3	52.6667	0.521452
sunup.01G0017030	0.666667	4.64613	3	34.3333	0.562842
sunup.01G0017280	1	4.7588	3	52.6667	0.521452
sunup.01G0019090	0.666667	3.98415	3	52	0.464286
sunup.01G0019590	1	4.43838	3	39.3333	0.561905
sunup.01G0020240	0.666667	4.64613	3	34.3333	0.562842
sunup.01G0022980	0	3.86444	3	33.3333	0.375969
sunup.01G0023910	1	6.06514	3	27.3333	0.546667
sunup.02G0004860	0.333333	4.38556	3	39	0.449612
sunup.02G0006880	0.333333	3.95423	3	44.6667	0.426282
sunup.02G0009410	0	4.51585	3	35.6667	0.385185
sunup.02G0012080	0.666667	4.9507	3	45.3333	0.457912
sunup.02G0015930	0.333333	4.23415	3	35.6667	0.415686
sunup.02G0020720	0.333333	4.18486	3	42.3333	0.466667
sunup.02G0020860	1	4.3169	3	46	0.5
sunup.02G0023770	0.333333	4.40669	3	19.3333	0.404255
sunup.02G0025700	0.333333	4.26232	3	56	0.434896
Cp_REV	0.666667	4.37148	3	41.6667	0.438596
sunup.03G0001900	1	4.7588	3	52.6667	0.521452
sunup.03G0002340	0.333333	5.05986	3	42	0.443262
sunup.03G0003550	1	4.12324	3	52.3333	0.471471
sunup.03G0008270	0.666667	4.14085	3	56.6667	0.497076
sunup.03G0024510	1	4.7588	3	52.6667	0.521452
sunup.03G0025640	0.666667	5.08275	3	38	0.436782
sunup.03G0026750	0.666667	4.64613	3	34.3333	0.562842
sunup.04G0002080	0.333333	4.25176	3	38	0.443137
sunup.04G0003340	0.333333	3.9419	3	56.6667	0.436693
sunup.04G0003590	0.333333	4.4243	3	23.3333	0.469388
sunup.04G0003620	0.666667	4.17958	3	47	0.435185
sunup.04G0005180	0	3.99472	3	43	0.4
Cp_LBD36-like	0.333333	5.14085	3	34.6667	0.445887
sunup.04G0009940	0.333333	5.14085	3	34.6667	0.445887
sunup.04G0012510	0.666667	4.14085	3	56.6667	0.497076
sunup.05G0001990	1	4.43838	3	39.3333	0.561905
sunup.05G0002090	0.666667	5.01232	3	10.3333	0.607843
sunup.05G0010850	0	4.11268	3	35	0.369565
sunup.05G0021190	0.666667	4.9507	3	45.3333	0.457912
sunup.06G0010900	0.333333	4.25176	3	38	0.443137
Cp_MYB308-like	0.666667	4.14261	3	38.6667	0.402778
sunup.06G0024940	1	6.06514	3	27.3333	0.546667
sunup.07G0002600	0	3.79401	3	27	0.366197
sunup.07G0002870	1	4.3169	3	46	0.5
sunup.07G0018590	0.666667	4.9507	3	45.3333	0.457912
sunup.07G0020560	0.666667	3.9912	3	46.3333	0.458746
sunup.08G0003610	0.333333	4.38908	3	29	0.427861
sunup.08G0007710	0.333333	5.18486	3	30.6667	0.452736
sunup.08G0009150	0	4.1743	3	26.3333	0.415301
sunup.08G0015530	1	4.63028	3	25.3333	0.452381
sunup.08G0020480	0.666667	5.23063	3	38	0.481013
sunup.09G0002260	0.666667	4.64613	3	34.3333	0.562842
sunup.09G0004700	0.666667	3.9912	3	46.3333	0.458746
sunup.09G0013110	0.333333	4.01408	3	55	0.463277
sunup.09G0018160	0.333333	4.25176	3	38	0.443137
sunup.03G0001400	1	4.7588	3	52.6667	0.521452
Cp_AIL1	0.666667	5.23063	3	38	0.481013
sunup.04G0018780	0.333333	4.01408	3	55	0.463277
Cp_CUC2	0.666667	4.14085	3	56.6667	0.497076
sunup.05G0000200	0.333333	4.37148	3	46	0.485816
sunup.06G0021290	0.666667	5.48768	3	34.6667	0.45614
sunup.06G0024680	0	4.04401	3	48.6667	0.41092
sunup.07G0000250	0.666667	4.14085	3	56.6667	0.497076
sunup.07G0006600	0.333333	5.12676	3	31	0.425926
sunup.07G0014980	1	4.7588	3	52.6667	0.521452
sunup.07G0019350	0.333333	4.23415	3	35.6667	0.415686
sunup.08G0006350	0.666667	4.14789	3	43.6667	0.436667
Cp_EIL1	0	3.98592	3	36.3333	0.368056
sunup.08G0017720	0.666667	4.14085	3	56.6667	0.497076
Cp_ANL2	0	3.93838	3	55.6667	0.382284
sunup.09G0001310	0.333333	4.37148	3	46	0.485816
sunup.09G0004680	1	4.7588	3	52.6667	0.521452
sunup.09G0014930	0.333333	4.60387	3	17.3333	0.435897
sunup.01G0000380	0	4.36444	2	48	0.534091
sunup.01G0003240	1	5.31514	2	44.5	0.695312
Cp_LBD25	1	4.12676	2	66.5	0.604545
sunup.01G0004380	0	4.34331	2	48.5	0.579268
sunup.01G0005090	0	4.45599	2	46	0.5
Cp_BEL1-like	0	4.02289	2	48.5	0.516304
sunup.01G0010760	0	4.88908	2	51.5	0.543011
sunup.01G0011280	1	5.44366	2	28	0.736842
Cp_LBD6	1	4.18486	2	63	0.636364
Cp_ARF5	1	4.76056	2	33.5	0.656863
sunup.01G0012470	1	5.44366	2	28	0.736842
sunup.01G0014140	1	5.44366	2	28	0.736842
sunup.01G0017780	0	4.35035	2	45.5	0.577922
sunup.01G0018030	1	4.12676	2	66.5	0.604545
sunup.01G0018720	1	5.44366	2	28	0.736842
sunup.01G0021670	0	4.62148	2	20.5	0.590909
sunup.01G0022750	1	4.48239	2	51	0.64557
sunup.01G0023120	1	5.44366	2	28	0.736842
sunup.01G0025890	0	4.35035	2	45.5	0.577922
Cp_DIV	0	4.10211	2	48.5	0.516304
sunup.02G0005720	0	4.62852	2	35.5	0.575
sunup.02G0006890	1	4.28521	2	43.5	0.550633
sunup.02G0008300	1	5.31514	2	44.5	0.695312
sunup.02G0008320	1	5.31514	2	44.5	0.695312
sunup.02G0009220	1	4.71127	2	40	0.714286
sunup.02G0009370	0	4.34331	2	48.5	0.579268
sunup.02G0014820	0	5.18134	2	21.5	0.5
sunup.02G0017300	1	5.31514	2	44.5	0.695312
Cp_AP2/B3-like	1	6.0757	2	31	0.688889
sunup.02G0022450	1	4.71127	2	40	0.714286
sunup.02G0022720	1	5.26937	2	14.5	0.604167
sunup.02G0023430	0	4.07746	2	58	0.59375
sunup.02G0026560	1	5.44366	2	28	0.736842
sunup.02G0027990	1	5.31514	2	44.5	0.695312
sunup.03G0000980	0	4.17606	2	38.5	0.551471
sunup.03G0001800	0	4.01232	2	39.5	0.513333
sunup.03G0001890	1	4.35035	2	47.5	0.650685
sunup.03G0001910	1	4.77641	2	59	0.641304
sunup.03G0003130	1	4.48239	2	51	0.64557
sunup.03G0005630	0	4.3257	2	50	0.563218
sunup.03G0006280	0	4.07746	2	58	0.59375
sunup.03G0007000	0	4.07746	2	58	0.59375
sunup.03G0007830	1	4.71127	2	40	0.714286
sunup.03G0009050	1	5.19718	2	25	0.555556
sunup.03G0011810	1	4.77641	2	59	0.641304
Cp_LOL1	1	4.18486	2	63	0.636364
sunup.03G0022200	1	5.44366	2	28	0.736842
sunup.03G0026210	0	4.07746	2	58	0.59375
sunup.03G0026740	0	4.59683	2	35	0.507463
Cp_AP2	0	4.35035	2	45.5	0.577922
sunup.04G0000770	1	5.31514	2	44.5	0.695312
sunup.04G0000910	1	4.80106	2	55.5	0.630682
sunup.04G0002860	1	4.12676	2	66.5	0.604545
sunup.04G0002870	0	4.34331	2	48.5	0.579268
sunup.04G0003160	1	4.77641	2	59	0.641304
sunup.04G0003980	1	4.80106	2	55.5	0.630682
sunup.04G0009410	0	4.26056	2	37	0.514286
sunup.04G0013710	1	5.44366	2	28	0.736842
Cp_ATH15	1	4.18486	2	63	0.636364
sunup.04G0016710	0	5.15317	2	42	0.585714
sunup.04G0018950	0	4.51937	2	29.5	0.5
sunup.04G0019860	0	5.15317	2	42	0.585714
sunup.04G0022220	1	4.71127	2	40	0.714286
sunup.04G0023720	0	4.34155	2	56	0.617978
sunup.04G0024070	0	4.88908	2	51.5	0.543011
sunup.04G0024500	0	4.70599	2	30.5	0.536364
sunup.05G0002710	1	4.3662	2	40.5	0.586957
sunup.05G0002820	1	5.26937	2	14.5	0.604167
sunup.05G0003230	1	6.0757	2	31	0.688889
sunup.05G0005310	1	5.31514	2	44.5	0.695312
sunup.05G0006100	0	4.12852	2	40.5	0.526667
sunup.05G0022680	1	5.31514	2	44.5	0.695312
sunup.06G0001730	0	4.35035	2	45.5	0.577922
sunup.06G0002240	1	4.28521	2	43.5	0.550633
sunup.06G0002940	0	5.15317	2	42	0.585714
sunup.06G0006490	1	4.65317	2	31	0.584906
sunup.06G0006830	0	4.37148	2	42	0.5125
sunup.06G0009760	0	4.17606	2	38.5	0.551471
sunup.06G0010380	0	4.00352	2	54.5	0.575269
sunup.06G0011290	0	4.88908	2	51.5	0.543011
Cp_SCR	1	4.71127	2	40	0.714286
sunup.06G0016510	0	4.43662	2	29	0.608696
sunup.06G0019260	0	5.18662	2	22.5	0.5
sunup.06G0024820	0	4.88908	2	51.5	0.543011
sunup.07G0001550	1	4.71127	2	40	0.714286
sunup.07G0008060	0	4.01232	2	39.5	0.513333
sunup.07G0008920	0	4.35035	2	45.5	0.577922
sunup.07G0009140	0	5.19542	2	36	0.57377
sunup.07G0010290	0	5.22007	2	15.5	0.604167
sunup.07G0013730	1	5.44366	2	28	0.736842
sunup.07G0015980	1	5.31514	2	44.5	0.695312
Cp_KNAT3-like	1	5.13028	2	44.5	0.570513
sunup.07G0022860	1	4.36972	2	46	0.582278
sunup.08G0000410	0	4.35035	2	45.5	0.577922
sunup.08G0000470	1	4.35035	2	47.5	0.650685
sunup.08G0001570	0	5.22007	2	15.5	0.604167
Cp_E2FA	0	5.13556	2	35	0.507463
sunup.08G0004510	0	4.98063	2	47	0.522727
Cp_ATH22-like	1	5.13028	2	44.5	0.570513
sunup.08G0007510	1	4.28521	2	43.5	0.550633
sunup.08G0008840	0	4.35035	2	45.5	0.577922
sunup.08G0008920	0	4.36444	2	48	0.534091
sunup.08G0010000	0	5.15317	2	42	0.585714
sunup.08G0010470	0	4.35035	2	45.5	0.577922
sunup.08G0013500	0	4.88908	2	51.5	0.543011
sunup.08G0016550	0	4.10211	2	48.5	0.516304
sunup.08G0017890	1	4.48063	2	35.5	0.696078
sunup.08G0020660	1	4.64437	2	20.5	0.602941
sunup.08G0021000	1	5.19718	2	25	0.555556
sunup.08G0021290	1	5.31514	2	44.5	0.695312
sunup.09G0000530	0	4.35035	2	45.5	0.577922
sunup.09G0005240	1	5.13028	2	44.5	0.570513
Cp_WOX1	1	5.13028	2	44.5	0.570513
sunup.09G0005620	0	4.3257	2	50	0.563218
sunup.09G0006590	1	5.01408	2	13	0.764706
sunup.09G0007470	1	4.48063	2	35.5	0.696078
sunup.09G0016240	0	4.00352	2	54.5	0.575269
sunup.09G0018570	1	4.18486	2	63	0.636364
sunup.02G0001460	1	4.80106	2	55.5	0.630682
sunup.02G0027670	1	4.48944	2	36.5	0.640351
sunup.03G0006980	1	6.0757	2	31	0.688889
sunup.03G0015230	0	4.07746	2	58	0.59375
sunup.03G0016320	1	4.77641	2	59	0.641304
sunup.04G0003250	1	5.44366	2	28	0.736842
Cp_GATA18-like	1	5.31514	2	44.5	0.695312
sunup.04G0013620	1	5.31514	2	44.5	0.695312
sunup.04G0016810	1	5.31514	2	44.5	0.695312
sunup.04G0019240	1	6.0757	2	31	0.688889
sunup.04G0020800	1	5.31514	2	44.5	0.695312
Cp_RVE5	0	4.88908	2	51.5	0.543011
sunup.06G0002870	0	4.07746	2	58	0.59375
sunup.06G0004680	1	4.76056	2	33.5	0.656863
sunup.06G0006270	1	5.31514	2	44.5	0.695312
sunup.06G0009950	1	4.48239	2	51	0.64557
sunup.06G0020020	1	5.44366	2	28	0.736842
sunup.07G0008760	1	4.18486	2	63	0.636364
sunup.07G0009590	0	4.07746	2	58	0.59375
sunup.07G0011300	1	5.44366	2	28	0.736842
sunup.08G0000250	1	4.80106	2	55.5	0.630682
sunup.08G0000290	1	4.80106	2	55.5	0.630682
sunup.08G0020980	1	4.77641	2	59	0.641304
sunup.09G0000250	1	4.3662	2	40.5	0.586957
Cp_HSFB2A	0	4.88908	2	51.5	0.543011
sunup.09G0008160	1	5.44366	2	28	0.736842
sunup.09G0009650	1	5.44366	2	28	0.736842
sunup.09G0013000	0	4.43662	2	29	0.608696
sunup.09G0014740	1	4.12676	2	66.5	0.604545
sunup.09G0018540	0	4.18134	2	38	0.5
sunup.09G0018890	1	4.77641	2	59	0.641304
sunup.01G0000250	0	4.79754	1	51	0
sunup.01G0001550	0	4.81866	1	23	0
sunup.01G0003470	0	4.9912	1	71	0
sunup.01G0004280	0	4.39261	1	65	0
sunup.01G0004780	0	4.67782	1	50	0
sunup.01G0005210	0	4.68662	1	29	0
sunup.01G0005540	0	4.9912	1	71	0
sunup.01G0005710	0	4.67782	1	50	0
sunup.01G0007190	0	4.68662	1	29	0
sunup.01G0007970	0	4.83275	1	49	0
sunup.01G0009800	0	4.67782	1	29	0
sunup.01G0012500	0	5.77993	1	32	0
sunup.01G0013110	0	4.79754	1	51	0
sunup.01G0014100	0	5.54577	1	47	0
sunup.01G0014160	0	4.68662	1	29	0
sunup.01G0014620	0	5.83451	1	42	0
sunup.01G0015680	0	4.79754	1	51	0
sunup.01G0016920	0	4.9912	1	71	0
sunup.01G0017560	0	4.67782	1	29	0
sunup.01G0017650	0	4.54049	1	68	0
sunup.01G0018000	0	5.70246	1	33	0
sunup.01G0018300	0	4.67782	1	50	0
sunup.01G0018410	0	4.54049	1	68	0
sunup.01G0019020	0	5.3662	1	13	0
sunup.01G0021060	0	5.77993	1	32	0
sunup.01G0021560	0	4.9912	1	71	0
sunup.01G0021610	0	6.14261	1	37	0
sunup.01G0022500	0	4.79754	1	51	0
Cp_WOX4	0	4.79754	1	51	0
sunup.01G0025220	0	4.79754	1	51	0
Cp_ANT	0	5.83451	1	42	0
sunup.02G0000670	0	4.9912	1	71	0
sunup.02G0001630	0	4.67782	1	29	0
sunup.02G0002220	0	5.77993	1	32	0
sunup.02G0006110	0	4.54049	1	68	0
sunup.02G0007460	0	4.65141	1	58	0
sunup.02G0012450	0	5.54577	1	47	0
sunup.02G0015410	0	4.65141	1	58	0
sunup.02G0016670	0	4.81866	1	23	0
sunup.02G0017740	0	5.54577	1	47	0
sunup.02G0018100	0	5.54577	1	47	0
sunup.02G0019120	0	4.67782	1	50	0
sunup.02G0019400	0	4.67782	1	50	0
sunup.02G0019790	0	5.54577	1	47	0
sunup.02G0021230	0	4.65141	1	58	0
sunup.02G0021550	0	4.67782	1	50	0
sunup.02G0022170	0	5.77993	1	32	0
sunup.02G0022820	0	4.68662	1	29	0
sunup.02G0023200	0	5.77993	1	32	0
sunup.02G0026570	0	4.88556	1	44	0
sunup.02G0027720	0	4.88556	1	44	0
Cp_HOX3	0	4.79754	1	51	0
sunup.03G0000590	0	5.77993	1	32	0
sunup.03G0001010	0	4.54049	1	68	0
sunup.03G0001630	0	4.80458	1	44	0
sunup.03G0002010	0	4.65141	1	58	0
sunup.03G0003140	0	4.79754	1	51	0
sunup.03G0003150	0	4.68662	1	29	0
sunup.03G0005450	0	5.54577	1	47	0
sunup.03G0005820	0	5.77993	1	32	0
sunup.03G0006840	0	4.80458	1	44	0
sunup.03G0006970	0	6.14261	1	37	0
sunup.03G0008540	0	5.54577	1	47	0
sunup.03G0009350	0	4.67782	1	50	0
sunup.03G0009530	0	5.54577	1	47	0
sunup.03G0011060	0	6.14261	1	37	0
sunup.03G0012420	0	5.26761	1	47	0
sunup.03G0012990	0	5.70246	1	33	0
sunup.03G0013470	0	4.54049	1	68	0
sunup.03G0014970	0	5.70246	1	33	0
sunup.03G0015130	0	4.80458	1	44	0
sunup.03G0017330	0	5.54577	1	47	0
sunup.03G0018650	0	4.54049	1	68	0
sunup.03G0019930	0	5.54577	1	47	0
sunup.03G0021560	0	4.79754	1	51	0
sunup.03G0024000	0	5.54577	1	47	0
sunup.04G0004360	0	4.57923	1	26	0
sunup.04G0004410	0	4.54049	1	68	0
sunup.04G0005760	0	5.77993	1	32	0
sunup.04G0007410	0	4.79754	1	51	0
sunup.04G0008320	0	4.67782	1	50	0
sunup.04G0013180	0	4.54049	1	68	0
sunup.04G0015280	0	5.83451	1	42	0
sunup.04G0016720	0	5.77993	1	32	0
sunup.04G0020900	0	5.54577	1	47	0
sunup.04G0021190	0	4.79754	1	51	0
sunup.04G0023610	0	5.47183	1	23	0
Cp_NAC72-like	0	5.77993	1	32	0
sunup.04G0024890	0	5.77993	1	32	0
sunup.05G0000190	0	5.70246	1	33	0
sunup.05G0001260	0	4.67782	1	50	0
sunup.05G0004560	0	5.24648	1	18	0
sunup.05G0008700	0	6.14261	1	37	0
sunup.05G0010310	0	5.26761	1	47	0
sunup.05G0019880	0	5.77993	1	32	0
sunup.05G0020140	0	4.54049	1	68	0
sunup.05G0022700	0	4.68662	1	29	0
Cp_NAC89-like	0	5.70246	1	33	0
Cp_BBX20-like	0	4.39261	1	65	0
sunup.06G0006790	0	6.14261	1	37	0
sunup.06G0009930	0	5.26761	1	47	0
sunup.06G0010830	0	5.70246	1	33	0
sunup.06G0012570	0	4.54049	1	68	0
sunup.06G0016090	0	5.70246	1	33	0
sunup.06G0017430	0	5.70246	1	33	0
sunup.06G0017730	0	5.70246	1	33	0
Cp_NAC47-like	0	4.79754	1	51	0
sunup.07G0000200	0	4.75528	1	36	0
sunup.07G0000690	0	5.83451	1	42	0
sunup.07G0003220	0	4.80458	1	44	0
sunup.07G0008700	0	4.39261	1	65	0
sunup.07G0010820	0	6.14261	1	37	0
sunup.07G0011550	0	4.80458	1	44	0
sunup.07G0012110	0	4.65141	1	58	0
sunup.07G0015250	0	5.26761	1	47	0
sunup.07G0017400	0	5.26761	1	47	0
sunup.07G0017450	0	4.68662	1	29	0
sunup.07G0019900	0	5.70246	1	33	0
sunup.08G0000170	0	4.88556	1	44	0
sunup.08G0000400	0	4.65141	1	58	0
sunup.08G0000990	0	4.83275	1	49	0
Cp_NFYA10-like	0	4.67782	1	50	0
sunup.08G0003550	0	4.67782	1	50	0
sunup.08G0004290	0	4.65141	1	58	0
sunup.08G0004770	0	5.77993	1	32	0
sunup.08G0005580	0	5.26761	1	47	0
sunup.08G0010050	0	4.54049	1	68	0
sunup.08G0016240	0	4.65141	1	58	0
sunup.08G0021330	0	4.39261	1	65	0
Cp_WRKY27	0	5.27641	1	21	0
sunup.09G0004860	0	4.83275	1	49	0
Cp_ERF3	0	4.79754	1	51	0
sunup.09G0010250	0	4.65141	1	58	0
sunup.09G0015940	0	5.83451	1	42	0
sunup.01G0001180	0	4.9912	1	71	0
sunup.01G0015000	0	4.79754	1	51	0
sunup.01G0021570	0	4.9912	1	71	0
sunup.01G0023610	0	4.9912	1	71	0
sunup.02G0004750	0	5.54577	1	47	0
sunup.02G0006870	0	4.67782	1	29	0
sunup.02G0007410	0	4.9912	1	71	0
sunup.02G0009080	0	5.54577	1	47	0
sunup.02G0017210	0	4.9912	1	71	0
sunup.02G0019910	0	5.54577	1	47	0
sunup.02G0021080	0	4.9912	1	71	0
sunup.02G0027100	0	6.14261	1	37	0
sunup.03G0001060	0	4.9912	1	71	0
sunup.03G0002160	0	4.79754	1	51	0
sunup.03G0002190	0	4.9912	1	71	0
sunup.03G0012330	0	4.9912	1	71	0
sunup.03G0012520	0	5.54577	1	47	0
sunup.03G0013820	0	4.9912	1	71	0
sunup.03G0014810	0	5.83451	1	42	0
sunup.03G0019410	0	4.75528	1	36	0
sunup.03G0022570	0	4.81866	1	23	0
sunup.03G0024410	0	4.83275	1	49	0
sunup.03G0024750	0	6.19894	1	20	0
sunup.04G0001660	0	6.19894	1	20	0
Cp_SRS1	0	4.83275	1	49	0
sunup.04G0010960	0	4.67782	1	29	0
sunup.04G0013130	0	4.9912	1	71	0
sunup.04G0015050	0	4.81866	1	23	0
sunup.04G0017230	0	4.9912	1	71	0
sunup.04G0018210	0	4.83275	1	49	0
sunup.04G0019620	0	6.19894	1	20	0
sunup.04G0020080	0	5.70246	1	33	0
sunup.04G0024610	0	4.9912	1	71	0
sunup.05G0000120	0	4.79754	1	51	0
sunup.05G0001820	0	4.67782	1	29	0
sunup.05G0001960	0	4.79754	1	51	0
sunup.05G0002470	0	4.79754	1	51	0
sunup.05G0002780	0	5.77993	1	32	0
sunup.05G0003310	0	4.39261	1	65	0
sunup.05G0004420	0	4.79754	1	51	0
sunup.05G0004570	0	4.9912	1	71	0
sunup.05G0008680	0	5.77993	1	32	0
sunup.05G0008820	0	6.14261	1	37	0
Cp_ATHB12	0	5.77993	1	32	0
sunup.05G0011170	0	4.54049	1	68	0
sunup.05G0015590	0	4.80458	1	44	0
sunup.05G0019340	0	6.43838	1	25	0
sunup.05G0020870	0	5.77993	1	32	0
sunup.05G0023380	0	5.77993	1	32	0
sunup.05G0023770	0	5.54577	1	47	0
sunup.05G0025100	0	5.22359	1	40	0
sunup.06G0001350	0	4.80458	1	44	0
Cp_Q8LMR9	0	6.14261	1	37	0
sunup.06G0006900	0	4.80458	1	44	0
sunup.06G0020000	0	4.9912	1	71	0
sunup.06G0023620	0	4.9912	1	71	0
sunup.07G0000030	0	4.9912	1	71	0
sunup.07G0001940	0	4.9912	1	71	0
sunup.07G0002610	0	4.80458	1	44	0
sunup.07G0002840	0	5.54577	1	47	0
sunup.07G0003700	0	5.70246	1	33	0
Cp_TALE1	0	6.14261	1	37	0
sunup.07G0009050	0	4.67782	1	29	0
sunup.07G0015750	0	6.19894	1	20	0
Cp_SHN2-like	0	5.83451	1	42	0
sunup.07G0018960	0	4.9912	1	71	0
sunup.07G0020850	0	5.22359	1	40	0
sunup.07G0021220	0	4.85739	1	47	0
sunup.08G0000270	0	5.74296	1	8	0
sunup.08G0001330	0	4.9912	1	71	0
sunup.08G0001400	0	5.54577	1	47	0
sunup.08G0004640	0	4.9912	1	71	0
sunup.08G0007870	0	4.67782	1	50	0
sunup.08G0014470	0	4.65141	1	58	0
sunup.08G0016530	0	4.39261	1	65	0
Cp_RVE8	0	4.67782	1	29	0
sunup.08G0018110	0	4.9912	1	71	0
sunup.08G0019830	0	4.9912	1	71	0
sunup.08G0021160	0	4.68662	1	29	0
sunup.09G0001020	0	4.9912	1	71	0
sunup.09G0004330	0	4.9912	1	71	0
sunup.09G0006310	0	4.79754	1	51	0
Cp_PFL	0	5.70246	1	33	0
sunup.09G0007930	0	5.77993	1	32	0
sunup.09G0010570	0	5.22359	1	40	0
sunup.09G0013250	0	5.26761	1	47	0

## Sheet: FMI
name	ClusteringCoefficient	AverageShortestPathLength	Degree	NeighborhoodConnectivity	TopologicalCoefficient
Cp_DOF5.7-like	0.0290845	2.21048	373	14.6	0.0219151
Cp_bHLH94-like	0.0220945	2.45309	246	11.5721	0.0202503
Cp_ICE1-like	0.0318545	2.32883	238	14.7487	0.0227065
Cp_DOF3.4	0.0426368	2.41505	207	16.403	0.0259164
Cp_ATHB-20-like	0.0527615	2.23246	192	21.0216	0.0285788
Cp_ZHD6-like	0.063514	2.1437	185	24.0629	0.0280908
Cp_ATH15	0.0561734	2.41589	175	20.1548	0.0326464
Cp_ZHD2-like	0.0372366	2.44125	169	14.2166	0.0239746
Cp_HAT3	0.0381289	2.5672	166	14.4875	0.0286634
Cp_REV	0.0408126	2.48859	158	15.0604	0.0275982
Cp_IDD12	0.0726711	2.32883	157	23.053	0.0312281
Cp_HEC2-like	0.0718105	2.36179	157	22.6494	0.0325328
Cp_HDG11	0.0366853	2.47506	156	16.1974	0.0276541
Cp_HEC2	0.0801862	2.42096	146	23.4565	0.0382028
Cp_HBI1-like	0.033217	2.72443	143	13.1087	0.0262444
Cp_MYC2	0.085512	2.38969	140	25.9338	0.0374766
Cp_ZAT11	0.0703637	2.46492	140	22.5	0.0381481
Cp_MYC2-like	0.0831693	2.45224	137	23.9375	0.0400963
Cp_bHLH106-like	0.0639237	2.50127	133	20.5462	0.0361051
Cp_ATHB13-like	0.0260716	2.70921	133	11.7481	0.0223429
Cp_IDD11	0.0618935	2.6661	131	18.8387	0.0416129
Cp_EGL1-like	0.0709931	2.44041	129	22.6148	0.0382098
Cp_TGA2.3	0.116253	2.33305	127	31.0165	0.0405976
Cp_ZHD3	0.0177026	2.7481	126	7.58065	0.0212076
Cp_WIP2	0.0570766	2.5503	123	18.8559	0.0340835
Cp_SUP-like	0.0249042	2.66357	120	12.0342	0.0279995
Cp_ATH22-like	0.0563577	2.51141	118	18.3596	0.0325169
Cp_bHLH74	0.0597778	2.60862	114	18.0654	0.0321689
Cp_SCRM2	0.0227682	3.0262	112	7.07207	0.0349272
Cp_bHLH30-like	0.0222821	3.09637	108	7.33019	0.0309973
Cp_bHLH30	0.0421277	2.70668	106	14.5588	0.0318735
Cp_WIP6	0.0067948	3.21724	103	4.39216	0.0263739
Cp_ABI5-like	0.0357576	2.59594	101	14.59	0.0296509
Cp_TCP5-like	0.0462185	2.48267	88	18.8	0.0337227
Cp_TGA9	0.0525078	2.98648	88	12.4886	0.0308843
Cp_TGA10	0.0499849	3.00507	84	10.2439	0.0347124
Cp_TCP2	0.0277477	2.53593	75	15.5333	0.0279902
Cp_ATHB6-like	0.0203443	2.97971	73	7.93056	0.0374306
Cp_TCP9	0.0470375	3.27811	69	9.04478	0.0378237
Cp_GTL1-like	0.0393443	2.81572	61	14.3934	0.0381639
Cp_PRE6-like	0.0140269	3.17075	60	6.50847	0.037331
Cp_TCP13	0.0319549	2.73119	58	13.7895	0.0342821
Cp_bHLH75	0.0463659	3.62468	57	6.7193	0.0421508
Cp_IDD2-like	0.0354449	2.91124	55	9.80769	0.0361774
Cp_MYB117-like	0.0813953	2.67709	44	25.0227	0.047309
Cp_TCP12	0.0653846	3.69062	40	6.85	0.0607143
Cp_TCP11-like	0.0570571	2.84615	39	19.1622	0.0542089
Cp_MYB3R-1	0.0689076	3.0896	35	13.6857	0.0521787
Cp_CYC	0.0568182	3.24514	34	9.57576	0.0660562
Cp_GTL1	0.0688172	3.16314	33	11.9677	0.0504549
Cp_MYB56	0.0763547	2.84193	29	27.8276	0.0700131
sunup.09G0004090	0.380952	2.33812	22	138.727	0.163017
sunup.09G0008990	0.428571	2.41589	21	142.524	0.186794
Cp_MYB114-like	0.0571429	2.77684	21	27.1429	0.0740151
Cp_PHL3-like	0.266667	2.55959	21	79.1429	0.127779
sunup.09G0016250	0.350877	2.3339	19	148.947	0.177679
sunup.09G0005240	0.45614	2.33897	19	152.526	0.178812
sunup.03G0024100	0.392157	2.46999	19	150.056	0.210752
sunup.03G0002840	0.418301	2.51057	19	146	0.211594
sunup.02G0020880	0.323529	2.60186	18	131.412	0.193253
sunup.02G0020720	0.441176	2.48267	18	157.882	0.219281
sunup.01G0021390	0.455882	2.57227	18	146.412	0.23057
Cp_WOX1	0.595588	2.50719	17	157.294	0.223429
Cp_NAC104	0.441667	2.59003	17	144.938	0.233018
sunup.06G0000680	0.455882	2.49451	17	156.471	0.22163
Cp_ARF5	0.551471	2.54607	17	147.647	0.224388
sunup.08G0001300	0.5	2.38546	16	153.75	0.18865
sunup.08G0000170	0.483333	2.541	16	154.875	0.228093
sunup.06G0010000	0.408333	2.54691	16	135.938	0.210104
sunup.06G0008920	0.504762	2.61031	16	152.4	0.254
sunup.01G0004550	0.485714	2.53339	16	139	0.205015
sunup.09G0017080	0.428571	2.48183	15	135.8	0.187828
sunup.08G0003550	0.47619	2.53085	15	160.467	0.235634
Cp_SCR	0.619048	2.48943	15	164.667	0.222824
Cp_ARF23-like	0.609524	2.49789	15	159.6	0.21893
sunup.04G0023980	0.67619	2.49451	15	164.2	0.224011
Cp_SCL32	0.67619	2.49451	15	164.2	0.224011
sunup.03G0002650	0.495238	2.49451	15	147	0.202201
sunup.01G0011380	0.514286	2.55114	15	145.4	0.211645
Cp_MYB44-like	0.180952	3.05579	15	41.4	0.121696
sunup.09G0001310	0.527473	2.59003	14	139.429	0.217517
sunup.08G0004530	0.472527	2.5765	14	144.929	0.224001
sunup.07G0016600	0.512821	2.58157	14	162.154	0.25536
sunup.05G0022540	0.373626	2.65089	14	132.786	0.212798
sunup.05G0021190	0.461538	2.72358	14	153.077	0.265759
sunup.04G0009940	0.5	2.52494	14	156.308	0.230883
sunup.04G0007950	0.461538	2.5579	14	157.538	0.239785
Cp_ARR2-like	0.538462	2.63483	14	152	0.261618
Cp_LBD36-like	0.448718	2.69653	14	148.615	0.252747
sunup.04G0004520	0.494505	2.53254	14	167.643	0.242258
sunup.03G0025640	0.423077	2.71006	14	147	0.253448
sunup.03G0025610	0.604396	2.50803	14	161.714	0.224603
sunup.03G0021670	0.538462	2.46407	14	162.357	0.220894
sunup.03G0005920	0.582418	2.65511	14	142.5	0.248691
sunup.03G0003170	0.397436	2.53677	14	155.615	0.238674
sunup.03G0002870	0.525641	2.60862	14	154.231	0.258776
sunup.02G0025900	0.450549	2.63398	14	148.929	0.227025
sunup.02G0021900	0.461538	2.3956	14	166.071	0.2063
Cp_DREB2D-like	0.397436	2.52663	14	137	0.208925
sunup.09G0000250	0.538462	2.51564	13	144.923	0.209124
sunup.08G0000730	0.435897	2.39222	13	166.923	0.209702
sunup.08G0000410	0.628205	2.55621	13	168.538	0.253441
sunup.07G0007730	0.525641	2.65511	13	155.385	0.268367
sunup.06G0006830	0.439394	2.57143	13	162.917	0.255355
sunup.05G0022700	0.5	2.73119	13	151.25	0.265351
sunup.04G0006290	0.474359	2.47844	13	158	0.217033
sunup.02G0026560	0.606061	2.65004	13	149.583	0.256136
sunup.02G0017960	0.487179	2.54015	13	149.538	0.220558
Cp_AGL11	0.628205	2.50465	13	162.846	0.224306
Cp_WOX4	0.641026	2.65089	13	152	0.262069
sunup.01G0017950	0.551282	2.61454	13	150.923	0.244212
sunup.01G0014190	0.5	2.60862	13	152	0.250825
sunup.01G0010220	0.487179	2.63821	13	147.538	0.255699
sunup.01G0008270	0.318182	2.56298	13	143.75	0.230369
sunup.01G0007010	0.538462	2.67625	13	133.769	0.250036
sunup.01G0006990	0.564103	2.52832	13	167.692	0.249171
sunup.09G0018080	0.5	2.68216	12	156.083	0.255456
sunup.09G0006890	0.272727	2.70161	12	113.417	0.19454
sunup.09G0004860	0.621212	2.59256	12	162.5	0.260835
sunup.09G0002800	0.575758	2.53508	12	151.333	0.225534
sunup.08G0005580	0.348485	2.67709	12	150.5	0.241186
sunup.05G0023190	0.621212	2.65511	12	152.917	0.264562
sunup.05G0010220	0.527273	2.74894	12	153.909	0.279835
sunup.05G0009760	0.515152	2.64835	12	151.5	0.257216
sunup.05G0002710	0.5	2.60947	12	143.167	0.230171
Cp_MYB82	0.287879	3.04311	12	51.0833	0.152239
sunup.04G0015050	0.472727	2.76078	12	146.636	0.259075
Cp_BLH4	0.575758	2.75232	12	143.833	0.252339
sunup.04G0008590	0.378788	2.58664	12	155.667	0.245919
sunup.04G0005350	0.621212	2.55452	12	159.333	0.230918
sunup.03G0026200	0.545455	2.60693	12	148.667	0.240561
sunup.03G0008590	0.681818	2.52832	12	172.333	0.247605
sunup.02G0017300	0.530303	2.61792	12	160.75	0.259274
sunup.02G0008630	0.5	2.51395	12	160.417	0.223733
sunup.02G0005090	0.560606	2.58242	12	151.167	0.239188
sunup.02G0000490	0.381818	2.71936	12	150.182	0.259381
sunup.01G0018410	0.348485	2.47422	12	143.583	0.193248
sunup.01G0014160	0.527273	2.612	12	154.273	0.25085
Cp_KAN4	0.151515	2.79966	12	63.6667	0.121256
sunup.01G0009960	0.509091	2.65765	12	147	0.259717
Cp_MYB105	0.0454545	3.21217	12	23.25	0.0969242
sunup.09G0008780	0.290909	2.65596	11	136.545	0.233344
sunup.08G0009700	0.381818	2.79036	11	141.545	0.262608
Cp_ABS2-like	0.454545	2.71936	11	119.818	0.217456
sunup.07G0009140	0.709091	2.69992	11	159.909	0.296677
sunup.07G0000910	0.4	2.88842	11	118.3	0.252026
sunup.06G0022890	0.418182	2.7295	11	143.636	0.239794
Cp_GRF4-like	0.709091	2.76416	11	149.727	0.298857
sunup.06G0018340	0.436364	2.6847	11	160.818	0.265815
sunup.06G0004680	0.581818	2.77515	11	138.636	0.251609
sunup.05G0023270	0.636364	2.5765	11	162	0.251944
sunup.04G0024660	0.6	2.62046	11	153.727	0.257069
sunup.04G0018550	0.555556	2.77684	11	144.3	0.260469
sunup.04G0018270	0.472727	2.80727	11	119.909	0.221643
Cp_AIL1	0.436364	2.76754	11	158.727	0.284457
sunup.04G0010110	0.454545	2.63145	11	141.909	0.225611
Cp_HD1	0.418182	2.82925	11	132.273	0.242258
sunup.04G0005520	0.509091	2.65173	11	139.455	0.240025
sunup.03G0005630	0.644444	2.67456	11	153.4	0.278909
sunup.03G0002920	0.555556	2.79882	11	129.8	0.235572
sunup.03G0000570	0.422222	2.59763	11	168.7	0.264006
sunup.02G0007460	0.618182	2.71767	11	152.636	0.299875
sunup.02G0004300	0.545455	2.612	11	145.636	0.230802
sunup.02G0003250	0.418182	2.58157	11	167.091	0.260266
sunup.01G0024700	0.472727	2.59594	11	147.727	0.233008
sunup.01G0021710	0.666667	2.72527	11	163	0.31528
sunup.01G0021420	0.763636	2.69484	11	156.636	0.275768
sunup.01G0015040	0.363636	2.68555	11	113.364	0.211895
sunup.01G0010330	0.533333	2.54184	11	151	0.229833
sunup.09G0007650	0.5	2.84362	10	130.444	0.257795
Cp_GRF3	0.555556	2.66188	10	159.9	0.27569
sunup.08G0003880	0.533333	2.63145	10	157.9	0.263439
sunup.08G0003140	0.466667	2.65427	10	150.4	0.264323
sunup.08G0001620	0.511111	2.68301	10	163.1	0.258479
sunup.08G0000670	0.444444	2.55452	10	145	0.222393
sunup.08G0000290	0.488889	2.75148	10	139.7	0.264394
sunup.07G0016520	0.688889	2.65004	10	158.1	0.268878
sunup.07G0015250	0.555556	2.61792	10	162.7	0.264123
sunup.07G0008800	0.466667	2.83601	10	139.5	0.254562
sunup.06G0016510	0.377778	2.8022	10	138.7	0.262193
sunup.06G0016300	0.733333	2.6847	10	158.1	0.276399
sunup.05G0024910	0.622222	2.694	10	142.7	0.249912
Cp_GATA2-like	0.488889	2.81741	10	156.3	0.297714
sunup.05G0008770	0.444444	2.765	10	148.3	0.263879
sunup.05G0002470	0.444444	2.65427	10	167.889	0.301958
sunup.05G0002200	0.388889	3.11074	10	98.4444	0.219253
sunup.04G0025460	0.377778	2.94336	10	101.8	0.229279
Cp_SPL1	0.583333	2.67963	10	165.667	0.298498
sunup.04G0018200	0.466667	2.79205	10	162.4	0.306415
sunup.04G0007370	0.644444	2.68555	10	162.9	0.290374
Cp_GRF1	0.527778	2.56805	10	154	0.246222
Cp_AP2	0.622222	2.61961	10	164.5	0.260697
sunup.03G0022200	0.244444	2.79882	10	123.3	0.22337
sunup.03G0013110	0.527778	2.64582	10	154.556	0.266016
sunup.03G0009750	0.466667	2.53677	10	157.4	0.231811
sunup.03G0000990	0.555556	2.72612	10	142.3	0.262546
sunup.02G0026260	0.355556	2.6585	10	124.6	0.219014
sunup.02G0016670	0.472222	2.58495	10	172.111	0.279855
sunup.02G0003900	0.422222	2.7202	10	151.9	0.256155
sunup.02G0003660	0.288889	3.16822	10	87.5	0.214988
sunup.01G0022510	0.555556	2.64159	10	139.5	0.246032
sunup.09G0000490	0.833333	2.80051	9	152	0.304609
sunup.09G0017360	0.277778	2.57566	9	145.556	0.236134
sunup.09G0008470	0.388889	2.53677	9	149.222	0.228169
sunup.09G0000530	0.388889	2.72612	9	139.556	0.237554
sunup.08G0007510	0.444444	2.81995	9	151.111	0.289485
sunup.08G0007140	0.416667	2.59932	9	151.222	0.248721
sunup.07G0021290	0.583333	2.66019	9	158.444	0.27271
sunup.07G0009980	0.583333	2.86982	9	117.889	0.25298
sunup.06G0018320	0.472222	2.65173	9	142.333	0.250833
sunup.06G0014570	0.388889	3.10144	9	103.333	0.22963
sunup.06G0006150	0.416667	2.79713	9	129.222	0.247552
sunup.05G0025480	0.472222	2.82079	9	149.111	0.281874
sunup.05G0012120	0.388889	2.46746	9	157.889	0.212502
sunup.05G0001650	0.416667	2.66864	9	135.889	0.227239
sunup.05G0000200	0.444444	2.85883	9	140.111	0.277448
sunup.04G0023410	0.5	2.85461	9	125.889	0.245877
sunup.04G0023050	0.555556	2.67963	9	159.333	0.289171
sunup.04G0019760	0.392857	3.13609	9	101.5	0.241093
Cp_SCL28	0.361111	2.96027	9	99.7778	0.217855
sunup.04G0008170	0.444444	2.89687	9	134.222	0.264738
sunup.03G0016070	0.722222	2.541	9	175.778	0.25512
Cp_SAP	0.416667	2.80558	9	162.667	0.311026
sunup.03G0008510	0.611111	2.63905	9	173.444	0.295476
sunup.03G0007830	0.472222	2.81234	9	156.667	0.296156
sunup.03G0003770	0.428571	2.88842	9	110	0.228216
sunup.03G0003460	0.666667	2.65004	9	155.889	0.281897
sunup.03G0002420	0.5	2.66188	9	172	0.301754
sunup.03G0001910	0.388889	2.79882	9	145.111	0.25638
sunup.02G0026070	0.583333	2.6568	9	150.444	0.272544
sunup.02G0000630	0.694444	2.59003	9	171.111	0.260443
Cp_ANT	0.388889	2.68132	9	137.333	0.254587
sunup.01G0023830	0.555556	2.92054	9	128.222	0.295443
sunup.01G0021600	0.857143	2.71344	9	154.75	0.30583
sunup.01G0015450	0.444444	2.71344	9	130.778	0.268861
sunup.01G0011400	0.5	2.59003	9	172.625	0.270572
sunup.01G0008130	0.277778	2.64497	9	153.556	0.240886
sunup.01G0006870	0.321429	2.7743	9	124.125	0.22963
sunup.01G0005720	0.5	2.63398	9	151.556	0.259069
sunup.01G0005160	0.694444	2.78529	9	157.778	0.34151
sunup.01G0003930	0.607143	2.62468	9	154.125	0.272306
sunup.09G0016240	0.321429	2.71175	8	152.875	0.251028
sunup.09G0014110	0.571429	2.77346	8	167.286	0.30196
sunup.09G0002030	0.571429	2.89265	8	157.714	0.33485
sunup.09G0010210	0.5	2.7388	8	128.875	0.253691
Cp_GRF7	0.464286	2.76078	8	160.5	0.2753
sunup.08G0016830	0.428571	2.60947	8	136.625	0.226952
sunup.08G0004510	0.678571	2.65004	8	170.25	0.294041
sunup.08G0004480	0.75	2.83516	8	144.75	0.31674
sunup.08G0003840	0.607143	2.91631	8	140.5	0.29704
sunup.06G0016290	0.571429	2.93068	8	144.25	0.301778
sunup.06G0012210	0.25	2.92308	8	87.375	0.219221
sunup.06G0008290	0.642857	2.70837	8	153	0.294231
sunup.06G0007130	0.607143	2.82587	8	155.375	0.305856
sunup.06G0002210	0.428571	2.90025	8	121	0.273756
sunup.05G0025180	0.52381	2.79544	8	162.857	0.302708
sunup.05G0006190	0.571429	2.93998	8	147.571	0.327209
sunup.05G0003460	0.607143	2.91547	8	155.375	0.328488
sunup.05G0002030	0.392857	2.82418	8	148	0.281369
Cp_CUC2	0.642857	2.67709	8	173.375	0.302047
sunup.04G0024730	0.535714	2.92054	8	140.875	0.290464
sunup.04G0021950	0.392857	2.82418	8	148	0.281369
sunup.04G0018570	0.428571	3.25782	8	93.7143	0.262505
sunup.04G0013710	0.392857	2.8656	8	140.25	0.273926
sunup.04G0013510	0.428571	2.70752	8	159.75	0.26318
sunup.04G0008610	0.5	2.85968	8	144.375	0.291667
sunup.04G0003590	0.380952	2.85883	8	143.286	0.297917
sunup.04G0003250	0.5	2.83178	8	154.5	0.302941
sunup.04G0001290	0.535714	2.89349	8	132.25	0.275521
sunup.03G0022570	0.428571	2.69146	8	164.25	0.31167
sunup.03G0003760	0.380952	3.27811	8	97.7143	0.277192
sunup.03G0003140	0.535714	2.64328	8	174.375	0.289179
sunup.03G0001280	0.285714	3.31361	8	83.5714	0.251291
sunup.02G0019260	0.714286	2.64835	8	165	0.289474
sunup.02G0017550	0.5	2.71175	8	171.625	0.331322
sunup.02G0015980	0.428571	2.88166	8	126.875	0.255282
sunup.02G0002580	0.535714	2.59848	8	177.375	0.295625
sunup.01G0024290	0.428571	2.60524	8	168.875	0.278213
sunup.01G0021040	0.285714	2.62384	8	154	0.272606
sunup.01G0020230	0.321429	3	8	118	0.255411
sunup.01G0019480	0.607143	2.88166	8	147.125	0.323789
Cp_MYB12-like	0	3.32375	8	5.5	0.1875
sunup.01G0013760	0.321429	2.765	8	143.5	0.260909
sunup.01G0008890	0.535714	2.8115	8	121.5	0.250515
sunup.01G0004060	0.464286	2.69484	8	137.5	0.25
sunup.01G0001550	0.47619	3.24007	8	91.2857	0.270877
sunup.09G0012330	0.285714	3.06255	7	95.5714	0.284861
sunup.09G0002830	0.428571	2.83516	7	157	0.303089
sunup.05G0020400	0.428571	2.92561	7	126.286	0.279393
Cp_ARF2A	0.428571	2.77177	7	119.571	0.262218
sunup.09G0008940	0.238095	2.70076	7	125.857	0.23498
sunup.09G0002410	0.52381	2.87574	7	152.286	0.321957
sunup.08G0021220	0.142857	2.69484	7	108.571	0.209174
sunup.08G0003830	0.380952	3.04227	7	109	0.279487
sunup.07G0022170	0.142857	2.96112	7	73.1429	0.220112
sunup.07G0021090	0.47619	2.82587	7	128.143	0.282876
sunup.07G0021070	0.428571	2.9645	7	123.714	0.298827
sunup.07G0020390	0.619048	2.81488	7	147.714	0.297212
sunup.07G0016860	0.52381	2.69653	7	156.714	0.292377
sunup.07G0010570	0.428571	2.88419	7	129.571	0.294481
sunup.07G0009810	0.52381	2.80811	7	146.143	0.317702
sunup.07G0007220	0.380952	3.21809	7	86	0.249275
sunup.07G0005640	0.571429	2.94083	7	127.857	0.327
Cp_WOX9	0.380952	2.79459	7	173.714	0.329004
sunup.07G0003080	0.714286	2.81065	7	161.143	0.361307
sunup.07G0002460	0.47619	2.80135	7	152.286	0.276883
sunup.07G0002450	0.428571	2.86898	7	135.571	0.275552
sunup.06G0020020	0.761905	2.90363	7	149.714	0.386859
sunup.06G0012440	0.571429	2.694	7	157.143	0.287281
sunup.06G0009100	0.619048	2.66357	7	179.571	0.311756
sunup.06G0002940	0.428571	2.83516	7	157	0.303089
sunup.06G0001360	0.428571	2.95604	7	132.143	0.318417
sunup.06G0000010	0.52381	2.97633	7	107.429	0.281965
sunup.05G0024520	0.333333	3.26036	7	111	0.314394
sunup.05G0010830	0.714286	2.67287	7	182	0.327338
sunup.05G0000750	0.571429	2.89265	7	157.714	0.33485
sunup.04G0025140	0.619048	2.93238	7	128	0.343164
sunup.04G0022050	0.428571	3.2612	7	99.5714	0.266948
sunup.04G0018210	0.333333	2.85123	7	150.857	0.296099
sunup.04G0013400	0.380952	2.75486	7	123.143	0.25102
sunup.04G0007070	0.428571	2.83516	7	157	0.303089
sunup.04G0006360	0.47619	2.73373	7	142.143	0.276543
Cp_SRS1	0.380952	2.90194	7	103.143	0.226688
sunup.04G0000050	0.428571	2.78529	7	168	0.294221
sunup.03G0026330	0.466667	2.8191	7	168.167	0.341802
sunup.03G0025630	0.52381	2.91547	7	144.857	0.294425
sunup.03G0023540	0.380952	2.73964	7	144.286	0.288571
sunup.03G0023160	0.47619	3.09298	7	127	0.281596
sunup.03G0015300	0.428571	2.86137	7	145.714	0.298915
sunup.03G0011700	0.866667	2.95097	7	147.833	0.325624
sunup.03G0003260	0.428571	2.9197	7	123.571	0.332692
sunup.03G0000470	1	2.9907	7	146.333	0.353462
sunup.02G0024520	0.380952	3.19189	7	96.1429	0.27787
Cp_GAIPB-like	0.666667	2.91209	7	146.429	0.301293
sunup.02G0019340	0.666667	3.01944	7	127.667	0.309871
sunup.02G0017140	0.666667	2.70499	7	168	0.298401
sunup.02G0015940	0.380952	3.52832	7	70.4286	0.280592
sunup.02G0010270	0.619048	2.60101	7	192.143	0.305474
sunup.02G0010200	0.52381	2.68639	7	182.143	0.324675
sunup.02G0006720	0.52381	2.72612	7	137.143	0.284232
sunup.02G0000830	0.809524	2.72358	7	176.143	0.340702
sunup.01G0025920	0.733333	2.78529	7	146.5	0.328475
sunup.01G0025890	0.52381	2.94505	7	137.857	0.302983
sunup.01G0023910	0.285714	2.81488	7	137.857	0.25741
sunup.01G0022470	0.466667	3.24007	7	121.5	0.32058
sunup.01G0022290	0.428571	2.96619	7	108	0.244344
sunup.01G0020670	0.619048	2.69569	7	177.857	0.314235
sunup.01G0020290	0.466667	3.23922	7	114.667	0.318519
sunup.01G0015290	0.380952	3.16399	7	112.286	0.278625
sunup.01G0014600	0.47619	2.87574	7	133.143	0.273394
sunup.01G0012020	0.47619	2.78614	7	126	0.288663
Cp_NAC31	0.380952	2.78698	7	130.143	0.291814
sunup.01G0010650	0.52381	2.70499	7	128.857	0.257714
sunup.01G0005710	0.47619	2.74387	7	114.857	0.258687
sunup.01G0004680	0.666667	2.80135	7	151.571	0.336825
sunup.09G0010120	0.4	3.01014	6	123.333	0.307564
sunup.09G0009030	0.466667	2.91716	6	136.667	0.297749
Cp_SBP6	0.6	2.87828	6	175.167	0.376703
sunup.08G0010640	0.666667	2.85545	6	160.333	0.365224
sunup.04G0019620	0.466667	2.71175	6	169.333	0.301305
sunup.04G0017980	0.866667	2.9459	6	164.5	0.351496
sunup.09G0018540	0.4	2.57904	6	166.167	0.272304
sunup.09G0018250	0.4	2.61285	6	181.5	0.29923
sunup.09G0018180	0.2	2.91124	6	90	0.232729
sunup.09G0007500	0.733333	2.95773	6	142.667	0.326468
Cp_MYBS1	0.533333	2.90448	6	159.167	0.336505
sunup.09G0000740	0.466667	3.57396	6	72.3333	0.303922
sunup.08G0020800	0.333333	2.91378	6	126.333	0.289755
sunup.08G0019270	0.4	3.08453	6	112.833	0.292314
sunup.08G0014030	0.6	2.86813	6	132.333	0.316587
sunup.08G0008230	0.6	3.14539	6	107.6	0.342675
sunup.08G0007900	0.266667	3.1175	6	94.5	0.300425
sunup.08G0006490	0.333333	2.59341	6	154	0.259854
sunup.08G0005770	0.6	2.78614	6	135	0.265226
sunup.07G0021080	0.333333	2.89265	6	147.5	0.309874
sunup.07G0019980	0.333333	2.73795	6	146.167	0.30515
sunup.07G0017790	0.8	2.85799	6	161.833	0.354898
sunup.07G0015330	0.533333	2.81741	6	130.833	0.288815
sunup.07G0009230	0.333333	3.26036	6	111	0.314394
sunup.07G0008060	0.466667	3.23922	6	114.667	0.318519
sunup.07G0006460	0.6	2.74472	6	158.5	0.310176
sunup.06G0022550	0.333333	3.36771	6	50.8333	0.242424
sunup.06G0009760	0.733333	2.96365	6	153.667	0.34845
sunup.06G0009040	0.4	2.96957	6	123	0.311392
sunup.06G0008030	0.466667	2.86052	6	166.167	0.331009
sunup.06G0007520	0.333333	2.86137	6	144.833	0.300762
sunup.06G0004720	0.4	2.93238	6	118.333	0.26238
sunup.06G0003840	0.7	3.14201	6	127	0.38024
sunup.04G0025150	0.466667	2.8825	6	152	0.311475
sunup.04G0022920	0.466667	3.02029	6	126	0.333775
sunup.04G0015800	0.266667	3.14117	6	124.333	0.335586
sunup.04G0006320	0.6	2.9011	6	158	0.320799
sunup.04G0005180	0.533333	2.90448	6	159.167	0.336505
sunup.03G0025740	0.466667	3.8377	6	60.3333	0.32969
sunup.03G0025160	0.466667	2.70583	6	154	0.276481
sunup.03G0023460	0.333333	2.88673	6	150.667	0.31289
sunup.03G0021510	0.6	3.27134	6	125.4	0.365598
sunup.03G0019950	0.666667	2.68047	6	184.333	0.331535
sunup.03G0014820	0.6	2.67287	6	189	0.325862
sunup.03G0013420	0.666667	2.7743	6	163.5	0.330303
sunup.03G0011760	0.5	2.84869	6	174.8	0.342745
sunup.03G0010240	0.333333	2.94167	6	118.833	0.253917
sunup.03G0009530	0.666667	2.94844	6	145.5	0.325859
sunup.03G0005820	0.8	2.61961	6	191.667	0.312161
sunup.03G0005470	0.466667	2.97887	6	123.667	0.322889
sunup.02G0027720	0.533333	2.92646	6	121.167	0.31886
sunup.02G0027280	0.466667	3.23922	6	114.667	0.318519
sunup.02G0026430	0.4	2.79374	6	128.833	0.281911
sunup.02G0022200	0.533333	2.94083	6	131.833	0.297592
sunup.02G0020860	0.466667	3.25528	6	101	0.304217
sunup.02G0020430	0.333333	2.82418	6	131.667	0.295506
sunup.02G0019400	0.466667	3.21048	6	108.5	0.317251
sunup.02G0017320	1	3.06932	6	145.2	0.402216
sunup.02G0016510	0.466667	2.67794	6	164	0.31029
sunup.02G0015090	0.333333	2.88842	6	156.833	0.312375
sunup.02G0012270	0.466667	2.82671	6	178.833	0.349284
sunup.02G0008740	0.266667	2.86982	6	141	0.288593
sunup.02G0002180	0.533333	2.94336	6	150.833	0.336682
sunup.02G0000720	0.533333	3	6	118.5	0.343478
sunup.01G0026280	0.2	2.91293	6	115.833	0.253655
sunup.01G0021780	0.266667	2.8825	6	143	0.300985
sunup.01G0021510	0.733333	2.5951	6	196.5	0.31141
sunup.01G0019590	0.466667	3.09383	6	124	0.315522
sunup.01G0019020	0.533333	2.72105	6	168.833	0.324056
sunup.01G0018980	0.466667	3.05495	6	130.167	0.314412
sunup.01G0016850	0.666667	2.87489	6	151.833	0.327227
sunup.01G0015790	0.4	2.91716	6	121	0.31671
sunup.01G0014080	0.266667	2.80558	6	162.5	0.312781
sunup.01G0012860	0.266667	2.92223	6	100.833	0.23341
sunup.01G0012300	0.533333	2.65596	6	174.333	0.317547
sunup.01G0011780	0.466667	2.77008	6	146.833	0.309123
sunup.01G0005210	0.266667	2.87743	6	120.167	0.28103
sunup.01G0003950	0.333333	2.89518	6	115.833	0.273838
sunup.01G0002690	0.6	3.1082	6	114.5	0.327143
sunup.01G0002060	0.2	2.9459	6	66.1667	0.229167
sunup.09G0019560	0.2	3.1809	5	73.4	0.257951
sunup.09G0012030	0.5	3.24598	5	71	0.313274
sunup.08G0018100	0.6	2.82333	5	168.6	0.402387
sunup.08G0016320	0.4	3.02198	5	122.4	0.318229
Cp_KNAT3-like	0.4	3.16737	5	137.4	0.385955
sunup.07G0017210	0.6	3.17329	5	137.6	0.390909
sunup.07G0012000	0.6	3.04734	5	137	0.343358
sunup.07G0007900	0.6	2.86813	5	137	0.334146
sunup.06G0013290	0.6	2.86982	5	174	0.376623
Cp_NGA1	0.8	2.73542	5	192.2	0.364706
sunup.04G0024070	0.2	2.89518	5	148.8	0.314831
Cp_SBP13A	0.3	2.71344	5	138.2	0.272727
sunup.09G0005620	0.8	2.97464	5	156	0.375
sunup.08G0017720	0.5	2.98986	5	143.6	0.348058
Cp_WRKY44	0.7	2.97126	5	137.2	0.361053
sunup.08G0016280	0.4	3.41082	5	96.4	0.357037
sunup.08G0007470	0.4	3.41082	5	96.4	0.357037
sunup.08G0007060	0.833333	3.17075	5	123	0.400651
sunup.08G0003970	0.4	3.2891	5	108.4	0.307082
sunup.08G0000510	0.1	2.9814	5	89.4	0.269909
Cp_YABBY5-like	0.2	2.96788	5	104	0.26961
sunup.07G0022120	0.5	2.91631	5	119	0.344928
Cp_COL4	0.5	3.22401	5	91.5	0.370445
sunup.07G0005870	0.8	3.04734	5	122.4	0.342857
sunup.07G0001130	0.4	3.25021	5	85.4	0.305
Cp_WRKY74	0.7	3.06847	5	126.4	0.350139
sunup.06G0020270	0.6	3.06678	5	125.6	0.381763
sunup.06G0020260	0.6	3.27134	5	125.4	0.365598
sunup.06G0010900	0.6	2.88081	5	141	0.324138
sunup.06G0008520	0	3.11158	5	76.4	0.248845
sunup.06G0007600	0.4	2.9552	5	142.8	0.338717
sunup.06G0005480	0.6	3.95182	5	60.6	0.356471
sunup.06G0004930	0.4	2.96872	5	112.2	0.298404
sunup.06G0004710	0.2	3.14032	5	62.2	0.250202
sunup.06G0003760	0.7	2.91378	5	179.8	0.412385
sunup.06G0003170	0	3.13102	5	62.8	0.256432
Cp_VRN1-like	0.3	3.12764	5	99.6	0.342759
sunup.05G0007960	0.333333	3.18512	5	87.5	0.377706
sunup.05G0006530	1	2.82925	5	158.8	0.378095
sunup.04G0025230	0.5	3.14117	5	124.75	0.396497
sunup.04G0024190	0.9	3.09552	5	126.8	0.363324
sunup.04G0023370	0.5	2.92054	5	174	0.379085
sunup.04G0018850	0.5	3.34066	5	123.5	0.39127
sunup.04G0016810	0.4	2.93998	5	175.8	0.376445
sunup.04G0011250	0.6	2.87151	5	159.6	0.351542
sunup.04G0010410	0.333333	2.86729	5	181.25	0.369898
sunup.04G0009450	0.6	2.95604	5	163.2	0.373455
sunup.04G0006920	0.6	3.95182	5	60.6	0.356471
sunup.04G0004960	0.6	3.26289	5	107.2	0.304545
Cp_NAC37-like	0.7	3.04396	5	150.8	0.373267
sunup.04G0004360	0.5	3.29417	5	121	0.359524
sunup.04G0002590	0.7	2.98648	5	135.4	0.366938
sunup.04G0002310	0.5	2.91209	5	145	0.356265
sunup.04G0001150	0.5	2.87828	5	147	0.342991
sunup.04G0000790	0.4	2.83601	5	170.4	0.353112
sunup.03G0024730	0.5	3.87151	5	65.8	0.377011
Cp_LOL1	0.2	3.01691	5	108.8	0.300831
sunup.03G0008380	0.5	2.80727	5	141.4	0.314222
sunup.03G0008270	0.6	3.08199	5	131	0.392216
sunup.03G0004760	0.6	2.71767	5	166.4	0.318774
sunup.03G0004530	0.6	2.91293	5	148	0.368159
sunup.03G0003090	0.5	3.06171	5	110.2	0.328955
sunup.03G0002770	0.3	3.17244	5	123.2	0.311899
sunup.03G0002370	0.2	3.38208	5	98.2	0.349286
sunup.03G0001630	0.6	2.93322	5	149.4	0.325764
sunup.03G0001400	0.833333	3.35672	5	125.75	0.438153
sunup.03G0000940	0.7	3.03804	5	129.8	0.351762
sunup.02G0027090	0.666667	3.17667	5	132	0.416404
sunup.02G0025690	0.6	3.12257	5	131.4	0.365
sunup.02G0024380	0.4	3.0186	5	125.8	0.39373
sunup.02G0023850	0.3	2.90533	5	136.8	0.308108
sunup.02G0022720	0.7	2.97971	5	172.2	0.409026
sunup.02G0021230	0.6	2.85799	5	187.4	0.403879
sunup.02G0015930	0.5	3.87151	5	65.8	0.377011
sunup.02G0011430	0.8	2.87151	5	168.6	0.380587
sunup.02G0007480	0.4	2.89518	5	150.8	0.315723
sunup.02G0006890	0.4	3.05833	5	114.2	0.342943
sunup.02G0006800	0.6	2.99408	5	133.8	0.349347
sunup.02G0005000	0.5	3.00085	5	150	0.344828
sunup.02G0000850	0.6	2.96112	5	154.8	0.350226
Cp_GRF1-like	0.8	3.01606	5	140.8	0.378495
sunup.01G0025570	0.833333	3.35672	5	125.75	0.438153
sunup.01G0025370	0.6	3.27134	5	125.4	0.365598
sunup.01G0025240	0.2	2.76416	5	157.8	0.320978
Cp_ERF036-like	0.7	2.83601	5	143.6	0.357214
sunup.01G0023960	0.7	3.14201	5	127	0.38024
sunup.01G0021310	0.5	2.80811	5	150	0.34123
sunup.01G0021250	0.7	2.90617	5	162.2	0.363677
sunup.01G0020940	0.3	3.36433	5	68.2	0.304933
sunup.01G0019930	0.5	2.82418	5	139.8	0.336867
sunup.01G0019470	0.4	2.95013	5	145.2	0.333333
sunup.01G0018300	0.4	3.2164	5	109.8	0.343125
sunup.01G0017650	0.5	2.7574	5	142	0.316518
sunup.01G0017230	0.3	2.90955	5	84.8	0.26192
sunup.01G0015440	0.3	2.92984	5	121	0.32861
sunup.01G0009120	0.2	2.84531	5	114.2	0.276029
sunup.01G0008780	0.8	2.72358	5	188	0.362235
Cp_COL2	0.6	3.58749	5	80.2	0.344206
sunup.01G0003030	0.2	3.3973	5	50	0.265241
sunup.09G0019880	0.166667	2.87828	4	91.25	0.276677
sunup.09G0019390	0.166667	3.2612	4	48	0.282738
sunup.09G0016710	0.833333	3.05241	4	173.75	0.437657
sunup.09G0012400	0.333333	3.02367	4	95.75	0.294615
sunup.09G0010690	0.666667	3.05241	4	131	0.3531
sunup.09G0002450	0	3.37194	4	40.5	0.292593
sunup.08G0018970	0.5	3.05495	4	164	0.414141
sunup.08G0016340	0.5	3.20287	4	83.5	0.333
sunup.08G0012430	0.833333	3.35672	4	125.75	0.438153
sunup.08G0006410	0.5	2.85714	4	168	0.382118
sunup.08G0005600	0.833333	2.75402	4	213.5	0.421937
sunup.07G0019520	0.666667	3.08199	4	150	0.410959
sunup.07G0007940	1	3.13018	4	161	0.503125
sunup.06G0019020	0.333333	2.95182	4	164	0.366331
sunup.06G0016440	0.166667	3.0186	4	158.75	0.377685
sunup.05G0025710	1	2.81488	4	201	0.435065
sunup.05G0025700	0.666667	3.10228	4	141	0.419643
sunup.05G0023440	0.666667	3.20456	4	132.75	0.436678
sunup.04G0022700	0.333333	3.41336	4	108	0.403558
sunup.04G0013450	0.666667	3.04396	4	141.75	0.399296
sunup.02G0021860	0.5	3.09467	4	115.5	0.349242
sunup.09G0015940	0.333333	3.09129	4	104.25	0.326019
sunup.09G0010570	0.166667	2.79374	4	191.75	0.358818
sunup.09G0008640	0.666667	2.95435	4	143	0.391781
sunup.09G0008420	0.666667	3.14117	4	117.667	0.385792
sunup.09G0008160	0.166667	2.78022	4	186.25	0.340201
sunup.09G0004000	0.5	3.23331	4	69.5	0.320602
sunup.08G0021000	0.5	3.59087	4	87.75	0.391741
sunup.08G0013620	0.333333	3.32629	4	101.25	0.331148
sunup.08G0010630	0.333333	3.10482	4	132	0.362948
sunup.08G0008930	0.166667	2.80642	4	140	0.314189
Cp_YABBY4	0.333333	3.26458	4	70.75	0.356061
sunup.08G0003150	0.333333	3.0279	4	129.5	0.341931
sunup.08G0002240	0.666667	3.10651	4	145.333	0.473398
sunup.08G0001110	0.333333	3.44463	4	94	0.400641
sunup.08G0000250	0.166667	3.01437	4	108.75	0.311063
sunup.07G0019950	0.5	3.59087	4	87.75	0.391741
sunup.07G0018480	0.166667	3.06847	4	115.5	0.331412
sunup.07G0016750	1	3.11919	4	159.5	0.493808
sunup.07G0008920	0.666667	2.98056	4	184	0.456576
sunup.07G0007440	0.666667	3.46746	4	84.5	0.454301
sunup.07G0007230	0.333333	3.44463	4	94	0.400641
sunup.07G0005930	0.833333	3.35672	4	125.75	0.438153
sunup.07G0005620	1	3.08707	4	170.5	0.459569
sunup.07G0005340	0.666667	2.94421	4	188.25	0.432759
sunup.07G0002280	0.5	3.20287	4	141.5	0.372368
sunup.07G0000140	0.333333	3.51141	4	99	0.389764
sunup.06G0021620	0.5	3.02367	4	156.75	0.389303
sunup.06G0021200	0.5	3.34066	4	123.5	0.39127
sunup.06G0019220	0.833333	3.35672	4	125.75	0.438153
sunup.06G0010740	0.666667	2.85883	4	160.25	0.377059
sunup.06G0009950	0.666667	2.94421	4	188.25	0.432759
sunup.06G0007670	0.833333	3.99662	4	67.5	0.419255
sunup.06G0006900	1	3.03804	4	207.333	0.542757
sunup.06G0002120	0.833333	3.99662	4	67.5	0.419255
sunup.06G0001030	0.666667	3.03635	4	158.75	0.413411
sunup.06G0000640	0.5	3.0262	4	122.5	0.32754
sunup.05G0023390	0.666667	3.03297	4	137.5	0.404412
sunup.05G0019390	1	3.11919	4	159.5	0.493808
sunup.05G0015590	0.666667	2.99577	4	184.75	0.455049
sunup.05G0014360	1	3.18428	4	151.667	0.517634
sunup.05G0011370	0.5	3.39307	4	74.75	0.339773
sunup.05G0008750	0.666667	3.08622	4	156	0.408377
sunup.05G0007350	0.666667	2.99577	4	184.75	0.455049
sunup.05G0006280	0.333333	3.11412	4	114.5	0.351227
sunup.05G0005220	0.166667	3.2257	4	63.5	0.346154
sunup.05G0000740	0.5	3.30516	4	110.75	0.396953
sunup.04G0025710	1	3.11919	4	159.5	0.493808
sunup.04G0025200	0.666667	3.10735	4	154.5	0.436441
sunup.04G0023420	0.666667	2.97971	4	200.333	0.492219
sunup.04G0023320	0.166667	3.02451	4	103.5	0.311178
sunup.04G0017340	0.5	3.07354	4	136	0.394622
sunup.04G0016570	0.666667	3.46746	4	84.5	0.454301
sunup.04G0015710	0.666667	3.46746	4	84.5	0.454301
sunup.04G0013060	0.833333	2.82333	4	179	0.393407
sunup.04G0011740	0.166667	3.46915	4	52.5	0.348993
sunup.04G0009370	0.333333	3.03043	4	108.5	0.358444
sunup.04G0008090	0.666667	3.32206	4	135.667	0.443355
sunup.04G0007250	0.5	2.89096	4	168	0.358974
sunup.04G0007160	0.5	3.10989	4	113.25	0.434615
sunup.04G0005830	0.5	3.01944	4	128.75	0.350136
sunup.04G0005260	0.333333	3.31276	4	77.25	0.317901
sunup.04G0002860	0.166667	3.03043	4	112.25	0.360484
sunup.04G0002830	0.5	3.02282	4	148.5	0.393236
sunup.04G0002750	0.5	2.95013	4	179.5	0.409817
sunup.04G0001360	0.5	2.93068	4	152.75	0.360259
sunup.03G0025260	0.333333	3.02282	4	135.5	0.375694
sunup.03G0021560	0.5	3.06593	4	123	0.383178
sunup.03G0015790	1	3.17582	4	128	0.403785
sunup.03G0012800	0.5	3.35926	4	101.25	0.385496
sunup.03G0008960	0.833333	2.94336	4	161.25	0.463362
sunup.03G0007380	0.166667	2.88842	4	156	0.332265
sunup.03G0006850	0.5	3.04396	4	117.25	0.329577
sunup.03G0006790	0.333333	3.24852	4	139.75	0.377027
sunup.03G0006750	0.666667	3.4497	4	76.25	0.351382
sunup.03G0005130	0.5	3.29586	4	132.5	0.381844
sunup.03G0003370	0.833333	3.35672	4	125.75	0.438153
sunup.03G0002690	0.833333	3.35672	4	125.75	0.438153
sunup.03G0001010	1	3.13018	4	161	0.503125
sunup.03G0000980	0.666667	3.06171	4	167.5	0.433938
sunup.02G0027670	0.833333	3.99662	4	67.5	0.419255
sunup.02G0027100	0.833333	2.89349	4	183	0.430588
sunup.02G0026230	0.5	2.81403	4	193.75	0.432478
sunup.02G0022160	0.5	4.02029	4	59	0.398649
sunup.02G0018020	0.333333	2.98225	4	148	0.362132
sunup.02G0010660	0.666667	3.19865	4	106.5	0.384477
sunup.02G0010540	0.166667	3.56044	4	90	0.392544
sunup.02G0010170	0.166667	3.61454	4	67.75	0.353947
sunup.02G0008640	0.5	3.11243	4	118	0.407439
sunup.02G0007350	0.5	2.95013	4	179.5	0.409817
sunup.02G0007130	0.333333	2.87997	4	160.75	0.324899
sunup.02G0004340	0.666667	3.18005	4	107.75	0.362795
sunup.02G0003490	0	3.30262	4	145	0.441718
sunup.02G0001550	0.5	3.24852	4	122.25	0.379658
sunup.02G0000900	0.333333	3.13525	4	118.5	0.407216
sunup.01G0023510	0.666667	3.31868	4	129	0.403125
sunup.01G0021570	0.5	2.74641	4	193	0.380671
sunup.01G0019630	0.5	3.1978	4	95.25	0.37207
sunup.01G0018490	0.333333	2.93576	4	168.25	0.380952
sunup.01G0015720	0	3.40828	4	19.75	0.288462
sunup.01G0013460	0.833333	3.35672	4	125.75	0.438153
sunup.01G0013290	0.333333	3.2967	4	130.75	0.390719
sunup.01G0012850	1	2.8563	4	166.5	0.438158
Cp_BEL1-like	0.333333	3.27473	4	130	0.432222
sunup.01G0007190	0	2.80051	4	166.5	0.317658
sunup.01G0002770	0.166667	2.94759	4	137	0.356397
sunup.01G0002130	0.666667	2.88842	4	126.75	0.337101
sunup.01G0000090	0	2.87236	4	102.25	0.282033
sunup.09G0019860	0.666667	3.12172	3	146.667	0.444444
sunup.09G0019570	0.666667	3.12257	3	140.333	0.426545
sunup.09G0018270	0	3.38208	3	93.6667	0.387727
sunup.09G0016330	0.666667	3.10651	3	145.333	0.473398
sunup.09G0013730	0.666667	3.1437	3	114.333	0.421894
sunup.09G0005660	0.333333	3.10397	3	120.667	0.461047
sunup.09G0004560	1	3.03804	3	207.333	0.542757
sunup.09G0003960	0.333333	3.2164	3	107.667	0.425926
sunup.09G0003310	0.666667	3.27557	3	143	0.52
sunup.09G0003290	0.333333	3.18766	3	121.667	0.421296
sunup.08G0020840	1	3.16314	3	235	0.691176
sunup.08G0020210	0.333333	3.94675	3	74	0.533816
sunup.08G0016490	0.666667	3.45985	3	61	0.393548
sunup.08G0011290	0.333333	3.35249	3	135.333	0.44702
sunup.08G0009460	0.333333	3.13779	3	104	0.491311
sunup.08G0008750	1	3.40913	3	130.667	0.502564
sunup.07G0022310	0.333333	3.05664	3	183.667	0.454921
sunup.07G0021330	0.333333	3.94675	3	74	0.533816
sunup.07G0017510	0.666667	3.24429	3	109.667	0.487407
sunup.07G0016190	0.333333	3.94675	3	74	0.533816
sunup.07G0015440	0.333333	3.3508	3	98.3333	0.447489
sunup.07G0014300	0.666667	3.12172	3	146.667	0.444444
sunup.07G0009970	0.666667	3.21471	3	126.333	0.45119
sunup.07G0005330	0.666667	2.97971	3	200.333	0.492219
sunup.07G0005260	0.333333	3.94675	3	74	0.533816
sunup.07G0004040	0.333333	3.94675	3	74	0.533816
sunup.07G0000690	1	3.07185	3	165.667	0.500504
sunup.07G0000480	0.333333	3.94675	3	74	0.533816
sunup.06G0025150	0.666667	3.11412	3	195.667	0.525986
sunup.06G0020000	0.333333	3.94675	3	74	0.533816
sunup.06G0019260	0.666667	3.59594	3	103.667	0.473364
sunup.06G0011750	0.666667	2.86137	3	177.667	0.453231
sunup.06G0010390	0.333333	3.63398	3	81.6667	0.394822
sunup.06G0009500	0.333333	3.43026	3	125	0.500669
sunup.06G0007310	0.666667	2.76078	3	228.667	0.45825
sunup.06G0005550	0.333333	3.54607	3	91.6667	0.434921
sunup.06G0005370	0.666667	3.59594	3	103.667	0.473364
sunup.05G0023360	0.333333	3.43026	3	125	0.500669
sunup.05G0021550	0.666667	3.10313	3	162	0.430851
sunup.05G0020060	0.666667	3.45309	3	102.333	0.491987
Cp_ERF13-like	0.333333	3.94675	3	74	0.533816
sunup.05G0008760	0.333333	3.45224	3	112	0.4941
sunup.04G0025860	1	2.94759	3	160.333	0.501042
sunup.04G0024000	0.333333	3.08369	3	145.333	0.454545
Cp_WRKY42-like	0.333333	3.94675	3	74	0.533816
sunup.04G0019520	0.333333	3.05664	3	183.667	0.454921
sunup.04G0019450	1	2.94759	3	160.333	0.501042
sunup.04G0011520	1	3.21809	3	118.333	0.438272
Cp_ERF5-like	0.333333	3.09298	3	126.333	0.366279
sunup.04G0008320	0.333333	3.45224	3	90	0.398519
sunup.04G0000020	0.333333	3.46915	3	85.6667	0.395062
sunup.09G0018800	0.333333	3.6027	3	102.667	0.444928
sunup.09G0017090	0.333333	3.53677	3	112.333	0.422642
sunup.09G0016030	0.333333	3.29924	3	100.333	0.409836
sunup.09G0013340	0	3.05495	3	116	0.358255
sunup.09G0005450	0.666667	3.24514	3	128.667	0.399586
sunup.08G0021140	0.333333	3.6027	3	102.667	0.444928
sunup.08G0020850	1	4.24176	3	54.6667	0.510903
sunup.08G0020460	0.333333	3.19273	3	147.667	0.428295
sunup.08G0017850	0	3.20034	3	99.6667	0.402721
sunup.08G0017400	0	3.13779	3	103	0.414634
sunup.08G0016040	0.333333	3.15385	3	112.333	0.41791
sunup.08G0009860	0.666667	3.06002	3	117.333	0.42055
sunup.08G0009150	1	3.235	3	170	0.641509
sunup.08G0008720	0.666667	3.16145	3	107.333	0.429333
sunup.08G0008630	0.666667	3.15976	3	135.333	0.481613
Cp_WHY1	0.333333	3.29924	3	78.6667	0.450192
sunup.08G0004290	0.333333	2.87405	3	180.667	0.425314
sunup.08G0003820	0.333333	3.53677	3	112.333	0.422642
Cp_ODO1	0.333333	3.2874	3	30	0.353175
sunup.08G0002460	0.333333	3.15638	3	106.667	0.373099
sunup.08G0001470	0.333333	3.58495	3	105.667	0.470238
sunup.08G0000790	0.333333	3.10735	3	119.667	0.397778
sunup.07G0021030	0.333333	3.17836	3	93	0.372155
sunup.07G0020110	0.666667	3.19019	3	110.667	0.427284
sunup.07G0018960	0.333333	3.10397	3	120.667	0.461047
sunup.07G0018280	1	3.30938	3	111	0.557789
sunup.07G0015980	1	3.40913	3	130.667	0.502564
sunup.07G0015750	0.333333	3.23584	3	147.333	0.429825
Cp_HSFC1	0.666667	3.64328	3	81.6667	0.443841
sunup.07G0011040	0.333333	3.6027	3	102.667	0.444928
sunup.07G0010120	0.333333	3.0355	3	165.667	0.439716
sunup.07G0010080	1	3.69907	3	93.6667	0.6122
sunup.07G0007800	0.333333	3.12849	3	148.667	0.429952
sunup.07G0004550	0	3.29924	3	55.6667	0.382284
sunup.07G0002840	0.333333	3.28064	3	152.333	0.456456
sunup.07G0000930	0.333333	2.91378	3	202.667	0.439855
sunup.06G0024900	0.666667	3.45985	3	61	0.393548
sunup.06G0022990	1	3.18512	3	180.333	0.47961
sunup.06G0017570	1	3.17751	3	152.667	0.508889
sunup.06G0005020	0.666667	3.52156	3	83.3333	0.473485
sunup.05G0019920	0	3.11581	3	99	0.429825
sunup.05G0014390	0.666667	3.24429	3	109.667	0.487407
sunup.05G0011940	0.333333	3.35249	3	135.333	0.44702
sunup.05G0005390	0.333333	4.05748	3	46.6667	0.487719
sunup.05G0004250	1	3.1809	3	165.667	0.529286
sunup.04G0025330	1	3.69907	3	93.6667	0.6122
sunup.04G0020920	0	2.86898	3	156.667	0.396098
sunup.04G0017630	0.333333	3.25106	3	145.333	0.604167
sunup.04G0012400	0.333333	3.15807	3	139.333	0.455738
sunup.04G0011450	1	3.29417	3	130.667	0.580741
sunup.04G0010070	0.666667	3.15976	3	135.333	0.481613
sunup.04G0009970	0.333333	3.04227	3	179	0.447786
sunup.04G0007640	0.333333	3.17751	3	103.667	0.374396
sunup.04G0006260	0.666667	3.64328	3	81.6667	0.443841
sunup.04G0005810	0.333333	3.1175	3	144	0.456085
sunup.04G0002530	0.333333	3.37109	3	107.667	0.431058
sunup.04G0001580	0	3.20626	3	80.3333	0.362253
sunup.04G0001060	0.666667	3.31868	3	149.333	0.452525
sunup.03G0026820	0.666667	3.10313	3	162	0.430851
sunup.03G0024220	0.666667	3.10313	3	162	0.430851
sunup.03G0022940	0.333333	3.05664	3	183.667	0.454921
sunup.03G0022600	0.333333	3.29924	3	78.6667	0.450192
sunup.03G0022590	0	2.90279	3	155	0.430168
sunup.03G0021890	0.333333	3.13187	3	133	0.404472
sunup.03G0020550	0.333333	2.96619	3	175.333	0.41866
sunup.03G0020220	1	3.17751	3	152.667	0.508889
sunup.03G0018650	0.333333	3.19949	3	101.333	0.413934
sunup.03G0016040	0.666667	3.52916	3	95.6667	0.415942
sunup.03G0014080	1	4.24176	3	54.6667	0.510903
sunup.03G0012190	0.333333	2.94421	3	199	0.43377
sunup.03G0011420	0.333333	2.94505	3	131.667	0.364815
sunup.03G0011160	0.333333	2.96281	3	168	0.374256
sunup.03G0011090	0.666667	3.45309	3	102.333	0.491987
sunup.03G0010590	1	3.40913	3	130.667	0.502564
sunup.03G0008980	1	3.32206	3	130	0.42623
sunup.03G0007320	1	3.14793	3	220	0.641399
sunup.03G0007200	1	3.22401	3	147.667	0.567949
sunup.03G0006580	1	3.35418	3	173	0.598616
sunup.03G0004080	1	3.16314	3	156.667	0.563549
sunup.03G0002820	0.333333	2.92646	3	190.667	0.433561
sunup.03G0001430	0.333333	3.38546	3	100	0.429598
sunup.03G0001290	0.666667	4.06678	3	67.6667	0.493917
sunup.03G0000720	0	3.54861	3	20.6667	0.409722
sunup.03G0000590	1	3.07523	3	192	0.497409
sunup.02G0024970	0.666667	4.06678	3	67.6667	0.493917
Cp_WOX2	0.666667	3.10313	3	162	0.430851
sunup.02G0022210	0	3.62046	3	77	0.415301
Cp_AP2/B3-like	0.666667	3.31868	3	149.333	0.452525
sunup.02G0020610	0.333333	3.13271	3	111	0.364035
sunup.02G0012630	1	2.94759	3	160.333	0.501042
sunup.02G0010930	0.666667	2.84277	3	220.667	0.464561
sunup.02G0009570	0.333333	3.94675	3	74	0.533816
sunup.02G0009410	0.333333	3.03719	3	148.333	0.413408
sunup.02G0005390	0.333333	3.51479	3	80.3333	0.406091
sunup.02G0003990	0	3.02113	3	132.667	0.387255
sunup.02G0003270	0.333333	3.94675	3	74	0.533816
sunup.02G0000870	0.666667	3.92561	3	66	0.492537
sunup.01G0024860	1	3.69907	3	93.6667	0.6122
sunup.01G0024560	0.333333	3.73119	3	59.6667	0.426859
sunup.01G0023820	0.666667	3.31868	3	149.333	0.452525
sunup.01G0023560	0.333333	3.05917	3	154.667	0.426335
sunup.01G0023320	0	3.34489	3	72	0.355
sunup.01G0022840	0.333333	3.05833	3	150.333	0.490196
sunup.01G0021970	0.333333	3.73119	3	59.6667	0.426859
sunup.01G0021180	0	3.20541	3	82	0.352174
sunup.01G0020780	0.666667	3.60862	3	98	0.460094
sunup.01G0020200	0.666667	3.92561	3	66	0.492537
sunup.01G0018700	0.333333	3.94675	3	74	0.533816
Cp_REM16-like	1	3.21978	3	174	0.632727
sunup.01G0014620	0.333333	3.13187	3	133	0.404472
sunup.01G0013800	0.333333	3.24429	3	117.667	0.449553
sunup.01G0011480	0.333333	2.93407	3	159.333	0.501577
sunup.01G0009080	0.666667	3.31868	3	149.333	0.452525
sunup.01G0006490	0.666667	3.28402	3	119.333	0.495159
sunup.01G0005860	0.333333	3.34742	3	137.333	0.444805
sunup.01G0005180	0.666667	2.84615	3	183.667	0.485891
sunup.01G0004580	0.666667	2.97971	3	161	0.46
Cp_LBD25	0.666667	2.76669	3	214	0.436735
sunup.01G0002180	0.333333	3.22908	3	134.333	0.407295
sunup.01G0001060	0.666667	2.94167	3	157.667	0.404274
sunup.01G0000630	0.333333	3.4328	3	115.333	0.50885
sunup.09G0019790	0	3.64582	2	99	0.579882
sunup.09G0019490	0	3.20034	2	138	0.552419
sunup.09G0019300	0	3.38631	2	59	0.53211
sunup.09G0018890	1	4.60778	2	48.5	0.646667
sunup.09G0018570	1	3.42181	2	93	0.596154
sunup.09G0014740	1	3.14793	2	220	0.641399
sunup.09G0012320	1	4.26965	2	53.5	0.713333
sunup.09G0010050	1	3.36095	2	162.5	0.64741
sunup.09G0009890	1	3.42181	2	93	0.596154
sunup.09G0007880	1	3.16314	2	235	0.691176
Cp_SCL3	0	3.20964	2	310	0
sunup.08G0017350	1	3.17836	2	184.5	0.673358
sunup.08G0016940	0	3.37025	2	166.5	0.610701
sunup.08G0015800	0	3.99408	2	23.5	0.592105
sunup.08G0014470	1	3.27303	2	150.5	0.624481
sunup.08G0010120	1	3.38123	2	127	0.641414
sunup.08G0007770	0	3.765	2	14.5	0.5625
sunup.08G0003360	0	3.37025	2	166.5	0.610701
Cp_NFYA10-like	1	3.62553	2	118.5	0.607692
sunup.07G0021820	1	3.17836	2	184.5	0.673358
sunup.07G0021050	1	3.32291	2	145.5	0.62987
sunup.07G0011310	0	3.61623	2	122	0.620513
Cp_ARF19-like	1	3.36095	2	162.5	0.64741
sunup.07G0008100	0	3.96365	2	82.5	0.684874
Cp_TALE1	1	3.36095	2	162.5	0.64741
sunup.07G0006720	1	3.10735	2	138	0.616071
sunup.07G0005790	0	3.96365	2	82.5	0.684874
sunup.07G0005540	1	4.07777	2	81.5	0.652
sunup.07G0002040	1	3.51986	2	120	0.693642
sunup.07G0000950	0	3.64582	2	99	0.579882
sunup.06G0023540	1	3.2874	2	116	0.58
sunup.06G0023310	1	3.36264	2	68	0.511278
sunup.06G0021290	1	3.58918	2	88	0.539877
sunup.06G0017130	0	3.32291	2	120.5	0.591584
sunup.06G0016090	0	3.64582	2	99	0.579882
sunup.06G0011000	1	3.16314	2	235	0.691176
Cp_NFYA7-like	1	3.3601	2	104.5	0.564865
sunup.06G0007590	1	3.17836	2	184.5	0.673358
sunup.06G0007380	0	3.37025	2	166.5	0.610701
sunup.06G0005840	1	3.63229	2	84	0.57931
sunup.06G0004300	0	3.57143	2	104	0.569061
sunup.06G0001350	1	3.32544	2	153	0.701835
sunup.06G0000440	0	3.41927	2	116	0.539906
sunup.05G0025210	0	4.03635	2	58	0.59375
sunup.05G0021020	0	3.37025	2	166.5	0.610701
sunup.05G0019450	1	3.32544	2	153	0.701835
sunup.05G0019340	1	3.16314	2	235	0.691176
sunup.05G0016280	1	4.07777	2	81.5	0.652
Cp_YABBY1	0	3.37701	2	162	0.570922
sunup.05G0008700	0	3.37701	2	162	0.570922
sunup.05G0005530	1	3.32544	2	153	0.701835
sunup.05G0003310	1	3.14793	2	220	0.641399
sunup.05G0001360	0	3.45224	2	222	0
sunup.05G0000520	1	3.63229	2	84	0.57931
sunup.04G0018780	0	3.96365	2	82.5	0.684874
sunup.04G0017840	1	3.61538	2	87	0.583893
sunup.04G0016640	1	3.00592	2	188	0.641638
sunup.04G0015370	1	4.07777	2	81.5	0.652
sunup.04G0011990	1	3.45055	2	119	0.586207
sunup.03G0026740	1	3.75824	2	99.5	0.715827
sunup.03G0026450	0	3.61285	2	77	0.5
sunup.03G0022480	0	3.47675	2	64.5	0.529167
sunup.03G0015360	0	3.5765	2	73	0.553846
sunup.03G0009900	1	3.61538	2	87	0.583893
sunup.03G0009050	1	3.63229	2	84	0.57931
sunup.03G0007740	0	3.47675	2	64.5	0.529167
sunup.02G0024920	0	3.81826	2	106.5	0.546632
sunup.02G0022730	0	3.96365	2	82.5	0.684874
sunup.02G0019910	1	3.75824	2	99.5	0.715827
sunup.02G0017230	1	3.26036	2	144	0.560311
sunup.02G0012250	1	3.2612	2	149	0.680365
sunup.09G0010760	0	3.36095	2	99.5	0.538251
sunup.09G0006900	1	3.67709	2	113	0.594737
sunup.09G0005930	1	3.67709	2	113	0.594737
sunup.09G0005290	1	3.35418	2	173	0.598616
sunup.09G0004660	1	3.2612	2	149	0.680365
sunup.09G0001410	1	3.35418	2	173	0.598616
sunup.08G0021160	1	3.67709	2	113	0.594737
sunup.08G0020480	0	3.39307	2	121	0.528634
sunup.08G0016050	0	3.59763	2	117.5	0.557416
sunup.08G0009120	0	3.32798	2	191	0
sunup.08G0008840	1	3.20372	2	148.5	0.54797
sunup.08G0008640	1	4.60778	2	48.5	0.646667
sunup.08G0008090	1	3.16653	2	145.5	0.593878
sunup.08G0006350	0	3.59763	2	117.5	0.557416
sunup.08G0005900	0	3.45139	2	90.5	0.511429
sunup.08G0005880	1	3.35418	2	173	0.598616
sunup.08G0003350	1	3.35418	2	173	0.598616
sunup.08G0000350	0	3.16484	2	124	0.582938
sunup.07G0020270	1	3.35418	2	173	0.598616
sunup.07G0019540	0	3.21133	2	161	0.567376
sunup.07G0017400	0	3.84446	2	92	0.56875
sunup.07G0017340	0	3.44632	2	103	0.507463
sunup.07G0016130	1	3.67709	2	113	0.594737
sunup.07G0009900	1	3.11919	2	197.5	0.589552
sunup.07G0008530	0	3.73035	2	66	0.5
sunup.07G0007890	0	3.39307	2	121	0.528634
sunup.07G0001610	0	3.3432	2	101	0.531915
sunup.07G0000350	1	3.35418	2	173	0.598616
sunup.06G0018040	0	3.57566	2	69	0.566667
sunup.06G0017320	0	3.32798	2	191	0
sunup.06G0006790	1	3.35757	2	131	0.579646
sunup.06G0006760	0	3.68639	2	81.5	0.529605
sunup.06G0004370	1	3.35418	2	173	0.598616
sunup.06G0003130	0	3.15554	2	137.5	0.515094
sunup.06G0002640	1	3.23415	2	119.5	0.606599
sunup.06G0001300	0	3.34066	2	93.5	0.547337
sunup.05G0010260	0	3.3601	2	87.5	0.609155
sunup.05G0006620	1	3.81403	2	96.5	0.679577
sunup.05G0006130	0	3.40237	2	87.5	0.527439
sunup.05G0004980	1	3.35418	2	173	0.598616
Cp_SCL-like	1	3.16314	2	235	0.691176
Cp_RGL2-like	1	3.50549	2	76	0.554745
sunup.04G0022470	0	3.41082	2	110	0.524038
sunup.04G0021850	1	3.35418	2	173	0.598616
sunup.04G0017170	1	3.35418	2	173	0.598616
sunup.04G0014150	1	3.17836	2	184.5	0.673358
sunup.04G0013380	1	3.30938	2	111	0.557789
sunup.04G0011230	1	3.32291	2	145.5	0.62987
sunup.04G0008020	1	3.42181	2	93	0.596154
sunup.04G0007940	0	4.0634	2	50	0.556818
sunup.04G0003120	1	3.35418	2	173	0.598616
sunup.04G0002970	0	3.49028	2	134.5	0.674242
sunup.04G0002900	0	3.7388	2	69.5	0.526923
sunup.03G0026750	1	3.19696	2	219	0.675926
sunup.03G0025920	0	3.43195	2	90	0.529762
sunup.03G0021650	0	3.42519	2	94	0.54386
sunup.03G0016190	1	3.17836	2	184.5	0.673358
sunup.03G0014810	0	3.09214	2	175	0.58194
sunup.03G0014390	0	3.2798	2	156	0.530822
sunup.03G0013070	1	3.36095	2	162.5	0.64741
sunup.03G0012370	1	3.35418	2	173	0.598616
sunup.03G0011570	1	3.21978	2	174	0.632727
sunup.03G0010650	1	3.35418	2	173	0.598616
sunup.03G0007510	0	3.37701	2	162	0.570922
sunup.03G0007150	1	3.19696	2	219	0.675926
sunup.03G0007010	0	3.37701	2	162	0.570922
sunup.03G0006980	1	3.14793	2	220	0.641399
sunup.03G0004030	0	3.25528	2	112	0.57513
sunup.03G0003730	0	3.23415	2	108	0.5
sunup.03G0002010	1	3.14793	2	220	0.641399
sunup.03G0000480	1	3.21978	2	174	0.632727
sunup.02G0027990	0	3.41082	2	110	0.524038
sunup.02G0024760	1	3.41927	2	155	0.62249
sunup.02G0023390	1	3.58918	2	88	0.539877
sunup.02G0022170	1	4.60778	2	48.5	0.646667
sunup.02G0020670	1	3.11158	2	167	0.602888
sunup.02G0019990	1	3.67709	2	113	0.594737
sunup.02G0019750	0	3.45224	2	222	0
sunup.02G0012080	1	3.67709	2	113	0.594737
sunup.02G0011790	0	3.37025	2	166.5	0.610701
sunup.02G0011780	1	3.67709	2	113	0.594737
sunup.02G0004750	0	3.37025	2	166.5	0.610701
sunup.02G0003690	1	3.75824	2	99.5	0.715827
Cp_COL16	0	4.15807	2	36.5	0.563492
sunup.02G0001570	1	3.75824	2	99.5	0.715827
sunup.02G0000210	1	3.67709	2	113	0.594737
sunup.01G0025560	0	3.21133	2	161	0.567376
sunup.01G0025010	1	3.40913	2	122.5	0.609453
sunup.01G0024550	1	3.3601	2	104.5	0.564865
sunup.01G0024110	1	3.3601	2	104.5	0.564865
sunup.01G0023680	1	3.2612	2	149	0.680365
sunup.01G0023380	1	3.58918	2	88	0.539877
sunup.01G0022480	1	3.86729	2	85	0.794393
sunup.01G0021490	0	3.37025	2	166.5	0.610701
sunup.01G0021010	1	3.28825	2	137.5	0.716146
sunup.01G0020840	1	3.0634	2	155.5	0.624498
sunup.01G0020380	1	3.61538	2	87	0.583893
sunup.01G0019330	0	3.47675	2	64.5	0.529167
Cp_HSFB4	1	3.306	2	124.5	0.576389
sunup.01G0012930	1	3.01691	2	180	0.708661
sunup.01G0011620	1	3.41167	2	133	0.542857
sunup.01G0011450	1	3.35418	2	173	0.598616
sunup.01G0010550	1	3.15892	2	213.5	0.622449
sunup.01G0009430	0	3.37701	2	162	0.570922
sunup.01G0008390	0	3.52325	2	79.5	0.516447
sunup.01G0008260	1	3.75824	2	99.5	0.715827
sunup.01G0002090	0	3.96365	2	82.5	0.684874
sunup.09G0019150	0	4.62384	1	57	0
sunup.09G0015660	0	3.9104	1	52	0
sunup.09G0010020	0	3.51057	1	114	0
sunup.09G0009830	0	4.68977	1	40	0
sunup.09G0007470	0	3.97887	1	72	0
sunup.09G0004960	0	3.51057	1	114	0
sunup.09G0004950	0	4.62384	1	57	0
sunup.09G0001530	0	3.45224	1	222	0
sunup.09G0001170	0	3.5951	1	100	0
sunup.09G0000720	0	4.62384	1	57	0
sunup.09G0000520	0	3.79882	1	12	0
sunup.08G0021330	0	3.66526	1	124	0
sunup.08G0020240	0	3.51057	1	114	0
sunup.08G0015760	0	3.45224	1	222	0
sunup.08G0008330	0	3.70837	1	131	0
sunup.08G0007880	0	3.72358	1	138	0
sunup.08G0007250	0	4.27726	1	67	0
sunup.08G0004830	0	4.2164	1	102	0
Cp_YABBY2-like	0	3.44041	1	157	0
sunup.08G0001810	0	4.27726	1	67	0
sunup.07G0021220	0	4.2164	1	102	0
sunup.07G0019610	0	4.16991	1	59	0
sunup.07G0015450	0	3.9104	1	52	0
sunup.07G0014690	0	3.9104	1	52	0
sunup.07G0010690	0	3.81488	1	61	0
sunup.07G0010420	0	4.02536	1	111	0
Cp_ERF016-like	0	4.62384	1	57	0
sunup.07G0009590	0	3.66272	1	117	0
sunup.07G0008720	0	3.70837	1	131	0
sunup.07G0004260	0	3.9104	1	52	0
sunup.07G0002920	0	3.73035	1	57	0
sunup.06G0024910	0	3.20964	1	310	0
sunup.06G0024890	0	3.72358	1	138	0
Cp_SBP2	0	3.48774	1	149	0
sunup.06G0017460	0	4.2164	1	102	0
sunup.06G0017180	0	4.2164	1	102	0
sunup.06G0016770	0	3.66526	1	124	0
sunup.06G0016480	0	3.20964	1	310	0
sunup.06G0016200	0	3.45224	1	222	0
sunup.06G0015420	0	3.73035	1	57	0
sunup.06G0012990	0	3.45224	1	222	0
sunup.06G0010580	0	3.44041	1	157	0
sunup.06G0010140	0	4.2164	1	102	0
sunup.06G0009190	0	3.45224	1	222	0
sunup.06G0009160	0	3.32798	1	191	0
sunup.06G0008730	0	3.45224	1	222	0
sunup.06G0007010	0	3.70837	1	131	0
sunup.06G0003590	0	3.97887	1	72	0
sunup.06G0002470	0	4.2164	1	102	0
sunup.06G0001910	0	3.45224	1	222	0
sunup.06G0001730	0	3.97887	1	72	0
sunup.06G0000450	0	3.97887	1	72	0
sunup.05G0023830	0	3.45224	1	222	0
sunup.05G0022680	0	3.20964	1	310	0
sunup.05G0019380	0	3.70837	1	131	0
sunup.05G0019010	0	3.44041	1	157	0
sunup.05G0017100	0	3.20964	1	310	0
sunup.05G0015550	0	3.45224	1	222	0
sunup.05G0013160	0	3.9104	1	52	0
sunup.05G0012470	0	3.43956	1	122	0
sunup.05G0012440	0	3.46407	1	130	0
sunup.05G0011320	0	3.66272	1	117	0
sunup.05G0009100	0	4.62384	1	57	0
Cp_WRKY46	0	4.62384	1	57	0
sunup.05G0008170	0	4.62384	1	57	0
sunup.05G0005540	0	3.45224	1	222	0
sunup.05G0005520	0	3.45224	1	222	0
sunup.05G0005370	0	4.2164	1	102	0
sunup.05G0004760	0	3.44041	1	157	0
sunup.05G0004680	0	3.20964	1	310	0
sunup.05G0004650	0	3.4142	1	201	0
sunup.05G0003420	0	4.2164	1	102	0
sunup.05G0003060	0	3.97887	1	72	0
sunup.04G0025430	0	3.20964	1	310	0
sunup.04G0023780	0	3.97887	1	72	0
sunup.04G0023080	0	3.4142	1	201	0
sunup.04G0022380	0	3.66272	1	117	0
sunup.04G0021420	0	4.2164	1	102	0
sunup.04G0020200	0	3.9104	1	52	0
sunup.04G0016710	0	3.9104	1	52	0
sunup.04G0013970	0	3.66272	1	117	0
sunup.04G0010440	0	3.32798	1	191	0
sunup.04G0010200	0	3.32798	1	191	0
sunup.04G0010150	0	3.97887	1	72	0
sunup.04G0007400	0	3.45224	1	222	0
sunup.04G0007260	0	3.45224	1	222	0
sunup.04G0006130	0	3.45224	1	222	0
sunup.04G0001370	0	3.45224	1	222	0
sunup.04G0001090	0	4.02536	1	111	0
sunup.03G0024750	0	4.2164	1	102	0
sunup.03G0022770	0	3.73035	1	57	0
sunup.03G0018720	0	4.24429	1	33	0
sunup.03G0016480	0	3.60778	1	107	0
sunup.03G0015260	0	3.66272	1	117	0
sunup.03G0013620	0	4.62384	1	57	0
sunup.03G0013400	0	3.9104	1	52	0
sunup.03G0011150	0	3.97887	1	72	0
sunup.03G0010830	0	3.97887	1	72	0
sunup.03G0008540	0	4.62384	1	57	0
sunup.03G0008040	0	4.2164	1	102	0
sunup.03G0005260	0	4.24429	1	33	0
sunup.03G0003550	0	4.2164	1	102	0
sunup.03G0003360	0	4.2164	1	102	0
sunup.03G0003280	0	3.98563	1	88	0
sunup.03G0003150	0	4.62384	1	57	0
sunup.03G0002340	0	4.2164	1	102	0
sunup.02G0026570	0	4.02536	1	111	0
sunup.02G0021160	0	4.2164	1	102	0
sunup.02G0019880	0	4.2164	1	102	0
sunup.02G0010590	0	3.44041	1	157	0
sunup.02G0010090	0	4.2164	1	102	0
sunup.02G0009010	0	4.16991	1	59	0
sunup.02G0003230	0	3.70837	1	131	0
sunup.01G0014580	0	3.73035	1	57	0
sunup.01G0010720	0	3.23161	1	185	0
sunup.01G0000400	0	4.24429	1	33	0
sunup.09G0009470	0	3.74725	1	124	0
sunup.09G0009120	0	3.74725	1	124	0
sunup.09G0008230	0	3.74725	1	124	0
sunup.09G0005540	0	3.74725	1	124	0
sunup.09G0005330	0	3.74725	1	124	0
sunup.09G0003420	0	3.74725	1	124	0
sunup.08G0018530	0	3.74725	1	124	0
sunup.08G0016420	0	3.53508	1	75	0
sunup.08G0007790	0	3.74725	1	124	0
sunup.08G0001480	0	3.5951	1	100	0
sunup.08G0001460	0	4.00423	1	82	0
sunup.07G0020630	0	3.50042	1	130	0
sunup.07G0012790	0	3.74725	1	124	0
sunup.07G0011540	0	3.53508	1	75	0
sunup.07G0009610	0	3.5951	1	100	0
sunup.07G0006600	0	3.74725	1	124	0
sunup.07G0006290	0	3.74725	1	124	0
sunup.07G0002580	0	3.74725	1	124	0
sunup.06G0018100	0	3.84531	1	37	0
sunup.06G0012980	0	3.74725	1	124	0
sunup.05G0009950	0	4.1623	1	31	0
sunup.05G0001540	0	3.84531	1	37	0
sunup.05G0000450	0	3.74725	1	124	0
sunup.04G0012560	0	3.4142	1	201	0
sunup.04G0008150	0	3.4142	1	201	0
sunup.04G0003070	0	3.53508	1	75	0
sunup.03G0025940	0	3.44041	1	157	0
sunup.03G0023600	0	3.66526	1	124	0
sunup.03G0022620	0	3.45224	1	222	0
sunup.03G0021920	0	3.20964	1	310	0
sunup.03G0021910	0	3.20964	1	310	0
sunup.03G0014670	0	3.44041	1	157	0
sunup.03G0014610	0	3.20964	1	310	0
sunup.03G0013430	0	3.44041	1	157	0
sunup.03G0004010	0	3.20964	1	310	0
sunup.03G0003350	0	4.27726	1	67	0
Cp_CCR1-like	0	3.41505	1	168	0
sunup.02G0018210	0	3.9104	1	52	0
sunup.02G0008930	0	3.45224	1	222	0
sunup.02G0008300	0	4.2164	1	102	0
sunup.02G0004550	0	3.44041	1	157	0
sunup.02G0003420	0	3.9104	1	52	0
sunup.02G0000990	0	3.20964	1	310	0
sunup.02G0000200	0	4.2164	1	102	0
sunup.01G0024530	0	3.45224	1	222	0
sunup.01G0020650	0	3.45224	1	222	0
sunup.01G0019780	0	3.9104	1	52	0
sunup.01G0017780	0	4.02536	1	111	0
sunup.01G0016060	0	4.02536	1	111	0
sunup.01G0015470	0	4.62384	1	57	0
sunup.01G0015140	0	3.74725	1	124	0
sunup.01G0014410	0	4.2164	1	102	0
sunup.01G0014140	0	3.97887	1	72	0
sunup.01G0005750	0	3.23161	1	185	0
sunup.01G0003660	0	4.2164	1	102	0
sunup.01G0003290	0	3.74725	1	124	0

## Sheet: MPR
name	ClusteringCoefficient	AverageShortestPathLength	Degree	NeighborhoodConnectivity	TopologicalCoefficient
sunup.HSY0001450	0	2.56627	1	37	0
sunup.HSY0001420	0	2.56627	1	37	0
sunup.HSY0000900	0	2.56627	1	37	0
sunup.HSY0000890	0	2.56627	1	37	0
sunup.HSY0000260	1	2	2	49.5	0.611111
sunup.HSY0000210	0	2.56627	1	37	0
sunup.HSY0000190	0	2.24096	1	62	0
sunup.09G0013340	0	2.24096	1	62	0
sunup.09G0009930	0	2.24096	1	62	0
Cp_KNAT6-like	0	2.24096	1	62	0
sunup.08G0005480	0	2.24096	1	62	0
sunup.07G0017480	0	2.24096	1	62	0
sunup.07G0015320	0	2.24096	1	62	0
sunup.07G0015290	0	2.24096	1	62	0
sunup.05G0011460	0	2.24096	1	62	0
Cp_AGL6	0	2.24096	1	62	0
sunup.05G0005160	0	2.24096	1	62	0
Cp_MYB14-like	0	3.15663	2	2.5	0.75
sunup.05G0003480	0	2.21687	2	32	0.508197
sunup.04G0023650	0	2.24096	1	62	0
sunup.04G0019300	0	2.24096	1	62	0
sunup.04G0003950	0	1.66667	1	3	0
sunup.04G0001100	0	1.66667	1	3	0
sunup.03G0013750	0	2.24096	1	62	0
sunup.03G0012520	0	2.24096	1	62	0
sunup.03G0001430	0	2.24096	1	62	0
sunup.03G0001020	0	2.24096	1	62	0
sunup.03G0000070	0	2.24096	1	62	0
sunup.02G0022970	0	2.24096	1	62	0
sunup.02G0019660	0	2.24096	1	62	0
sunup.02G0017710	0	2.24096	1	62	0
sunup.02G0013730	0	2.24096	1	62	0
sunup.02G0013370	0	2.24096	1	62	0
sunup.02G0009690	0	2.24096	1	62	0
sunup.02G0008360	0	2.24096	1	62	0
sunup.02G0008160	0	2.24096	1	62	0
sunup.02G0007460	0	2.24096	1	62	0
sunup.02G0004420	0	2.24096	1	62	0
sunup.01G0022820	0	2.24096	1	62	0
sunup.01G0019530	0	2.24096	1	62	0
sunup.01G0019130	0	2.24096	1	62	0
sunup.01G0014350	0	2.24096	1	62	0
sunup.01G0011900	0	2.24096	1	62	0
sunup.01G0010150	0	2.24096	1	62	0
sunup.01G0009830	0	2.24096	1	62	0
sunup.01G0008890	0	2.24096	1	62	0
sunup.HSY0000020	0	2.56627	1	37	0
sunup.09G0019660	0	2.56627	1	37	0
Cp_bHLH137	1	2	2	49.5	0.611111
sunup.09G0008060	0	2.56627	1	37	0
Cp_CMB1-like	1	2	2	49.5	0.611111
sunup.07G0022320	0	2.56627	1	37	0
sunup.07G0015850	0	2.56627	1	37	0
sunup.07G0015180	1	2	2	49.5	0.611111
sunup.07G0005340	0	2.56627	1	37	0
sunup.06G0017580	1	2	2	49.5	0.611111
sunup.06G0014620	0	2.56627	1	37	0
sunup.06G0002920	1	2	2	49.5	0.611111
sunup.05G0020520	0	2.19277	3	22	0.344262
Cp_MYB114-like	0	2.51807	2	20	0.513514
sunup.05G0017590	1	2	2	49.5	0.611111
sunup.05G0012170	0	2.56627	1	37	0
sunup.05G0006990	0	2.56627	1	37	0
sunup.04G0022270	0	2.56627	1	37	0
sunup.04G0021610	1	2	2	49.5	0.611111
sunup.04G0016800	1	2	2	49.5	0.611111
sunup.04G0013290	1	2	2	49.5	0.611111
sunup.04G0004020	1	2	2	49.5	0.611111
sunup.03G0022240	1	2	2	49.5	0.611111
sunup.03G0015510	1	1	2	2	1
sunup.03G0012500	0	2.56627	1	37	0
sunup.03G0011160	1	2	2	49.5	0.611111
sunup.03G0008580	1	2	2	49.5	0.611111
sunup.01G0019190	1	2	2	49.5	0.611111
sunup.01G0018640	1	2	2	49.5	0.611111
Cp_MYB117-like	1	1	2	2	1
Cp_MYB5	1	1	2	2	1
sunup.01G0008550	0	2.56627	1	37	0
sunup.01G0005900	0	2.24096	1	62	0
sunup.01G0005160	1	2	2	49.5	0.611111
sunup.01G0004360	0	2.24096	1	62	0
sunup.01G0002350	0	2.24096	1	62	0
sunup.01G0001700	0	2.56627	1	37	0
Cp_ZHD2-like	0.0255255	1.57831	37	3.13514	0.0422842
Cp_MYB16-like	0	3.20482	1	2	0
sunup.01G0001550	0	2.21687	2	31.5	0.5
sunup.01G0001340	0	2.24096	1	62	0
sunup.01G0000980	0	1.66667	1	3	0
Cp_DIV	0	1	3	1	0
Cp_LBD41-like	0	2.24096	1	62	0
Cp_ATHB-20-like	0.00898995	1.25301	62	1.91935	0.0310174

## Sheet: MME
name	ClusteringCoefficient	AverageShortestPathLength	Degree	NeighborhoodConnectivity	TopologicalCoefficient
sunup.HSY0001420	0	4.2419	1	79	0
sunup.HSY0001310	0	6.40283	1	39	0
sunup.HSY0001290	0	4.53036	1	63	0
sunup.HSY0001050	0	4.27024	1	95	0
sunup.HSY0000970	0	4.72874	1	74	0
sunup.HSY0000890	0	4.2419	1	79	0
sunup.HSY0000260	0.2	2.98279	6	88.1667	0.210526
sunup.HSY0000210	0.333333	3.7581	4	45	0.333333
sunup.09G0020280	0	4.49089	2	74.5	0.6125
sunup.09G0020210	0.333333	3.73684	3	41.3333	0.41
Cp_WRKY14	0	4.27834	2	35.5	0.530769
sunup.09G0019410	0	4.72874	1	74	0
sunup.09G0018620	0	4.72874	1	74	0
sunup.09G0017410	0	4.02834	2	82.5	0.53268
sunup.09G0017280	0	4.49089	2	74.5	0.6125
sunup.09G0016000	0	4.19332	1	55	0
sunup.09G0014960	0	5.22773	1	75	0
sunup.09G0014200	0	4.27024	1	95	0
sunup.09G0013760	0	3.21862	4	74.75	0.278302
sunup.09G0012850	0	4.02834	2	82.5	0.53268
sunup.09G0012350	0	4.49089	2	74.5	0.6125
sunup.09G0011650	0	3.43623	3	75	0.381443
sunup.09G0011430	0	4.96964	1	29	0
sunup.09G0010920	0	4.24595	1	56	0
Cp_NAC83	0	5.22773	1	75	0
sunup.09G0010310	1	4.78846	2	32.5	0.625
sunup.09G0009930	0	4.27024	1	95	0
sunup.09G0008970	1	3.67004	3	89.3333	0.485507
sunup.09G0008830	0	3.87652	1	101	0
sunup.09G0006370	0	4.48178	2	62.5	0.569444
sunup.09G0006340	0	3.9413	2	46	0.517241
sunup.09G0004500	0.333333	3.36842	4	91.5	0.332727
sunup.09G0004120	0.3	3.37753	5	77	0.297674
sunup.09G0004110	0	4.07692	2	85	0.502994
sunup.09G0004010	0	4.72874	1	74	0
sunup.09G0003930	0	3.87652	1	101	0
Cp_MYB34-like	0.333333	4.84211	3	37.3333	0.385417
sunup.09G0002970	0	6.40283	1	39	0
sunup.09G0001470	0	6.40283	1	39	0
sunup.08G0020900	0	3.94636	1	108	0
sunup.08G0020760	0	4.53036	1	86	0
sunup.08G0020270	0	3.82591	1	148	0
sunup.08G0020090	0	4.49089	2	74.5	0.6125
sunup.08G0020080	0	3.7247	2	82	0.558621
sunup.08G0019350	0	5.22773	1	75	0
sunup.08G0019110	0	4.72874	1	74	0
sunup.08G0018940	0	4.53036	1	86	0
sunup.08G0018930	0	4.53036	1	86	0
sunup.08G0018920	0	4.48178	2	62.5	0.569444
sunup.08G0018910	0	4.48178	2	62.5	0.569444
sunup.08G0018700	0	4.49089	2	74.5	0.6125
sunup.08G0018650	0.666667	3.76923	4	31	0.449275
sunup.08G0018590	0	3.63765	3	66	0.371429
sunup.08G0018510	0	3.81377	2	59.5	0.531818
sunup.08G0018090	0	4.24595	1	56	0
sunup.08G0017770	0	4.21457	1	90	0
sunup.08G0017750	0	4.76012	1	8	0
sunup.08G0017550	0	3.53441	2	117	0.511013
sunup.08G0016200	0	4.21457	1	90	0
sunup.08G0013820	0	3.73887	2	78	0.506579
sunup.08G0011450	0	6.40283	1	39	0
sunup.08G0011190	0	4.72874	1	74	0
sunup.08G0011140	0	4.72874	1	74	0
sunup.08G0008280	0	3.82591	1	148	0
Cp_KNAT6-like	0.2	3.17611	6	72.6667	0.219697
sunup.08G0007910	0	4.24595	1	56	0
sunup.08G0006830	0	3.94636	1	108	0
sunup.08G0005720	0	4.53036	1	23	0
sunup.08G0005660	0	6.40283	1	39	0
sunup.08G0001670	0	3.94636	1	108	0
sunup.08G0001490	1	3.94939	2	80	0.666667
sunup.08G0001130	1	5.05162	2	18.5	0.74
sunup.07G0023100	0	4.49089	2	74.5	0.6125
sunup.07G0021180	0	6.40283	1	39	0
sunup.07G0020680	0	4.72874	1	74	0
sunup.07G0018280	0	4.25709	1	60	0
sunup.07G0017480	0.333333	4.39271	3	26.3333	0.433333
sunup.07G0016460	0	4.27024	1	95	0
sunup.07G0015900	0	4.25	1	23	0
sunup.07G0015180	0	3.72976	2	66	0.546218
sunup.07G0013450	0	4.19332	1	55	0
sunup.07G0004860	0	4.10223	1	37	0
sunup.07G0003470	0	3.56275	2	113.5	0.533175
sunup.07G0001040	0.333333	3.54049	3	96.3333	0.412017
sunup.07G0000480	0.666667	3.76721	3	84	0.439791
sunup.07G0000470	0	4.19332	1	55	0
sunup.06G0023110	1	3.80061	2	95	0.552326
sunup.06G0022410	0	3.96053	2	40.5	0.512987
sunup.06G0020680	1	4.78846	2	32.5	0.625
sunup.06G0016730	0	3.74798	2	101.5	0.571023
sunup.06G0010180	0	3.82996	2	61	0.517241
Cp_DREB1D-like	1	5.05162	2	18.5	0.74
sunup.06G0008040	0	4.10223	1	37	0
sunup.06G0007660	0	4.19332	1	55	0
sunup.06G0005350	0	3.82591	1	148	0
sunup.06G0005050	0	3.82591	1	148	0
sunup.06G0004830	0	4.27024	1	95	0
sunup.06G0004780	0	4.27024	1	95	0
sunup.06G0004490	0	4.21457	1	90	0
Cp_SRS3	0.666667	3.76721	3	84	0.439791
sunup.06G0002450	0	4.27024	1	95	0
sunup.06G0001920	0	4.3836	1	65	0
sunup.06G0000720	0	3.82591	1	148	0
sunup.06G0000120	0	4.3836	1	65	0
sunup.05G0025420	0	5.05769	1	20	0
sunup.05G0024380	0	3.82591	1	148	0
sunup.05G0024350	0	3.78239	3	51.6667	0.383838
sunup.05G0024170	1	3.80061	2	95	0.552326
sunup.05G0022250	1	3.78846	2	105	0.614035
sunup.05G0019380	0	4.21457	1	90	0
sunup.05G0017570	0	4.3836	1	65	0
sunup.05G0016080	0	3.55769	2	121.5	0.545249
sunup.05G0016050	0.5	3.71862	4	59.25	0.350592
sunup.05G0011250	1	4.01012	2	41	0.745455
sunup.05G0011130	0	3.74798	2	101.5	0.571023
sunup.05G0009540	0	3.82591	1	148	0
sunup.05G0008500	0	4.96964	1	29	0
sunup.05G0006820	0.3	3.66802	5	57.8	0.285149
sunup.05G0004980	0	5.22773	1	75	0
sunup.05G0004350	0	4.96964	1	29	0
sunup.05G0002460	0	5.22773	1	75	0
sunup.05G0002440	0	4.22976	2	52	0.593023
sunup.05G0000460	0	4.52935	1	56	0
sunup.04G0025970	0	4.27024	1	95	0
sunup.04G0025850	0	4.19332	1	55	0
Cp_BZIP61-like	0	4.29757	1	62	0
sunup.04G0022580	0	4.27024	1	95	0
sunup.04G0022070	0.666667	3.90385	3	49	0.441441
sunup.04G0021210	0	4.92105	1	36	0
sunup.04G0020720	0	4.21457	1	90	0
sunup.04G0020520	0	4.21457	1	90	0
sunup.04G0019730	0	4.19332	1	55	0
sunup.04G0019680	0	4.27024	1	95	0
sunup.04G0013310	0	4.2419	1	79	0
sunup.04G0012370	0	4.27024	1	95	0
sunup.04G0009980	0	3.82591	1	148	0
sunup.04G0008900	0	3.94636	1	108	0
sunup.04G0008140	0	4.87146	1	17	0
sunup.04G0006310	0	3.80061	2	69.5	0.548
sunup.04G0006290	0	4.3836	1	65	0
sunup.04G0006220	0	3.55769	2	121.5	0.545249
sunup.04G0005080	1	3.61538	3	92.6667	0.421212
Cp_MADS2	0	4.27024	1	95	0
sunup.04G0002960	0	4.87146	1	17	0
sunup.04G0001600	0	4.22166	1	71	0
sunup.04G0001110	0	4.25709	1	60	0
sunup.04G0000760	0	3.56275	2	113.5	0.533175
sunup.04G0000310	0	4.2419	1	79	0
sunup.04G0000190	0	5.22773	1	75	0
sunup.04G0000040	0	4.3836	1	65	0
sunup.03G0019810	0	4.19332	1	55	0
sunup.03G0017790	0	4.21457	1	90	0
sunup.03G0016430	0	4.10223	1	37	0
sunup.03G0013970	0	4.19332	1	55	0
sunup.03G0013320	0	4.21457	1	90	0
sunup.03G0013290	0	3.94636	1	108	0
sunup.03G0012760	0	5.22773	1	75	0
sunup.03G0010960	0	3.82591	1	148	0
sunup.03G0008850	0	5.22773	1	75	0
sunup.03G0005540	0	4.21457	1	90	0
sunup.03G0004960	0	5.22773	1	75	0
sunup.03G0001750	0	4.21457	1	90	0
sunup.03G0000880	0	4.3836	1	65	0
sunup.03G0000710	1	4.11538	2	69.5	0.579167
sunup.02G0027860	0	4.21457	1	90	0
sunup.02G0024320	0	3.94636	1	108	0
sunup.02G0023990	0	3.82591	1	148	0
sunup.02G0021640	0.333333	3.8917	3	72.6667	0.460722
sunup.02G0019930	0	4.21457	1	90	0
sunup.02G0019710	0	4.21457	1	90	0
sunup.02G0019280	0	4.21457	1	90	0
sunup.02G0016310	0	4.27024	1	95	0
sunup.02G0015950	1	4.01012	2	41	0.745455
sunup.02G0015840	0	5.22773	1	75	0
sunup.02G0012330	0	4.21457	1	90	0
sunup.02G0010570	0	3.82591	1	148	0
Cp_CRC	0	4.10223	1	37	0
sunup.02G0007330	0	4.92105	1	36	0
sunup.02G0006350	0	3.82591	1	148	0
sunup.02G0005250	0.333333	3.90688	3	31.6667	0.454106
sunup.02G0004930	0	4	2	60.5	0.619792
sunup.02G0004910	0	4.21457	1	90	0
sunup.02G0003270	0	3.56275	2	113.5	0.533175
sunup.02G0001560	0	4.19332	1	55	0
sunup.02G0000990	0	4.21457	1	90	0
sunup.01G0025970	0	4.2419	1	79	0
sunup.01G0019350	0	4.24595	1	56	0
sunup.01G0015820	0	3.81377	2	59.5	0.531818
Cp_PI	0	4.27024	1	95	0
sunup.01G0014170	0.333333	3.67409	4	45	0.321942
sunup.01G0011770	0	4.52935	1	56	0
sunup.01G0002800	0	5.22773	1	75	0
sunup.01G0000980	0	5.22773	1	75	0
sunup.01G0000350	0	4.31377	2	49	0.505263
sunup.HSY0001490	0	3.74798	2	101.5	0.571023
sunup.HSY0001450	0.333333	3.31781	6	74.3333	0.272283
sunup.HSY0001270	0	3.9413	1	76	0
sunup.HSY0001120	0.8	3.92105	5	61	0.469231
sunup.HSY0001110	0	3.74798	2	101.5	0.571023
sunup.HSY0001080	0.3	3.44534	5	77.4	0.329915
sunup.HSY0001030	0	3.53745	3	80	0.407216
sunup.HSY0000950	0	3.82591	1	148	0
sunup.HSY0000910	0	3.94636	1	108	0
sunup.HSY0000900	0.333333	3.31377	6	82.5	0.288889
sunup.HSY0000340	0.333333	3.47976	5	85.75	0.337945
sunup.HSY0000310	0	4.25	1	23	0
sunup.HSY0000290	1	3.67004	3	89.3333	0.485507
sunup.HSY0000240	0.4	3.38765	5	80	0.32439
sunup.HSY0000110	0.5	3.92814	5	58.2	0.442748
sunup.HSY0000040	1	3.67004	3	89.3333	0.485507
sunup.HSY0000020	0	4.2419	1	79	0
sunup.09G0019570	0.333333	3.67409	3	82.6667	0.422222
sunup.09G0018900	0.761905	3.6336	7	66.8571	0.348214
sunup.09G0017400	0.2	3.26721	5	92.2	0.276276
sunup.09G0017160	0.333333	3.71154	4	77.75	0.374396
sunup.09G0015830	0	6.40283	1	39	0
sunup.09G0015490	0	6.40283	1	39	0
sunup.09G0014570	0	4.30364	1	54	0
sunup.09G0014000	0.52381	3.48785	8	50	0.225225
sunup.09G0013340	0.333333	3.8917	3	72.6667	0.460722
sunup.09G0012560	0.666667	3.85628	3	85	0.477528
sunup.09G0012340	0	4.2419	1	79	0
sunup.09G0011510	1	3.80061	2	95	0.552326
sunup.09G0010510	0.333333	3.63563	3	76.3333	0.415301
sunup.09G0010280	0.666667	3.7166	3	62.6667	0.478372
sunup.09G0009340	0.333333	3.55769	3	56.6667	0.399527
sunup.09G0008700	0	3.93725	2	64.5	0.533613
sunup.09G0007880	0	4.2419	1	79	0
sunup.09G0007220	0.666667	3.63462	3	106	0.458874
sunup.09G0006250	0	3.81377	2	59.5	0.531818
sunup.09G0005890	0	3.81275	2	62	0.54955
sunup.09G0005360	0	4.53036	1	23	0
sunup.09G0005230	0.333333	3.90283	4	58.25	0.423358
sunup.09G0005110	0	3.93421	2	76.5	0.563433
sunup.09G0005100	0	4.01518	3	37.6667	0.378007
sunup.09G0004950	0.5	3.35223	5	87.8	0.328839
sunup.09G0004930	0.392857	3.39676	8	52	0.199234
sunup.09G0004850	0	4.53036	1	86	0
sunup.09G0004750	0.472222	3.41194	9	63.7778	0.268636
sunup.09G0004740	0.333333	3.65992	3	87	0.431177
sunup.09G0004730	0.571429	3.53441	8	66	0.306395
sunup.09G0004320	1	4.07389	2	55	0.56701
sunup.09G0003730	0	3.77328	2	76.5	0.551095
sunup.09G0003700	0.666667	3.58806	4	90.75	0.392857
Cp_CMB1-like	0.666667	3.76721	3	84	0.439791
sunup.09G0003270	0.6	3.68927	5	66.8	0.35914
sunup.09G0003150	0	3.81275	2	62	0.54955
Cp_NAC62-like	1	3.76215	2	88.5	0.618881
sunup.09G0003040	0	3.51619	3	83	0.371041
sunup.09G0002870	0.4	3.38664	5	100.8	0.323077
sunup.09G0002770	0	3.87652	1	101	0
sunup.09G0002510	0.133333	3.26012	7	70	0.238832
sunup.09G0002400	0.4	3.48381	6	65.8333	0.308294
sunup.09G0002270	0	3.5668	3	74.3333	0.467091
sunup.09G0002220	1	3.83907	3	58.6667	0.434568
Cp_SCL8	0.333333	3.26215	6	82.1667	0.272425
sunup.09G0000830	0	4.07794	1	69	0
sunup.09G0000070	1	4.07794	2	51	0.593023
sunup.08G0021230	0.666667	3.64575	4	57	0.313187
sunup.08G0020100	0	3.96761	3	67.6667	0.40404
sunup.08G0020010	0	3.82591	1	148	0
sunup.08G0020000	0	3.82591	1	148	0
sunup.08G0019820	0	3.53138	3	66	0.377907
sunup.08G0019020	0	3.82591	1	148	0
sunup.08G0018980	0.333333	4.09514	3	49.3333	0.485149
sunup.08G0016560	0	4.15688	2	64.5	0.533613
sunup.08G0016120	0.333333	3.11943	6	91	0.267157
Cp_DIV	0.333333	3.45243	11	55.3	0.214341
sunup.08G0015670	1	4.1498	2	39	0.557143
sunup.08G0015650	0	3.56579	2	101	0.558659
sunup.08G0015580	0.333333	3.74291	3	61.3333	0.432624
sunup.08G0015570	0.333333	3.41802	3	111.667	0.404848
sunup.08G0015480	0.333333	3.39879	7	72.5714	0.248405
sunup.08G0015470	0	3.88765	3	50.6667	0.376263
sunup.08G0014480	0	4.53036	1	86	0
sunup.08G0014390	0	4.03846	2	75.5	0.520979
sunup.08G0012410	0	4.63765	1	42	0
sunup.08G0012110	1	3.94939	2	80	0.666667
sunup.08G0011000	0.4	3.47976	5	72.6	0.286957
sunup.08G0010800	0	3.35223	2	104.5	0.5
sunup.08G0010720	0.571429	3.41903	7	60.7143	0.247813
sunup.08G0010580	0	3.99494	3	42.6667	0.35014
sunup.08G0010430	0.333333	3.43826	3	103.333	0.422131
sunup.08G0010270	1	3.98887	2	93	0.611842
sunup.08G0009940	1	4.41397	2	54	0.760563
sunup.08G0009700	0.666667	3.76721	4	84	0.439791
sunup.08G0009430	0	4.49089	2	74.5	0.6125
sunup.08G0009250	0.466667	3.51113	6	67	0.290043
sunup.08G0009110	1	4.50101	2	46	0.560976
sunup.08G0009100	0	3.62146	2	95.5	0.565868
sunup.08G0008710	0	3.82591	1	148	0
sunup.08G0008360	0.5	3.40891	5	95.6	0.327397
sunup.08G0007980	0	4.02834	2	82.5	0.53268
sunup.08G0007970	0	3.87652	1	101	0
sunup.08G0007930	1	3.78846	2	105	0.614035
sunup.08G0007850	0.4	3.42713	5	46.4	0.270175
sunup.08G0007470	0.166667	3.6083	4	67.75	0.328049
sunup.08G0007390	0.333333	3.82895	4	65.5	0.380814
sunup.08G0007310	0	4.30364	1	54	0
sunup.08G0007170	0	3.51619	2	119.5	0.543578
sunup.08G0006780	1	4.07794	2	51	0.593023
sunup.08G0006230	0.533333	3.64676	6	62.3333	0.304065
sunup.08G0006110	0	4.22976	2	52	0.593023
sunup.08G0006010	0	4.53036	1	23	0
sunup.08G0005990	1	3.7834	4	69.5	0.437107
sunup.08G0005250	0	4.63765	1	42	0
sunup.08G0004760	0	3.75405	2	84.5	0.518634
sunup.08G0004650	0	4.12146	2	47	0.582278
sunup.08G0004370	0.666667	3.85628	3	85	0.477528
sunup.08G0004070	0	5.22773	1	75	0
sunup.08G0003980	0.333333	3.80162	3	59.3333	0.443609
sunup.08G0003800	0.5	4.01822	4	48.25	0.36553
sunup.08G0003700	1	3.61538	3	92.6667	0.421212
sunup.08G0003400	0	3.42814	4	63.75	0.277655
sunup.08G0003270	0	4.11336	4	40.75	0.290146
sunup.08G0003260	0.2	3.45951	5	71	0.296639
sunup.08G0003240	1	3.67004	3	89.3333	0.485507
sunup.08G0003220	0.333333	4.39271	3	26.3333	0.433333
sunup.08G0002780	0	4.2419	1	79	0
sunup.08G0002530	0	4.53036	1	86	0
sunup.08G0002510	0	4.48178	2	62.5	0.569444
sunup.08G0002420	0.2	3.79251	6	60.8333	0.26652
sunup.08G0002250	0.333333	3.36842	4	91.5	0.332727
sunup.08G0001720	0	3.88158	2	66	0.619048
sunup.08G0000610	0	3.56174	4	62.25	0.300245
Cp_MYBC1-like	0.333333	3.7581	4	45	0.333333
sunup.08G0000030	0	3.87652	1	101	0
sunup.07G0023030	0.333333	3.43826	3	103.333	0.422131
Cp_MYB82	0.666667	4.48279	3	42.6667	0.430976
sunup.07G0022590	0	4.41599	1	21	0
sunup.07G0022530	0	3.56781	2	93.5	0.51105
sunup.07G0022440	0.571429	3.78441	7	63.7143	0.336357
sunup.07G0022300	0.666667	4.07085	3	39.3333	0.397306
sunup.07G0022010	0	3.58401	3	68.6667	0.359929
sunup.07G0021790	0	3.94636	1	108	0
sunup.07G0021730	0	3.39575	3	97.6667	0.396175
sunup.07G0021610	0	4.30364	1	54	0
sunup.07G0021330	0	4.72874	1	74	0
sunup.07G0020780	0.4	3.21862	6	92.3333	0.282365
sunup.07G0020620	0.666667	3.63462	3	106	0.458874
sunup.07G0020490	0	4.30061	2	61	0.530973
sunup.07G0020410	0	3.6164	3	35.3333	0.399225
sunup.07G0020320	0.333333	3.92814	4	55.25	0.371622
sunup.07G0019950	1	3.86842	2	61	0.570093
sunup.07G0019940	0.333333	3.6913	3	76.3333	0.429379
sunup.07G0019880	0	4.49089	2	74.5	0.6125
sunup.07G0019720	0.333333	3.74291	3	61.3333	0.432624
sunup.07G0019630	0.333333	3.54049	3	96.3333	0.412017
sunup.07G0019610	0	3.85628	2	66.5	0.519841
sunup.07G0019510	0	5.22773	1	75	0
sunup.07G0019450	0	4.53036	1	86	0
sunup.07G0019390	0	4.49089	2	74.5	0.6125
sunup.07G0019250	0	3.87652	1	101	0
sunup.07G0019010	0.5	3.43421	5	65.8	0.26748
sunup.07G0019000	0	4.53036	1	86	0
sunup.07G0018810	0.4	3.32287	10	68.3	0.21891
sunup.07G0017970	0.666667	3.69231	4	60.5	0.353801
sunup.07G0017520	0.666667	3.85628	3	85	0.477528
Cp_EFM	0.666667	4.48279	3	42.6667	0.430976
sunup.07G0015960	0	4.53036	1	86	0
sunup.07G0015850	0.4	3.40486	11	62.5	0.226449
sunup.07G0015630	0.333333	3.48785	3	104	0.416332
sunup.07G0015620	0	4.49089	2	74.5	0.6125
sunup.07G0015470	0	3.82591	2	148	0
sunup.07G0015140	0.5	3.70243	4	60.25	0.365152
sunup.07G0014940	1	3.78846	2	105	0.614035
Cp_BZIP9	0	4.15688	2	64.5	0.533613
sunup.07G0014570	0	3.68219	4	51	0.285714
sunup.07G0014530	0	3.82591	1	148	0
sunup.07G0014400	0	4.48178	2	62.5	0.569444
sunup.07G0013520	0.361111	3.46862	9	60.8889	0.228488
sunup.07G0012720	1	3.92915	2	56.5	0.538095
sunup.07G0012710	0	3.60931	4	56.5	0.293651
sunup.07G0011940	0.5	3.34919	5	102.2	0.321384
sunup.07G0011040	0.4	3.39879	5	70.6	0.299153
sunup.07G0011020	0	4.48178	2	62.5	0.569444
sunup.07G0011010	0	4.72874	1	74	0
sunup.07G0010830	0	3.92004	2	72.5	0.537594
sunup.07G0010730	1	3.78846	2	105	0.614035
sunup.07G0010410	0	3.35628	3	104.333	0.36643
sunup.07G0010380	0	4.3583	1	27	0
sunup.07G0010310	0	3.94636	1	108	0
sunup.07G0010270	0	4.53036	1	86	0
sunup.07G0010210	1	4.31478	2	64	0.688172
Cp_ERF016-like	0.333333	3.4504	3	91.6667	0.447712
sunup.07G0008820	1	3.48887	4	76.5	0.326923
sunup.07G0007850	1	4.31478	2	64	0.688172
sunup.07G0006800	0	3.9747	2	58	0.537736
sunup.07G0006500	0	4.2419	1	79	0
sunup.07G0005850	0.166667	3.3249	4	101.75	0.328734
sunup.07G0005260	0.5	3.35223	5	87.8	0.328839
sunup.07G0005090	0	3.9413	1	76	0
sunup.07G0004800	0	3.63765	3	66	0.371429
sunup.07G0004040	0.2	3.36032	6	79.4	0.284173
sunup.07G0003490	0.3	3.57591	5	55.6	0.279798
sunup.07G0003320	0.6	3.53745	6	71.5	0.300985
sunup.07G0003250	0	3.84211	4	62	0.342697
sunup.07G0002830	0	3.62146	2	95.5	0.565868
sunup.07G0002680	0	3.94636	1	108	0
sunup.07G0002380	0.333333	3.94332	3	69	0.418699
sunup.07G0002110	0	4.48583	1	54	0
sunup.07G0002070	0	3.87652	1	101	0
sunup.07G0002000	0.571429	3.50101	7	71	0.298319
sunup.07G0001870	0	3.417	3	84.3333	0.35014
sunup.07G0001570	1	3.72267	2	99.5	0.60303
sunup.07G0001540	0	3.63765	3	66	0.371429
sunup.07G0001490	0	3.6913	2	90	0.511494
Cp_SBH1	0.333333	3.69028	3	57	0.399061
sunup.07G0001230	0.333333	3.8917	3	72.6667	0.460722
sunup.07G0001070	0	4.72874	1	74	0
sunup.07G0000890	0	3.97065	2	75.5	0.568702
sunup.07G0000860	0.5	3.4413	4	57.25	0.327143
sunup.07G0000360	0	3.73381	2	68	0.57265
sunup.07G0000290	0.2	3.34211	5	68.2	0.296943
sunup.07G0000110	0	3.70547	3	62.3333	0.367265
sunup.06G0025370	0	3.87652	1	101	0
sunup.06G0025200	0	4.49089	2	74.5	0.6125
sunup.06G0025180	0.666667	3.83907	4	66	0.385965
sunup.06G0025020	0	3.87652	1	101	0
sunup.06G0024800	0.5	3.94534	4	57.25	0.38255
sunup.06G0024510	0	4.72874	1	74	0
sunup.06G0024270	0	3.87652	1	101	0
sunup.06G0023900	0	4.53036	1	63	0
sunup.06G0022810	0.533333	3.89271	6	56.8333	0.390805
sunup.06G0022690	0	4.15688	2	64.5	0.533613
sunup.06G0022400	0	3.78846	3	33	0.347826
sunup.06G0022030	0	3.87652	1	101	0
sunup.06G0022020	0	4.63765	1	42	0
sunup.06G0021960	0	4.09211	1	91	0
sunup.06G0021340	0	3.73381	2	82	0.547297
sunup.06G0020790	0	3.87652	1	101	0
sunup.06G0020710	0	3.87652	1	101	0
Cp_MYB306	0	3.82591	1	148	0
sunup.06G0017860	0	4.49089	2	74.5	0.6125
sunup.06G0017060	0	4.63765	1	42	0
sunup.06G0015370	0	6.40283	1	39	0
sunup.06G0014940	1	4.24291	2	32	0.551724
sunup.06G0014240	0	4.63765	1	42	0
sunup.06G0013350	0	4.53036	1	86	0
sunup.06G0012780	0.321429	3.41093	8	63.625	0.233059
sunup.06G0012430	0.333333	3.49089	3	117	0.428922
sunup.06G0012370	0.333333	3.74291	3	61.3333	0.432624
sunup.06G0011890	0	3.98684	2	51	0.526316
sunup.06G0011690	0	4.63765	1	42	0
sunup.06G0011550	0.333333	3.97065	3	71.3333	0.415205
sunup.06G0011300	0	4.2419	1	79	0
Cp_SCL15	0	4.49089	2	74.5	0.6125
sunup.06G0010750	0	3.5668	3	74.3333	0.467091
sunup.06G0010480	0.166667	3.57186	4	65.25	0.37
sunup.06G0010190	1	3.98178	3	62	0.574074
sunup.06G0010040	0	3.56579	2	101	0.558659
sunup.06G0009470	0	4.3583	2	45.5	0.5
sunup.06G0009180	0	5.22773	1	75	0
sunup.06G0008710	0	4.72874	1	74	0
sunup.06G0008500	0	5.22773	1	75	0
sunup.06G0007500	0	4.30364	1	54	0
sunup.06G0007490	0.3	3.77024	5	66.8	0.314692
sunup.06G0007080	0.6	3.65789	5	70.8	0.347059
sunup.06G0006960	0	5.22773	1	75	0
sunup.06G0006440	0	3.82591	1	148	0
sunup.06G0006340	0	3.81275	2	62	0.54955
sunup.06G0006010	0	3.7247	2	82	0.558621
sunup.06G0005510	0	3.81275	2	62	0.54955
sunup.06G0005210	0.333333	3.77429	3	78	0.410935
sunup.06G0005080	0	5.22773	1	75	0
sunup.06G0005010	0.75	3.62854	8	61.125	0.311862
sunup.06G0004990	0.333333	3.55567	4	58.5	0.323611
sunup.06G0004470	0.333333	3.47976	4	45.75	0.307432
sunup.06G0004370	0	4.63765	1	42	0
sunup.06G0004350	0	3.53441	2	117	0.511013
sunup.06G0003260	0.4	3.28947	5	94.4	0.300958
sunup.06G0002360	0	3.91903	2	68	0.54918
sunup.06G0002170	0.4	3.61235	6	42.8333	0.271097
sunup.06G0001880	0	3.81275	2	62	0.54955
sunup.06G0001870	0	3.66903	3	58	0.38
sunup.06G0001860	0	3.62146	2	95.5	0.565868
sunup.06G0001850	0.428571	3.75506	7	63	0.315
sunup.06G0001790	0.5	3.83907	5	63.8	0.369767
sunup.06G0001530	0	4.40182	2	21.5	0.5
sunup.06G0001430	0	3.85526	2	73.5	0.570866
sunup.06G0001020	0	4.72874	1	74	0
sunup.06G0000560	0.7	3.69332	5	45.2	0.286076
sunup.06G0000430	0	4.72874	1	74	0
sunup.06G0000350	0.166667	3.51518	4	79.75	0.353795
sunup.05G0025720	0	4.24595	1	56	0
sunup.05G0025650	0	4.24595	1	56	0
Cp_BLH1	0	4.24595	1	56	0
sunup.05G0025000	1	3.76215	2	88.5	0.618881
sunup.05G0024750	0.333333	3.2166	6	61.3333	0.240523
sunup.05G0024470	0.2	3.80972	5	62	0.325926
sunup.05G0024370	0	3.51215	3	83.3333	0.370871
sunup.05G0024180	0.2	3.41093	5	47.6	0.251064
sunup.05G0024060	0	4.49089	2	74.5	0.6125
sunup.05G0023950	0	4.72874	1	74	0
sunup.05G0023600	0	4.72874	1	74	0
sunup.05G0023520	1	3.84514	2	77.5	0.596154
sunup.05G0023510	0.666667	3.59008	3	63	0.434483
sunup.05G0023060	0	3.65789	2	83.5	0.512422
sunup.05G0022170	0	4.72874	1	74	0
sunup.05G0022010	0.333333	3.28846	6	88.6667	0.278302
sunup.05G0021660	0	4.22976	2	52	0.593023
sunup.05G0021600	0.333333	4.28138	3	54.6667	0.472464
sunup.05G0020430	0	3.61235	2	83.5	0.625
sunup.05G0020230	0	4.01721	2	55.5	0.50463
sunup.05G0018920	0	4.53036	1	86	0
sunup.05G0018890	0	4.48178	2	62.5	0.569444
sunup.05G0018850	0	4.53036	1	86	0
sunup.05G0018840	0	4.53036	1	86	0
sunup.05G0018820	0	3.82591	1	148	0
sunup.05G0018600	0	3.82591	1	148	0
sunup.05G0018500	0	4.53036	1	86	0
sunup.05G0018270	0	4.53036	1	86	0
sunup.05G0018260	0	4.53036	1	86	0
sunup.05G0018010	0	4.53036	1	86	0
sunup.05G0017900	0	4.53036	1	86	0
sunup.05G0017860	0	3.79049	2	53	0.525253
sunup.05G0017850	0.464286	3.3502	8	49.625	0.205913
sunup.05G0016720	0	4.72874	1	74	0
sunup.05G0016180	0	3.87753	2	55.5	0.5
sunup.05G0016010	0	5.22773	1	75	0
Cp_MYB108-like	0	4.72874	1	74	0
sunup.05G0015670	0	3.7247	2	82	0.558621
sunup.05G0014830	0	4.63765	1	42	0
sunup.05G0014060	0	4.48178	2	62.5	0.569444
sunup.05G0013750	0	4.48178	2	62.5	0.569444
sunup.05G0013480	0	4.48178	2	62.5	0.569444
sunup.05G0013470	0	4.03846	2	75.5	0.520979
sunup.05G0013400	0	4.53036	1	86	0
sunup.05G0012590	0	4.53036	1	86	0
sunup.05G0012260	0.4	3.77227	5	65	0.351351
sunup.05G0012170	0	3.87652	1	101	0
sunup.05G0011650	0	6.40283	1	39	0
sunup.05G0011120	1	4.07389	2	55	0.56701
sunup.05G0010740	0.333333	3.6913	3	76.3333	0.429379
sunup.05G0010730	0.666667	3.63968	3	98	0.460094
sunup.05G0010520	0.333333	3.36842	4	91.5	0.332727
sunup.05G0009880	0	3.94636	1	108	0
sunup.05G0009520	0	4.28239	2	48.5	0.558824
sunup.05G0009320	0.333333	3.72368	6	67	0.283192
sunup.05G0008980	0.666667	3.76721	3	84	0.439791
sunup.05G0007970	0	3.94636	1	108	0
sunup.05G0007550	0.333333	3.49595	6	68.3333	0.284028
sunup.05G0007450	0.388889	3.52834	9	59.3333	0.254649
sunup.05G0007340	0	4.48178	2	62.5	0.569444
sunup.05G0007300	0	3.86336	2	25.5	0.628205
sunup.05G0006990	0	3.53441	2	117	0.511013
sunup.05G0006920	0	4.49089	2	74.5	0.6125
sunup.05G0006650	0	4.09211	1	91	0
Cp_WRKY65	0.3	3.44534	5	77.4	0.329915
Cp_SCL31	0	3.93725	2	64.5	0.533613
sunup.05G0005760	0	4.49089	2	74.5	0.6125
sunup.05G0005560	0.333333	3.3998	4	99.25	0.339041
sunup.05G0005390	0.333333	3.62551	3	55.6667	0.378995
sunup.05G0005360	0	3.60324	3	69.6667	0.375228
sunup.05G0004930	0	4.1336	1	22	0
sunup.05G0004720	0	3.51215	3	83.3333	0.370871
sunup.05G0003710	0	6.40283	1	39	0
sunup.05G0003700	0	4.72874	1	74	0
sunup.05G0003340	0	4.2419	1	79	0
sunup.05G0003170	0	4.15688	2	64.5	0.533613
sunup.05G0002730	0	4.53036	1	63	0
sunup.05G0002310	0.464286	3.71053	8	63.25	0.304087
sunup.05G0002060	0.571429	3.53441	8	66	0.306395
sunup.05G0001880	0.533333	3.61943	6	63.6667	0.325641
sunup.05G0001710	0	3.51619	2	119.5	0.543578
sunup.05G0000750	0.333333	3.49089	3	117	0.428922
sunup.05G0000620	0.333333	3.86842	4	63.5	0.389571
sunup.04G0026270	0	5.22773	1	75	0
sunup.04G0026120	0	3.72368	2	65	0.528926
sunup.04G0026100	0	3.67915	3	64	0.434483
sunup.04G0025690	0.4	3.48279	5	66	0.278481
sunup.04G0025070	1	3.65385	2	128	0.600939
sunup.04G0025050	0.533333	3.80466	6	60.3333	0.398455
sunup.04G0024740	0	6.40283	1	39	0
sunup.04G0024720	0	4.24595	1	56	0
sunup.04G0024040	0.761905	3.6336	7	66.8571	0.348214
sunup.04G0023470	0	4.53036	1	86	0
sunup.04G0023220	0	4.49089	2	74.5	0.6125
sunup.04G0023140	0.3	3.7085	5	60	0.327473
sunup.04G0022480	0	3.93725	2	64.5	0.533613
sunup.04G0022280	0.333333	3.67409	3	82.6667	0.422222
Cp_WRKY42-like	0	3.61134	3	61.6667	0.363273
sunup.04G0021180	0.5	3.35223	5	87.8	0.328839
sunup.04G0021100	0.666667	3.49696	3	108.333	0.440379
sunup.04G0020980	0	3.7996	3	75.3333	0.397504
sunup.04G0020250	0	4.72874	1	74	0
sunup.04G0020190	1	3.80061	2	95	0.552326
sunup.04G0020160	0	4.24595	1	56	0
sunup.04G0019390	0	5.22773	1	75	0
sunup.04G0019340	0	4.03846	2	75.5	0.520979
sunup.04G0019120	0	5.22773	1	75	0
sunup.04G0019110	0.666667	3.667	3	67.6667	0.415133
sunup.04G0018960	0.333333	3.36842	4	91.5	0.332727
sunup.04G0018880	0	3.97976	3	58.6667	0.372043
sunup.04G0018370	0	3.73887	2	73.5	0.514184
sunup.04G0018240	0	3.62146	2	95.5	0.565868
sunup.04G0017810	0.333333	4.39271	3	26.3333	0.433333
sunup.04G0017740	0.333333	3.84514	3	51.3333	0.351724
sunup.04G0017620	0	3.72166	2	83	0.529032
sunup.04G0017600	0	4.49089	2	74.5	0.6125
sunup.04G0017440	0.333333	3.48482	3	88.3333	0.369748
sunup.04G0016430	0.333333	3.63057	4	63.75	0.37574
sunup.04G0016250	0	3.62146	2	95.5	0.565868
sunup.04G0016020	0.305556	3.48583	9	67.4444	0.233372
sunup.04G0014070	0.333333	3.77227	3	51.3333	0.398438
sunup.04G0014050	1	4.41397	2	54	0.760563
sunup.04G0012550	0	4.52935	1	56	0
sunup.04G0011800	0.4	3.46761	6	70.8333	0.268308
sunup.04G0011390	0	3.82591	1	148	0
sunup.04G0011170	0.5	3.45243	4	93.25	0.333333
sunup.04G0010530	0.4	3.38664	5	100.8	0.323077
Cp_BEL1	0.428571	3.59109	8	58.125	0.261261
sunup.04G0010290	0.166667	3.59413	4	55.25	0.277919
Cp_DDF1-like	0.166667	4.67611	4	32.25	0.305288
sunup.04G0009330	0.666667	3.76721	4	84	0.439791
sunup.04G0009260	0	3.87652	1	101	0
sunup.04G0008410	0.392857	3.3249	8	59.125	0.217712
sunup.04G0008360	0.333333	3.74393	3	51.3333	0.386364
sunup.04G0008150	1	3.78846	2	105	0.614035
sunup.04G0008130	0.333333	3.57692	3	88.6667	0.420635
Cp_YABBY1-like	1	3.87348	2	51	0.536842
sunup.04G0007790	0.333333	3.5496	3	93	0.406433
sunup.04G0007030	0	4.2419	1	79	0
sunup.04G0006930	0	4.15688	2	64.5	0.533613
Cp_WOX13	1	4.78846	2	32.5	0.625
sunup.04G0005880	0.333333	3.66194	3	77.6667	0.418018
sunup.04G0005270	0.666667	3.59818	3	55.3333	0.400966
sunup.04G0005200	0.2	3.37753	6	55	0.241888
sunup.04G0005120	0	3.6002	3	60	0.359756
sunup.04G0005090	0	4.2419	1	79	0
sunup.04G0004980	0.666667	3.49696	3	108.333	0.440379
sunup.04G0004780	0	3.74899	2	49.5	0.510526
sunup.04G0004690	0.3	4.01113	5	49	0.385827
Cp_TM6-2	0	4.53036	1	86	0
sunup.04G0004450	0	4.24595	1	56	0
sunup.04G0004220	0.666667	3.98583	3	59.6667	0.573718
sunup.04G0004210	0.5	3.21964	5	78.6	0.302308
sunup.04G0004150	0	4.72874	1	74	0
sunup.04G0004060	0	4.02834	2	82.5	0.53268
sunup.04G0004020	0	5.22773	1	75	0
sunup.04G0003510	0	3.6164	3	35.3333	0.399225
Cp_LBD38-like	0	3.78239	2	29.5	0.558824
sunup.04G0002680	0.166667	3.2085	4	101.5	0.305136
sunup.04G0002270	0.3	3.3502	5	85.6	0.293151
sunup.04G0002130	0	4.53036	1	86	0
sunup.04G0002100	0	4.46457	2	47	0.505495
sunup.04G0001930	0.428571	3.42105	9	64.625	0.24666
sunup.04G0001790	0	5.22773	1	75	0
sunup.04G0001650	1	3.86842	2	61	0.570093
sunup.04G0001630	0	3.97065	2	75.5	0.568702
sunup.04G0001540	0	5.22773	1	75	0
Cp_AIL6	0	4.3583	1	27	0
Cp_SVP	0	3.61235	2	83.5	0.625
sunup.04G0001260	0	3.87652	1	101	0
sunup.04G0001100	1	4.37955	3	56.3333	0.655039
sunup.04G0000700	0	3.87652	1	101	0
sunup.04G0000330	0.333333	3.31377	6	82.5	0.288889
sunup.04G0000320	0.666667	3.4332	4	86	0.38914
sunup.04G0000150	1	4.50101	2	46	0.560976
sunup.03G0026900	0	4.53036	1	86	0
sunup.03G0026480	0.333333	3.97874	3	61.3333	0.371951
sunup.03G0026170	0.3	3.67105	5	38.8	0.252288
sunup.03G0026030	0.333333	3.62551	3	65.6667	0.403292
sunup.03G0025900	0	4.27024	1	95	0
sunup.03G0025750	0	4.72874	1	74	0
sunup.03G0025350	0	4.53036	1	86	0
sunup.03G0024500	0	4.48178	2	62.5	0.569444
sunup.03G0024010	0.333333	3.46964	4	93.5	0.350564
sunup.03G0023430	0	4.24595	1	56	0
sunup.03G0023010	0	4.27024	1	95	0
sunup.03G0021710	0	4.53036	1	86	0
sunup.03G0021520	0	3.96053	3	57.3333	0.373068
sunup.03G0021370	1	3.86437	2	48.5	0.538889
sunup.03G0021270	0	3.55769	2	121.5	0.545249
sunup.03G0021110	0	4.48178	2	62.5	0.569444
sunup.03G0020640	1	3.65385	2	128	0.600939
sunup.03G0020460	0	6.40283	1	39	0
sunup.03G0020400	0	6.40283	1	39	0
sunup.03G0019760	0	6.40283	1	39	0
sunup.03G0019580	0	6.40283	1	39	0
sunup.03G0018520	0	4.48178	2	62.5	0.569444
sunup.03G0018480	0	3.63866	3	78	0.381188
sunup.03G0017480	0	6.40283	1	39	0
sunup.03G0017380	0	6.40283	1	39	0
sunup.03G0017300	0	5.22773	1	75	0
sunup.03G0017120	0	4.0587	2	73.5	0.549242
sunup.03G0016650	0	4.53036	1	86	0
sunup.03G0015980	1	3.72267	2	99.5	0.60303
sunup.03G0015010	0.333333	3.97065	3	71.3333	0.415205
sunup.03G0014660	0	4.53036	1	86	0
sunup.03G0014570	0	4.46457	2	47	0.505495
sunup.03G0014040	0.333333	3.8917	3	72.6667	0.460722
sunup.03G0013950	0.4	3.42206	6	57.5	0.238194
sunup.03G0013550	1	3.86842	2	50.5	0.594118
sunup.03G0013430	0	4.27024	1	95	0
sunup.03G0013340	0	3.87652	1	101	0
sunup.03G0012790	0	4.72874	1	74	0
sunup.03G0012540	0.1	3.51518	5	51.2	0.246829
sunup.03G0012050	0.166667	3.81377	4	62	0.359649
sunup.03G0010970	0.6	3.68421	5	68.4	0.38
sunup.03G0010870	0	4.52935	1	56	0
sunup.03G0010840	0.666667	3.49696	3	108.333	0.440379
Cp_WRKY31	0.5	3.64372	4	63.25	0.304087
sunup.03G0009750	0	3.33502	3	84	0.377273
sunup.03G0009290	0	3.82591	2	148	0
Cp_GLK1	0	3.9413	1	76	0
Cp_ERF4	0.25	3.05364	8	64	0.18695
sunup.03G0009000	1	3.98887	2	93	0.611842
sunup.03G0008840	0	5.22773	1	75	0
sunup.03G0008610	0.333333	3.53846	3	101.667	0.422222
sunup.03G0008280	0	4.72874	1	74	0
sunup.03G0008100	0	5.22773	1	75	0
sunup.03G0007980	1	3.90283	2	80.5	0.583333
sunup.03G0007850	0.666667	3.61032	3	67.3333	0.408081
sunup.03G0007100	0	4.72874	1	74	0
sunup.03G0006960	0.428571	3.47672	8	64.875	0.250484
sunup.03G0006800	0	4.83502	2	17	0.592593
sunup.03G0006410	0	4.31883	2	48.5	0.510753
sunup.03G0006250	0.333333	3.46964	4	93.5	0.350564
sunup.03G0006240	0	3.55769	2	121.5	0.545249
sunup.03G0005930	1	3.94939	2	80	0.666667
sunup.03G0005880	0.4	3.18016	6	78	0.246835
sunup.03G0005660	0	3.5668	3	74.3333	0.467091
sunup.03G0005040	0	4.03543	2	67	0.52381
Cp_KANT1-like	0.166667	3.62348	4	62.75	0.384259
sunup.03G0004870	0	3.62146	2	95.5	0.565868
sunup.03G0004690	1	4.31478	2	64	0.688172
sunup.03G0004380	0.380952	3.5587	8	58.1429	0.26671
sunup.03G0003930	0	3.82591	1	148	0
sunup.03G0003320	0	4.72874	1	74	0
sunup.03G0003210	0	4.24595	1	56	0
sunup.03G0003070	0	4.25	1	23	0
sunup.03G0003060	0	3.73381	2	68	0.57265
sunup.03G0002810	0.666667	4.48279	3	42.6667	0.430976
sunup.03G0002560	0	3.82591	1	148	0
sunup.03G0001570	0.166667	3.56579	4	68	0.3125
sunup.03G0001500	0	3.81275	2	62	0.54955
sunup.03G0001290	0	4.30466	3	25.3333	0.392473
sunup.03G0000070	1	3.81883	2	81.5	0.641732
sunup.02G0027950	0	3.57287	3	57.6667	0.380313
sunup.02G0027890	0.333333	3.53846	3	101.667	0.422222
sunup.02G0027510	0.333333	3.8917	3	72.6667	0.460722
sunup.02G0027500	0.333333	3.78543	5	31	0.360465
sunup.02G0027240	0	3.9413	1	76	0
sunup.02G0027000	0	4.03846	2	75.5	0.520979
sunup.02G0026900	0	4.53036	1	86	0
sunup.02G0026830	0	3.68826	2	85.5	0.521605
sunup.02G0026530	0.418182	3.33907	12	58.0909	0.199625
sunup.02G0026020	0.333333	3.63866	4	56.75	0.298684
Cp_ARF4	0.333333	3.17308	9	42	0.185022
sunup.02G0025930	0	4.49089	2	74.5	0.6125
sunup.02G0025680	0	3.87652	1	101	0
sunup.02G0025400	0	4.63765	1	42	0
sunup.02G0025270	0	4.49089	2	74.5	0.6125
sunup.02G0025140	0	3.51619	2	119.5	0.543578
sunup.02G0024570	0.333333	3.51215	5	76.5	0.346591
sunup.02G0024400	0.333333	3.70547	3	58	0.367304
sunup.02G0024310	0.333333	3.5	4	55	0.304167
sunup.02G0024230	0	4.63765	1	42	0
sunup.02G0024080	1	4.07389	2	55	0.56701
sunup.02G0024000	0	3.94636	1	108	0
sunup.02G0023980	0.333333	3.83502	4	59.25	0.349112
sunup.02G0023960	0.2	3.19231	5	94.4	0.294375
sunup.02G0023310	0	4.49089	2	74.5	0.6125
sunup.02G0022640	0.2	3.67206	5	65	0.298618
sunup.02G0022160	0	3.51113	3	63	0.430556
sunup.02G0022120	0.166667	3.4919	4	67.25	0.360811
sunup.02G0022080	0.333333	3.48077	4	56.25	0.311111
sunup.02G0021910	0.388889	3.40182	9	66.5556	0.234351
sunup.02G0021480	0	4.25709	1	60	0
sunup.02G0021380	0.333333	4.81984	3	18	0.519608
sunup.02G0021160	0	4.19332	1	55	0
sunup.02G0020990	0	4.72874	1	74	0
sunup.02G0020830	0	4.49089	2	74.5	0.6125
sunup.02G0020820	0	4.27024	1	95	0
sunup.02G0020620	0	4.30364	1	54	0
sunup.02G0020400	0.321429	3.60526	8	60.125	0.251569
sunup.02G0018820	0	4.53036	1	86	0
sunup.02G0018710	0	3.82591	1	148	0
sunup.02G0018070	0.166667	3.94028	4	59.25	0.339595
sunup.02G0017950	1	4.31478	2	64	0.688172
sunup.02G0017920	0.6	3.73279	5	45	0.319149
sunup.02G0017530	0.333333	3.74393	6	62.8333	0.309406
sunup.02G0017230	0	4.27024	1	95	0
sunup.02G0016010	0	3.73381	2	82	0.547297
sunup.02G0015320	0	4.49089	2	74.5	0.6125
sunup.02G0015070	0	4.29757	1	62	0
sunup.02G0014630	0	3.92105	2	77.5	0.570896
sunup.02G0013730	0.3	3.65385	5	44.8	0.289032
sunup.02G0013370	0	4.7085	2	46	0.511364
sunup.02G0012460	0.428571	3.58198	9	41.5	0.211735
sunup.02G0012430	0.333333	3.95951	3	67.6667	0.405622
Cp_APL	0	4.72874	1	74	0
sunup.02G0011790	0	3.88158	2	66	0.619048
sunup.02G0010800	0	3.94636	1	108	0
sunup.02G0010790	0	4.15688	2	64.5	0.533613
sunup.02G0009910	0	4.30364	1	54	0
sunup.02G0009820	0.6	3.5749	6	38.6667	0.257778
sunup.02G0009670	0	6.40283	1	39	0
sunup.02G0009350	0	4.49089	2	74.5	0.6125
Cp_CAL1	0	3.62146	2	95.5	0.565868
sunup.02G0008600	0	4.2419	1	79	0
sunup.02G0008190	0.333333	3.45648	4	87.25	0.320772
Cp_ABCG6	0	4.27024	1	95	0
sunup.02G0007580	0	3.63866	3	78	0.381188
sunup.02G0007130	0	3.82591	1	148	0
sunup.02G0007120	0	3.86336	2	25.5	0.628205
Cp_TCP14-like	0	3.53138	23	3.3913	0.149457
sunup.02G0006570	0	3.62146	2	95.5	0.565868
sunup.02G0006400	0	4.82287	2	18.5	0.564516
sunup.02G0006280	0	4.53036	1	86	0
sunup.02G0006070	0	3.74696	2	78.5	0.527211
sunup.02G0005570	0.166667	3.51518	4	79.75	0.353795
sunup.02G0005520	0	4.30364	1	54	0
sunup.02G0005440	0	4.63765	1	42	0
sunup.02G0004650	0	4.72874	1	74	0
sunup.02G0004350	0	4.84717	2	47.5	0.510989
sunup.02G0004210	0	3.59312	2	92	0.554878
sunup.02G0004120	0	4.2419	1	79	0
sunup.02G0004050	0.2	3.46356	5	56.6	0.246491
sunup.02G0004000	0	3.90283	2	54	0.524752
sunup.02G0003930	0	3.56579	2	101	0.558659
sunup.02G0003750	1	4.11538	2	69.5	0.579167
sunup.02G0003700	0	4.24595	1	56	0
sunup.02G0003480	0	4.48178	2	62.5	0.569444
sunup.02G0003390	0	4.30364	1	54	0
sunup.02G0003090	0	3.69332	2	53	0.525253
sunup.02G0002970	0	3.56579	2	101	0.558659
Cp_MYB124	0	3.75405	2	84.5	0.518634
sunup.02G0002580	0	3.94636	1	108	0
sunup.02G0002300	0	4.19332	1	55	0
sunup.02G0000980	0.666667	3.78036	3	57.3333	0.441026
sunup.02G0000560	0.333333	3.8917	3	72.6667	0.460722
sunup.02G0000530	0	4.11842	2	57	0.602151
sunup.02G0000180	0.4	3.68927	5	60	0.314136
sunup.01G0026450	0	6.40283	1	39	0
sunup.01G0026180	0	4.19332	1	55	0
sunup.01G0026100	0	3.85223	2	78.5	0.530822
sunup.01G0026020	1	3.74393	3	39.6667	0.417544
sunup.01G0025710	0	6.40283	1	39	0
sunup.01G0025550	0	4.19332	1	55	0
sunup.01G0025380	0	3.89777	2	59	0.527273
sunup.01G0025010	0.166667	3.48077	4	73.25	0.320485
sunup.01G0024990	0	4.53036	1	63	0
sunup.01G0024590	0	4.49089	2	74.5	0.6125
sunup.01G0024340	0	4.49089	2	74.5	0.6125
sunup.01G0024330	0	4.27024	1	95	0
Cp_ZAT3-like	0.178571	3.76113	8	9.875	0.155242
Cp_ZAT12-like	0	3.87247	17	3.05882	0.147059
sunup.01G0024320	0.142857	3.21053	7	71.5714	0.205434
sunup.01G0024290	0	3.94636	2	35	0.557377
sunup.01G0024280	0	3.93725	2	64.5	0.533613
Cp_CT2-like	0	3.94636	1	108	0
sunup.01G0024240	0	3.65789	2	83.5	0.512422
sunup.01G0023820	0.333333	3.65385	4	70.75	0.342233
sunup.01G0023580	0	4.53036	1	86	0
sunup.01G0023500	0	3.68826	2	85.5	0.521605
sunup.01G0023320	0.333333	3.65789	3	64	0.388211
sunup.01G0023070	0.666667	3.76721	3	84	0.439791
sunup.01G0022850	0.571429	3.76012	7	61	0.382749
Cp_TCP21	0.147186	3.13462	24	19.7727	0.0731004
sunup.01G0022810	0.5	3.37652	5	46.4	0.27619
sunup.01G0022300	0	3.82591	1	148	0
sunup.01G0022140	0	6.40283	1	39	0
sunup.01G0021320	0.333333	3.67915	3	73.6667	0.416667
sunup.01G0021230	0	3.7247	2	82	0.558621
sunup.01G0021130	0	3.94636	1	108	0
sunup.01G0020940	0	4.22976	2	52	0.593023
sunup.01G0020420	0	4.53036	1	86	0
sunup.01G0020350	0.333333	3.33401	7	65.2857	0.217619
sunup.01G0020300	0.333333	3.64474	4	53.75	0.328221
sunup.01G0020180	0	3.82591	1	148	0
sunup.01G0020120	0	4.53036	1	86	0
sunup.01G0020110	0	3.56275	2	113.5	0.533175
sunup.01G0019840	0.166667	3.59615	4	76.25	0.32234
sunup.01G0019650	0.4	3.47571	6	37.5	0.265957
sunup.01G0019640	0.333333	3.70547	3	58	0.367304
Cp_HSFB4	0	4.27024	1	95	0
sunup.01G0018640	0.666667	3.7996	3	47.6667	0.387534
sunup.01G0018450	0	6.40283	1	39	0
Cp_AZF2-like	0.0808824	4.12045	17	4.11765	0.147059
sunup.01G0016300	1	5.05162	2	18.5	0.74
Cp_ZAT10	0.0578947	4.0587	20	3.35	0.118
Cp_KAN4	0.5	3.68219	4	52	0.358621
sunup.01G0015990	0.166667	3.60628	4	57.75	0.319832
sunup.01G0015810	0	4.15688	2	64.5	0.533613
sunup.01G0015780	0.5	3.94737	4	62	0.420068
sunup.01G0015060	0	4.07794	1	69	0
sunup.01G0014910	0.619048	3.49899	7	72	0.3
sunup.01G0014720	0	3.82591	1	148	0
sunup.01G0014390	0	3.65789	2	83.5	0.512422
sunup.01G0014080	0	4.17409	2	52.5	0.515
sunup.01G0013950	0.1	3.35628	5	68.2	0.274797
sunup.01G0013870	0	4.30364	1	54	0
Cp_bHLH130-like	0.0456095	3.07895	70	8.37681	0.0355388
sunup.01G0012040	0.466667	3.37652	6	54.3333	0.246212
sunup.01G0011900	0.4	3.55162	5	75.6	0.334513
sunup.01G0011840	0	3.82591	1	148	0
sunup.01G0011670	0	4.63765	1	42	0
sunup.01G0011570	0.428571	3.97267	7	51.5714	0.371017
sunup.01G0010150	0	3.62146	2	95.5	0.565868
sunup.01G0009860	0	5.22773	1	75	0
sunup.01G0009260	0	3.82591	1	148	0
Cp_BBX21	1	3.94433	2	72.5	0.537037
sunup.01G0008920	0.5	3.58603	5	71	0.350495
sunup.01G0008890	0.333333	3.49696	4	63	0.31375
Cp_bHLH78-like	0.0161616	3.19433	56	5.23636	0.0327531
Cp_WIP2	0.161905	3.417	24	22.7619	0.0966626
sunup.01G0008700	0	3.35628	3	104.333	0.36643
sunup.01G0008340	0	3.65587	3	75.3333	0.397504
sunup.01G0008250	0	3.80668	2	58	0.5
sunup.01G0008130	0	4.11134	2	63.5	0.543478
sunup.01G0008100	0	4.24595	1	56	0
sunup.01G0007460	0.166667	3.54656	4	77	0.313525
sunup.01G0007370	0.5	3.40891	4	90.5	0.327899
sunup.01G0007050	0	4.92105	1	36	0
sunup.01G0007040	0	3.94636	1	108	0
Cp_ATHB12-like	0.00838574	3.30466	55	4	0.0450103
sunup.01G0006840	0.333333	3.41903	4	93	0.354008
Cp_bHLH94-like	0.0200952	3.29858	64	5.64516	0.032357
Cp_TCP15	0.126984	2.98482	30	20.7857	0.0622572
sunup.01G0006780	0.3	3.3998	5	61.4	0.284651
Cp_bHLH48-like	0.0185965	2.94231	80	7.98684	0.0297866
Cp_bHLH68	0.026862	3.09312	92	6.95604	0.029097
sunup.01G0006250	0.166667	3.47166	4	79.5	0.374408
Cp_SPCH	0.0220779	3.53036	56	5.66071	0.0576299
Cp_BZIP43-like	0	3.72976	2	66	0.546218
sunup.01G0006130	0	4.3836	1	65	0
sunup.01G0005910	0	3.74696	2	78.5	0.527211
sunup.01G0005900	0.533333	3.80466	6	60.3333	0.398455
sunup.01G0005880	0	3.93421	2	76.5	0.563433
sunup.01G0005760	0	5.22773	1	75	0
sunup.01G0005280	0.333333	3.68623	3	80	0.402357
sunup.01G0005180	0	4.25	1	23	0
Cp_NAC68-like	0.0237154	3.25101	24	9.21739	0.0591787
sunup.01G0005030	0	4.21457	1	90	0
sunup.01G0005000	0.666667	3.76721	4	84	0.439791
Cp_bHLH87	0.0197445	3.63866	43	5.88095	0.0344774
sunup.01G0004990	0.666667	3.667	3	67.6667	0.415133
Cp_DOF1.8-like	0.0279208	2.87753	107	7.59406	0.0321449
Cp_DOF1.4-like	0.011039	3.24696	57	3.71429	0.0391929
sunup.01G0004720	0	3.63057	3	60.6667	0.35098
Cp_bHLH123	0.0951877	3.34008	65	12.1935	0.0569038
sunup.01G0004710	0.2	3.53947	5	55.2	0.298913
sunup.01G0003840	1	4.31478	2	64	0.688172
sunup.01G0003580	0	4.10223	1	37	0
Cp_TCP22	0.0375375	3.10324	37	9.7027	0.0475731
sunup.01G0003540	0	3.93421	2	76.5	0.563433
Cp_DOF5.6	0.0291859	3.53138	66	5.80952	0.0395137
Cp_HAT22-like	0.00983637	2.82692	161	4.41892	0.0178855
sunup.01G0002950	0.333333	3.49089	3	117	0.428922
Cp_DOF3.6-like	0.0211146	2.94737	113	6.44444	0.0227023
sunup.01G0002930	0	4.27024	1	95	0
Cp_ATHB6-like	0.0103024	3.27126	95	4.49474	0.029458
Cp_ZHD2-like	0.00714054	3.24291	79	4.29114	0.0381093
Cp_ZAT9-like	0.0526316	3.44636	21	11.4737	0.0769231
sunup.01G0002730	0.3	3.68117	5	49	0.264865
Cp_NAC86-like	0	4.31883	2	48.5	0.510753
Cp_DOF5.1-like	0	3.53138	86	2.24419	0.0731874
sunup.01G0002610	0	4.48178	2	62.5	0.569444
Cp_AMS	0	5.40385	39	1.41026	0.410256
Cp_SGR5-like	0.186147	3.29555	24	20.2273	0.0871865
Cp_KAN1-like	1	3.95142	3	25	0.609756
sunup.01G0002380	0	5.22773	1	75	0
sunup.01G0002350	0	4.49089	2	74.5	0.6125
Cp_DOF5.6-like	0	3.72976	74	1.68919	0.0765766
Cp_bHLH137	0.0899038	3.15486	68	13.2462	0.0520291
Cp_bHLH49	0.106918	3.48684	58	11.8333	0.0651729
Cp_bHLH148-like	0.0517241	3.97065	30	6.93103	0.0675435
Cp_MYC2-like	0.0190476	3.92206	36	4.69444	0.098916
sunup.01G0002130	0.266667	3.66093	6	57.5	0.284653
sunup.01G0001800	0	5.22773	1	75	0
Cp_HOX11-like	0	4.22874	75	1.68	0.085
Cp_MUTE	0.0607646	3.22267	73	10.1831	0.0486121
sunup.01G0001760	0	3.96457	2	65.5	0.597222
Cp_FAMA	0.0225989	3.2581	64	8.08333	0.0452096
Cp_bHLH93-like	0.0825137	3.41194	62	11.2131	0.0572925
sunup.01G0000150	0.333333	3.98279	3	58.3333	0.527273
Cp_PRE6-like	0.0922432	3.59615	57	10.4259	0.0715198
sunup.01G0000130	0	3.91903	2	68	0.54918
Cp_BIM1	0.0628019	3.16802	50	11.0435	0.043052
sunup.01G0000120	0	3.92105	2	77.5	0.570896
Cp_DOF2.1-like	0.0259615	3.38462	68	5.86154	0.0350536
Cp_HAT5	0.0117353	3.21559	90	5.4	0.0262077
Cp_JKD	0.179487	3.35931	30	14.037	0.0831129
Cp_ZAT4-like	0.16	3.32287	28	14.7308	0.0775304
Cp_SGR5	0.149621	3.40283	38	17.6667	0.0698287
sunup.01G0000110	0.6	3.73279	6	45	0.319149
Cp_IDD5	0.0535714	3.12045	64	10.8571	0.0430293

## Sheet: MMI
name	ClusteringCoefficient	AverageShortestPathLength	Degree	NeighborhoodConnectivity	TopologicalCoefficient
sunup.HSY0001490	0	5.74957	1	107	0
sunup.HSY0001450	0.238095	4.42055	7	69	0.233414
sunup.HSY0001290	0.666667	4.37651	3	66.3333	0.506361
sunup.HSY0001270	0.3	3.99914	5	83.2	0.293286
sunup.HSY0001110	0	5.74957	1	107	0
sunup.HSY0001080	0.4	4.04922	5	81.6	0.353247
sunup.HSY0001050	0.333333	4.4266	4	94.75	0.344545
sunup.HSY0001030	0.666667	4.23316	3	89.6667	0.439542
sunup.HSY0000970	1	5.06995	2	91	0.598684
sunup.HSY0000950	0	3.93696	2	85	0.509091
sunup.HSY0000900	0	3.66839	3	85.3333	0.360399
sunup.HSY0000890	0.333333	4.85233	3	78.6667	0.428051
sunup.HSY0000340	0.4	4.06563	6	77.3333	0.268519
sunup.HSY0000310	0	4.519	2	116.5	0.527397
sunup.HSY0000290	1	4.51813	2	72.5	0.594262
sunup.HSY0000260	0.666667	5.41105	3	50.6667	0.569288
sunup.HSY0000240	0.333333	4.4266	4	94.75	0.344545
sunup.HSY0000210	0.333333	3.52763	4	78.5	0.322016
sunup.HSY0000190	0	4.59758	1	86	0
sunup.HSY0000110	0.5	4.08377	5	78.6	0.293284
sunup.HSY0000040	0.666667	4.23316	3	89.6667	0.439542
sunup.09G0020270	0	4.59758	1	86	0
sunup.09G0019600	0	6.06477	1	64	0
sunup.09G0019470	0	4.7513	1	126	0
sunup.09G0019440	0	5.33333	2	56.5	0.590426
sunup.09G0019410	0	4.7513	1	126	0
sunup.09G0019130	0	4.7513	1	126	0
sunup.09G0018900	0.666667	5.8437	3	54.3333	0.631783
sunup.09G0018780	0	6.06477	1	64	0
sunup.09G0018350	0.333333	4.97409	3	64.6667	0.407173
sunup.09G0017420	0	6.06477	1	64	0
sunup.09G0017330	0	4.66839	1	54	0
sunup.09G0017280	1	4.4525	3	65	0.474453
sunup.09G0016080	0	5.481	1	31	0
sunup.09G0016000	0.666667	4.30138	3	72.3333	0.482222
Cp_NAC86	0	4.519	2	116.5	0.527397
sunup.09G0015650	0	4.22539	2	60.5	0.536036
sunup.09G0014570	0	5.481	1	31	0
sunup.09G0014040	0	5.481	1	31	0
sunup.09G0013500	0	5.4076	2	66	0.59633
sunup.09G0013140	0	4.59758	1	86	0
sunup.09G0012800	0	4.59413	1	72	0
sunup.09G0012560	0	4.29275	2	67.5	0.604545
sunup.09G0012340	0	5.38428	2	66.5	0.53252
sunup.09G0011120	0	6.06477	1	64	0
sunup.09G0011100	0.833333	4.0829	4	75.5	0.419444
sunup.09G0010730	0	6.06477	1	64	0
sunup.09G0010330	0.5	5.3886	4	54.25	0.526699
sunup.09G0010280	0	4.66839	1	54	0
sunup.09G0010180	1	5.30225	2	84	0.694215
sunup.09G0009930	0	5.74957	1	107	0
sunup.09G0009170	0	5.4076	2	66	0.59633
sunup.09G0009070	0	6.06477	1	64	0
sunup.09G0008150	0	5.40846	1	96	0
sunup.09G0008100	0	5.54491	1	45	0
sunup.09G0007320	0.666667	5.29706	3	73.3333	0.582011
sunup.09G0006770	0	4.66839	1	54	0
sunup.09G0006120	0.333333	4.99309	3	79.3333	0.409326
sunup.09G0006110	0.666667	5.01813	3	80.6667	0.463602
sunup.09G0005980	0.666667	4.94301	4	87.25	0.452073
sunup.09G0005970	0.666667	5.29706	3	73.3333	0.582011
sunup.09G0005960	0.666667	5.29706	3	73.3333	0.582011
sunup.09G0005890	0.333333	3.90155	4	81.25	0.417526
sunup.09G0005860	0	4.71071	1	73	0
sunup.09G0005590	0.666667	4.98532	3	90.3333	0.522158
sunup.09G0005360	0	5.4076	2	66	0.59633
sunup.09G0004520	0	5.47323	1	68	0
sunup.09G0004500	0.666667	4.99136	4	86.25	0.422794
sunup.09G0004430	0	4.71071	1	73	0
sunup.09G0004070	0	5.16753	1	75	0
sunup.09G0003890	0.333333	4.28843	3	77	0.403509
sunup.09G0003870	0	5.481	1	31	0
sunup.09G0003740	0	5.19603	1	63	0
sunup.09G0003730	0.666667	4.15803	3	77	0.557971
sunup.09G0003540	0	5.38428	2	66.5	0.53252
sunup.09G0003360	0	5.19603	1	63	0
sunup.09G0003270	0	6.06477	1	64	0
sunup.09G0003240	0	4.8506	2	50.5	0.582353
sunup.09G0002980	0	6.06477	1	64	0
sunup.09G0002720	0	5.16753	1	75	0
sunup.09G0002710	0	5.16753	1	75	0
sunup.09G0002600	0	4.77979	2	54	0.53
sunup.09G0002540	0.333333	4.84111	3	71	0.415686
sunup.09G0002310	0.5	5.27634	4	66.25	0.444631
sunup.09G0002270	0.3	5.019	5	49.6	0.377099
sunup.09G0001610	0.166667	4.42919	4	69.25	0.321262
sunup.09G0001130	0	4.67703	1	82	0
sunup.09G0000910	0	4.71071	1	73	0
sunup.09G0000560	0	5.54491	1	45	0
sunup.09G0000290	0.333333	3.92142	3	83.3333	0.482558
sunup.09G0000280	0	5.52332	1	54	0
sunup.08G0021230	0.5	5.15285	5	64.8	0.381176
sunup.08G0021050	0	4.71071	1	73	0
sunup.08G0020900	0	5.74957	1	107	0
sunup.08G0020100	0	4.59758	1	86	0
sunup.08G0020090	0	4.59758	1	86	0
sunup.08G0020080	0.333333	3.90155	4	81.25	0.417526
sunup.08G0020060	0	5.52332	1	54	0
sunup.08G0020010	0	6.06477	1	64	0
sunup.08G0018650	0	4.6658	1	75	0
sunup.08G0018590	0	5.40846	1	96	0
sunup.08G0016680	0	6.14594	1	56	0
sunup.08G0015870	0	5.4076	2	66	0.59633
sunup.08G0015850	0.333333	4.21244	3	73.3333	0.396739
sunup.08G0015670	0	6.06477	1	64	0
sunup.08G0015570	0	6.06477	1	64	0
sunup.08G0015480	0.333333	4.74525	6	65.8333	0.297134
sunup.08G0015470	0	6.10622	2	60.5	0.804054
sunup.08G0013260	1	4.51813	2	72.5	0.594262
sunup.08G0013160	0.666667	4.15803	3	77	0.557971
sunup.08G0011970	0	6.06477	1	64	0
sunup.08G0011230	0	6.06477	1	64	0
sunup.08G0011000	1	5.57686	2	74.5	0.586614
sunup.08G0010940	0.5	5.15285	5	64.8	0.381176
sunup.08G0010880	1	4.15285	3	82.6667	0.497992
sunup.08G0010720	0.5	5.15285	5	64.8	0.381176
sunup.08G0010650	0.666667	4.15803	3	77	0.557971
sunup.08G0010610	0.666667	4.14853	3	84	0.563758
sunup.08G0010580	0	4.66839	1	54	0
sunup.08G0010160	0	6.06477	1	64	0
sunup.08G0009990	0	7.11054	1	61	0
sunup.08G0009430	0	4.67703	1	82	0
sunup.08G0009390	0	5.33333	2	56.5	0.590426
sunup.08G0009330	0	4.71071	1	73	0
sunup.08G0009110	0.333333	4.28843	3	77	0.403509
sunup.08G0009100	0	5.74957	1	107	0
sunup.08G0008570	0	5.54491	1	45	0
sunup.08G0008280	0	6.06477	1	64	0
sunup.08G0008020	0.666667	4.15803	3	77	0.557971
sunup.08G0007990	0.666667	4.41883	3	73	0.470968
sunup.08G0007610	0	5.481	1	31	0
sunup.08G0007420	0	5.20207	2	80.5	0.576087
sunup.08G0007090	0	7.11054	1	61	0
sunup.08G0006930	0	7.11054	1	61	0
sunup.08G0006840	0.666667	5.04491	3	79.3333	0.440741
sunup.08G0006830	0	4.6658	1	75	0
sunup.08G0006750	0	5.20639	1	55	0
sunup.08G0006620	0	5.16753	1	75	0
sunup.08G0006380	0	4.8506	2	50.5	0.582353
sunup.08G0006060	0	7.11054	1	61	0
sunup.08G0005590	0	5.19603	1	63	0
sunup.08G0005350	0	5.47323	1	68	0
sunup.08G0004930	0.666667	5.53886	4	67.5	0.427215
sunup.08G0004320	0	4.50345	2	69	0.653846
sunup.08G0003750	0	5.52332	1	54	0
sunup.08G0003440	0	4.77979	2	54	0.53
sunup.08G0003270	0	4.66839	1	54	0
sunup.08G0003240	0	5.04577	1	71	0
sunup.08G0003200	0	5.65199	1	20	0
sunup.08G0003110	0	4.48273	2	52	0.51
sunup.08G0002690	0	5.16753	1	75	0
sunup.08G0002620	0	4.33851	2	73.5	0.545113
sunup.08G0002120	0	4.1563	2	84.5	0.556667
sunup.08G0001490	1	5.86874	2	49	0.710145
sunup.08G0000880	0	7.11054	1	61	0
sunup.08G0000610	0	4.59758	1	86	0
Cp_MYBC1-like	0	4.37565	2	79.5	0.556738
sunup.07G0022820	0.166667	5.15803	4	70.5	0.429448
sunup.07G0022380	0	4.93437	2	53	0.541667
sunup.07G0021980	1	5.12781	2	73	0.62931
sunup.07G0021610	0	4.59758	1	86	0
sunup.07G0021450	0	4.38169	2	54	0.5
sunup.07G0021320	0	7.11054	1	61	0
sunup.07G0020750	0	5.33333	2	56.5	0.590426
sunup.07G0020490	1	5.07772	3	81.3333	0.498978
sunup.07G0020320	0	6.10622	2	60.5	0.804054
sunup.07G0020310	0	4.12867	3	71	0.426829
sunup.07G0020020	0	7.11054	1	61	0
sunup.07G0019880	0	4.59758	1	86	0
sunup.07G0019720	0	4.80656	1	67	0
sunup.07G0019390	0	5.74957	1	107	0
sunup.07G0019010	0	4.71071	1	73	0
sunup.07G0017880	0	7.11054	1	61	0
sunup.07G0015370	0	5.52332	1	54	0
sunup.07G0015140	0.333333	4.15976	3	71	0.40381
sunup.07G0014830	0	5.2582	1	43	0
sunup.07G0013450	0	7.11054	1	61	0
sunup.07G0011560	0.333333	4.85233	3	78.6667	0.428051
sunup.07G0010210	0	5.2582	1	43	0
sunup.07G0009390	0	4.80656	1	67	0
sunup.07G0009060	0	5.2582	1	43	0
sunup.07G0009050	0	4.58204	2	49	0.533333
sunup.07G0007320	0	5.33333	2	56.5	0.590426
sunup.07G0006400	0	7.11054	1	61	0
sunup.07G0004540	0	4.8506	2	83	0.557823
sunup.07G0003970	0	5.52332	1	54	0
sunup.07G0003710	0	7.11054	1	61	0
sunup.07G0003350	0	4.50345	2	69	0.653846
sunup.07G0002780	0	4.59758	1	86	0
sunup.07G0002080	0	5.47323	1	68	0
sunup.07G0002060	0	5.2582	1	43	0
sunup.07G0001980	0	5.20639	1	55	0
sunup.07G0001670	0	4.80656	1	67	0
sunup.07G0001620	0	5.54491	1	45	0
sunup.07G0001560	0	4.59758	1	86	0
sunup.07G0001540	0	4.59758	1	86	0
sunup.07G0000110	0	5.2582	1	43	0
sunup.06G0024800	0	5.52332	1	54	0
sunup.06G0023810	0	5.19603	1	63	0
sunup.06G0023680	1	4.38687	2	75	0.652174
sunup.06G0023260	1	4.38687	2	75	0.652174
sunup.06G0023120	0	7.11054	1	61	0
sunup.06G0022920	0	5.19603	1	63	0
sunup.06G0022020	0	4.67358	1	71	0
sunup.06G0021960	0	5.52332	1	54	0
sunup.06G0019180	0	5.20639	1	55	0
sunup.06G0018580	0	5.2582	1	43	0
sunup.06G0015630	0	7.11054	1	61	0
sunup.06G0010840	0.666667	5.08377	3	83	0.5
sunup.06G0010570	0	5.47323	1	68	0
sunup.06G0010040	0	4.99568	1	68	0
sunup.06G0009840	0	5.65199	1	20	0
sunup.06G0008500	0	7.11054	1	61	0
sunup.06G0005970	0	4.99568	1	68	0
sunup.06G0003270	0	5.47323	1	68	0
sunup.06G0002690	0	5.2582	1	43	0
sunup.06G0002240	0	5.19603	1	63	0
sunup.06G0001960	0	4.99568	1	68	0
sunup.06G0001820	0	5.67012	1	52	0
sunup.06G0000170	0	4.99568	1	68	0
Cp_EIL1	1	5.14162	2	90.5	0.696154
sunup.05G0024530	0	6.18221	1	65	0
sunup.05G0024060	0	4.67358	1	71	0
sunup.05G0023850	0	5.2582	1	43	0
Cp_ERF4	0	5.5829	2	56.5	0.544118
sunup.05G0022010	0	4.59758	1	86	0
sunup.05G0020110	0	7.11054	1	61	0
sunup.05G0019030	0	5.18998	1	103	0
sunup.05G0016700	0	4.67358	1	71	0
sunup.05G0016080	0	4.59758	1	86	0
sunup.05G0015830	0	4.52418	1	96	0
sunup.05G0012300	0	5.2582	1	43	0
sunup.05G0010920	0	5.47323	1	68	0
sunup.05G0009930	0	4.59758	1	86	0
sunup.05G0009240	1	5.09585	2	65.5	0.595455
sunup.05G0007850	0.666667	4.19862	3	78.6667	0.473896
sunup.05G0007550	0	5.19603	1	63	0
sunup.05G0006420	0	7.11054	1	61	0
sunup.05G0004360	0.666667	4.19862	3	78.6667	0.473896
sunup.05G0003790	0	7.11054	1	61	0
sunup.05G0002960	0	4.59758	1	86	0
sunup.05G0001780	0	4.59758	1	86	0
sunup.04G0026120	0	5.2582	1	43	0
sunup.04G0025690	0	4.52418	1	96	0
sunup.04G0022480	0	5.2582	1	43	0
sunup.04G0021380	0	7.11054	1	61	0
sunup.04G0019680	1	5.14162	2	90.5	0.696154
sunup.04G0017270	0	4.67358	1	71	0
sunup.04G0015200	0	4.59758	1	86	0
sunup.04G0011320	0	4.67358	1	71	0
sunup.04G0010480	0	5.18998	1	103	0
Cp_HSFB2B	0	4.99568	1	68	0
sunup.04G0009120	0	7.11054	1	61	0
sunup.04G0006940	0	4.59758	1	86	0
sunup.04G0005020	0	4.59758	1	86	0
sunup.04G0004890	1	4.43351	2	80.5	0.614504
sunup.04G0004590	0	7.11054	1	61	0
sunup.04G0004310	0	5.19603	1	63	0
sunup.04G0004160	0	7.11054	1	61	0
sunup.04G0003900	0	7.11054	1	61	0
sunup.04G0002410	0	5.2582	1	43	0
sunup.04G0001540	0	7.11054	1	61	0
sunup.04G0001480	1	4.43351	2	80.5	0.614504
sunup.04G0000380	0	5.2582	1	43	0
sunup.03G0024960	0	7.11054	1	61	0
sunup.03G0024500	0	5.19603	1	63	0
sunup.03G0024010	1	4.36528	2	85.5	0.673228
sunup.03G0023590	0	4.6658	1	75	0
sunup.03G0023080	0	7.11054	1	61	0
sunup.03G0021530	0	5.19603	1	63	0
sunup.03G0018940	0	4.59758	1	86	0
sunup.03G0017220	0	5.2582	1	43	0
sunup.03G0016010	0	4.59758	1	86	0
sunup.03G0014840	0	5.2582	1	43	0
sunup.03G0014460	0	7.11054	1	61	0
sunup.03G0014110	0	5.2582	1	43	0
sunup.03G0013850	0	7.11054	1	61	0
sunup.03G0013540	0	4.6658	1	75	0
sunup.03G0013290	0	4.6658	1	75	0
sunup.03G0010840	0	5.50518	1	27	0
sunup.03G0006720	0	4.59758	1	86	0
sunup.03G0006530	0	7.11054	1	61	0
Cp_ERF7	0	7.11054	1	61	0
sunup.03G0005710	0	7.11054	1	61	0
sunup.03G0004370	0	4.99568	1	68	0
sunup.03G0003320	0	4.99568	1	68	0
sunup.03G0002560	0	4.59758	1	86	0
sunup.02G0027410	0	4.6658	1	75	0
sunup.02G0025120	1	4.32124	2	91	0.619048
sunup.02G0024400	0	5.50518	1	27	0
sunup.02G0024080	0	4.52418	1	96	0
Cp_ZAT4-like	1	4.36528	2	85.5	0.673228
sunup.02G0018820	0	4.99568	1	68	0
sunup.02G0018280	0	4.59758	1	86	0
sunup.02G0016310	0	4.99568	1	68	0
sunup.02G0011550	1	4.32124	2	91	0.619048
sunup.02G0010320	0	6.18221	1	65	0
Cp_CAL1	0	4.99568	1	68	0
sunup.02G0008260	0	4.99568	1	68	0
sunup.02G0008240	0	4.59758	1	86	0
sunup.02G0007590	0	4.59758	1	86	0
sunup.02G0005470	1	4.26857	3	85.6667	0.509921
sunup.02G0004840	0	6.18221	1	65	0
sunup.02G0002410	1	4.32124	2	91	0.619048
sunup.01G0025950	0	5.50518	1	27	0
sunup.01G0025550	0	4.59758	1	86	0
sunup.01G0023500	0	4.99568	1	68	0
sunup.01G0023080	0	4.59758	1	86	0
sunup.01G0021150	0	4.59758	1	86	0
sunup.01G0020500	0	4.99568	1	68	0
sunup.01G0013530	0	6.18221	1	65	0
sunup.09G0018100	1	4.26511	2	89.5	0.672932
sunup.09G0017410	1	4.26511	2	89.5	0.672932
sunup.09G0017400	0	4.42314	1	97	0
sunup.09G0017160	0.666667	4.05181	4	82.75	0.379587
sunup.09G0016790	0	4.42314	1	97	0
sunup.09G0016780	0.7	4.03713	5	79.6	0.340171
sunup.09G0015590	0.7	4.03713	5	79.6	0.340171
sunup.09G0014960	0.333333	4.02418	6	75.6667	0.280669
sunup.09G0014200	0.666667	4.07513	4	79.25	0.414921
sunup.09G0012580	0	4.7513	1	126	0
sunup.09G0012350	0	4.7513	1	126	0
sunup.09G0012120	0	4.7513	1	126	0
sunup.09G0011440	0	4.7513	1	126	0
sunup.09G0008960	0.333333	4.10535	3	98.6667	0.457364
sunup.09G0008060	1	4.71589	2	98.5	0.635484
sunup.09G0008020	0.333333	4.49568	3	101.333	0.42437
sunup.09G0008000	0.333333	4.10622	4	79.25	0.379808
sunup.09G0006420	0.333333	4.06822	3	85.6667	0.466302
sunup.09G0006250	0	4.7513	1	126	0
sunup.09G0006130	1	4.26511	2	89.5	0.672932
sunup.09G0006030	0.666667	4.70553	3	72.3333	0.435743
sunup.09G0005870	0	4.27634	3	53.3333	0.344298
sunup.09G0005230	0.333333	4.27634	4	59.25	0.359756
sunup.09G0004790	0	4.519	2	116.5	0.527397
sunup.09G0004730	0	4.7513	1	126	0
sunup.09G0004320	0	3.93696	2	85	0.509091
sunup.09G0004190	0	4.7513	1	126	0
sunup.09G0004110	0	4.7513	1	126	0
sunup.09G0003150	0.666667	4.21503	4	62	0.385093
sunup.09G0003040	0.666667	4.09326	3	83.3333	0.487329
sunup.09G0002920	0	4.7513	1	126	0
sunup.09G0002530	0	4.20984	2	84.5	0.525157
sunup.09G0002510	0	4.58204	2	91	0.502793
sunup.09G0002220	0.666667	4.34801	4	61.25	0.425347
sunup.09G0001880	0.333333	4.18394	3	81.6667	0.42807
sunup.09G0001630	0.333333	5.38083	3	61.6667	0.48294
sunup.09G0001620	0.3	3.95337	5	82	0.336626
sunup.09G0001350	0	4.57599	2	84	0.50303
sunup.09G0000830	0.5	4.05613	4	84.5	0.428934
sunup.09G0000710	0	4.7513	1	126	0
sunup.09G0000690	0	4.7513	1	126	0
sunup.09G0000140	0.666667	5.29706	3	73.3333	0.582011
sunup.09G0000120	1	5.46373	2	62	0.78481
sunup.08G0020990	0.666667	5.29706	3	73.3333	0.582011
sunup.08G0020370	0	4.7513	1	126	0
sunup.08G0019580	0.4	4.5	6	74.8333	0.332593
sunup.08G0019570	1	5.30225	2	84	0.694215
sunup.08G0019450	0.833333	4.11831	4	81.75	0.373288
sunup.08G0018780	0.5	3.77116	4	89	0.381974
sunup.08G0018510	0	4.519	2	116.5	0.527397
sunup.08G0017370	1	4.23316	3	82	0.485207
sunup.08G0016690	0	4.7513	1	126	0
sunup.08G0016620	1	5.30225	2	84	0.694215
sunup.08G0016180	1	5.46373	2	62	0.78481
sunup.08G0016120	0.5	4.14508	4	85.25	0.369048
sunup.08G0015520	0	4.7513	1	126	0
sunup.08G0015410	0.333333	5.21848	3	76.3333	0.447059
sunup.08G0015040	1	4.71589	2	98.5	0.635484
sunup.08G0013820	0	3.9715	2	86	0.521472
sunup.08G0013430	0.5	4.22712	4	66.5	0.354278
sunup.08G0011180	0.666667	5.29706	3	73.3333	0.582011
sunup.08G0011160	0.7	4.03713	5	79.6	0.340171
sunup.08G0010710	0.1	4.06477	5	63.4	0.296226
sunup.08G0010130	0.466667	3.9456	6	89.5	0.348249
sunup.08G0010060	0.666667	5.29706	3	73.3333	0.582011
sunup.08G0008510	0.666667	4.09326	3	83.3333	0.487329
sunup.08G0008360	0.333333	4.49568	3	101.333	0.42437
sunup.08G0008270	0.5	4.05613	4	84.5	0.428934
Cp_KNAT6-like	0.3	3.99914	6	83.2	0.293286
sunup.08G0007980	0	4.7513	1	126	0
sunup.08G0007910	0.333333	4.09585	4	86.5	0.391403
sunup.08G0007100	1	5.46373	2	62	0.78481
sunup.08G0006570	0.333333	4.07686	3	94	0.468333
sunup.08G0006110	0.4	4.07168	5	89.8	0.362097
sunup.08G0006010	0	4.67703	1	82	0
sunup.08G0005160	1	4.71589	2	98.5	0.635484
sunup.08G0005070	1	4.71589	2	98.5	0.635484
Cp_HSFA3	0	4.13903	2	77	0.546763
sunup.08G0004650	0.666667	4.15199	4	75.75	0.339686
sunup.08G0003480	0.333333	4.07686	3	94	0.468333
sunup.08G0003420	0	4.7513	1	126	0
sunup.08G0003370	0.333333	5.38083	3	61.6667	0.48294
sunup.08G0003260	1	4.71589	2	98.5	0.635484
Cp_BLH1	0	4.71244	1	81	0
sunup.08G0002130	0.333333	4.31606	4	54.75	0.368243
sunup.08G0000900	0	4.7513	1	126	0
sunup.08G0000800	1	4.71589	2	98.5	0.635484
sunup.08G0000680	0.666667	4.09326	3	83.3333	0.487329
sunup.08G0000480	0.333333	4.78756	4	68.25	0.361702
sunup.08G0000090	0.666667	4.1848	3	93.6667	0.492982
sunup.08G0000080	0.333333	4.72366	3	55.6667	0.472934
sunup.08G0000060	1	5.46373	2	62	0.78481
sunup.07G0023060	0	5.30829	2	80	0.512987
sunup.07G0023030	0.333333	4.4456	3	102.667	0.392082
sunup.07G0022960	0.5	4.05613	4	84.5	0.428934
sunup.07G0022950	0.5	4.96632	5	73.6	0.381347
sunup.07G0022790	0.333333	4.12435	4	62.75	0.317259
sunup.07G0022500	0.5	4.17098	4	84.25	0.34814
sunup.07G0021840	0	4.7513	1	126	0
sunup.07G0021790	0.333333	4.82383	4	58	0.356481
sunup.07G0020960	0.5	4.05613	4	84.5	0.428934
sunup.07G0020850	0.5	4.14508	4	85.25	0.369048
sunup.07G0020780	0.666667	4.15803	3	77	0.557971
sunup.07G0020580	0.333333	5.03713	3	65	0.449074
sunup.07G0020430	0.666667	4.05181	4	84.5	0.444737
sunup.07G0019810	0	4.71244	1	81	0
sunup.07G0019480	0	4.519	2	116.5	0.527397
sunup.07G0019080	0.5	4.519	4	88	0.429268
sunup.07G0018810	0.666667	4.3506	4	66.75	0.417187
sunup.07G0017990	0.5	4.15717	4	63	0.364826
sunup.07G0017580	0.666667	4.16062	4	81.75	0.412879
sunup.07G0017390	0.5	4.02073	4	82.75	0.41375
sunup.07G0017330	1	4.51813	2	72.5	0.594262
sunup.07G0016960	0.333333	3.92142	3	83.3333	0.482558
Cp_ZAT3-like	0	4.53195	2	100.5	0.515544
sunup.07G0016540	0	4.7513	1	126	0
Cp_EFM	0.6	4.32815	5	60	0.361446
sunup.07G0016140	0	5.10363	2	71	0.526316
sunup.07G0015930	0	4.37565	2	79.5	0.556738
sunup.07G0015180	0	4.7513	1	126	0
sunup.07G0014980	0	4.67703	1	82	0
sunup.07G0014930	0.333333	4.36097	4	72.75	0.345238
sunup.07G0014570	0.5	4.2228	4	72.25	0.336047
sunup.07G0014430	0.333333	4.68653	3	84.3333	0.424242
sunup.07G0014390	0.5	4.06908	4	85.25	0.384009
sunup.07G0014090	0	4.71071	1	73	0
sunup.07G0013520	0.666667	4.70553	3	72.3333	0.435743
sunup.07G0011930	0.333333	4.1494	3	67.3333	0.437908
sunup.07G0011900	0	5.12522	2	63.5	0.578704
sunup.07G0011580	0.5	3.97064	4	79.25	0.419312
sunup.07G0011320	0.333333	5.38083	3	61.6667	0.48294
sunup.07G0010140	0	4.04059	4	62.25	0.33288
sunup.07G0009940	0	4.7513	1	126	0
sunup.07G0008930	0.333333	4.68394	3	74.6667	0.429672
sunup.07G0008270	0.333333	4.68653	3	84.3333	0.424242
sunup.07G0007790	1	4.43264	2	72	0.72
sunup.07G0007770	0	4.73057	2	57.5	0.518349
Cp_DREB3	0.4	4.07168	5	89.8	0.362097
sunup.07G0007150	0.5	3.97064	4	79.25	0.419312
sunup.07G0006910	0.5	4.04922	4	76.5	0.460843
sunup.07G0006800	1	4.71589	2	98.5	0.635484
sunup.07G0006780	0	4.13903	2	77	0.546763
sunup.07G0005760	0	4.7513	1	126	0
sunup.07G0005720	0	4.13903	2	77	0.546763
sunup.07G0005040	0	4.73057	2	57.5	0.518349
sunup.07G0004800	0.333333	4.65976	6	78.6667	0.295113
sunup.07G0004610	0.333333	4.54231	4	75.25	0.423729
sunup.07G0003570	0.333333	4.49568	3	101.333	0.42437
sunup.07G0003380	0	5.4076	2	66	0.59633
sunup.07G0003310	0	6.06477	1	64	0
sunup.07G0003280	0.4	4.92919	5	81.8	0.335802
sunup.07G0003090	0	4.37047	2	58.5	0.50885
sunup.07G0002830	0	4.519	2	116.5	0.527397
sunup.07G0002720	0.666667	4.32297	3	73.3333	0.498866
sunup.07G0002510	0.5	4.01986	4	74.5	0.413889
sunup.07G0002410	0	4.71071	1	73	0
sunup.07G0002210	0	4.20984	2	84.5	0.525157
Cp_SBH1	0.4	4.08549	5	81.8	0.307519
sunup.07G0001390	0.166667	4.29447	4	78.75	0.326042
sunup.07G0001040	0	4.20035	2	100	0.578947
sunup.07G0000890	0	4.7513	1	126	0
sunup.07G0000810	0	5.31606	2	78.5	0.513245
sunup.07G0000800	1	4.76339	2	52	0.530612
sunup.07G0000600	0.333333	4.17012	3	83.3333	0.456044
sunup.07G0000470	0.666667	4.3506	4	66.75	0.417187
sunup.07G0000240	0	4.44387	2	92.5	0.547904
sunup.07G0000230	0	6.06477	1	64	0
sunup.06G0025380	0.5	5.15285	5	64.8	0.381176
sunup.06G0025370	1	5.06995	2	91	0.598684
Cp_MYB5	0.466667	3.89206	6	74	0.323144
sunup.06G0024820	1	4.47409	2	70	0.619469
sunup.06G0024640	0.6	4.48618	5	86	0.401869
sunup.06G0024530	0.666667	4.09067	3	81.3333	0.492929
sunup.06G0023880	0	4.7513	1	126	0
sunup.06G0023800	1	5.09154	2	99.5	0.672297
sunup.06G0023130	0.666667	4.03109	3	69	0.405882
sunup.06G0022690	1	5.06995	2	91	0.598684
sunup.06G0022300	0.666667	5.29706	3	73.3333	0.582011
sunup.06G0022130	0.333333	4.10535	3	98.6667	0.457364
sunup.06G0021000	0	4.59413	1	72	0
sunup.06G0020700	1	4.27029	2	88.5	0.731405
sunup.06G0020680	0.333333	4.4361	3	66.6667	0.406953
sunup.06G0020550	0.333333	5.06477	3	70	0.446581
sunup.06G0020320	0	6.06477	1	64	0
sunup.06G0019230	0.333333	5.03713	3	65	0.449074
sunup.06G0019160	0.666667	4.15803	3	77	0.557971
sunup.06G0019060	0	4.81865	2	89	0.55
sunup.06G0018830	0.666667	5.00777	4	71.75	0.387838
sunup.06G0018670	0.6	3.99827	5	73.8	0.361765
sunup.06G0018480	0	5.39724	3	58.3333	0.630037
sunup.06G0017610	0.333333	4.48014	3	70.6667	0.411306
sunup.06G0017490	0	5.31606	2	78.5	0.513245
sunup.06G0017160	0.5	3.96978	4	79.75	0.415365
sunup.06G0016960	0	4.7513	1	126	0
sunup.06G0015690	0	4.47755	2	97	0.521739
sunup.06G0014670	0.5	3.95423	5	78.4	0.378744
sunup.06G0014550	0	5.16753	1	75	0
sunup.06G0013170	1	5.09154	2	99.5	0.672297
sunup.06G0013050	0	5.89292	1	42	0
sunup.06G0012370	0	5.20207	2	80.5	0.576087
sunup.06G0012030	0.4	3.86356	5	82.2	0.358079
sunup.06G0011270	0	5.52332	1	54	0
sunup.06G0011180	0.4	3.86356	5	82.2	0.358079
Cp_SCL15	0.4	3.86356	5	82.2	0.358079
sunup.06G0010760	0	4.68394	2	46.5	0.522989
sunup.06G0010400	0.7	4.03713	5	79.6	0.340171
sunup.06G0010130	0	4.80656	1	67	0
sunup.06G0008770	0	4.34283	2	78	0.636364
sunup.06G0008710	1	4.53627	2	63.5	0.604762
Cp_DREB1D-like	0	4.86097	2	31.5	0.525862
sunup.06G0008260	0.5	3.94732	5	78	0.359447
sunup.06G0008100	0.666667	4.37651	3	66.3333	0.506361
sunup.06G0008040	1	4.34888	2	81.5	0.550676
sunup.06G0007640	0	5.54491	1	45	0
sunup.06G0007450	0	5.39724	3	58.3333	0.630037
sunup.06G0007170	0.666667	5.29706	3	73.3333	0.582011
sunup.06G0006960	0.6	4.06304	5	91	0.385593
sunup.06G0006950	0.333333	4.68394	3	74.6667	0.429672
sunup.06G0006580	0	4.33851	2	73.5	0.545113
sunup.06G0006560	0	4.81865	2	89	0.55
sunup.06G0006080	0	5.33333	2	56.5	0.590426
sunup.06G0006010	0.666667	4.19257	3	86.6667	0.534979
Cp_NAC2-like	0.5	5.27634	4	66.25	0.444631
sunup.06G0005710	0.666667	4.98532	3	90.3333	0.522158
sunup.06G0005600	1	5.06995	2	91	0.598684
sunup.06G0005490	0.4	4.5	6	74.8333	0.332593
sunup.06G0005210	0.666667	4.37651	3	66.3333	0.506361
sunup.06G0005180	0.666667	5.53886	4	67.5	0.427215
sunup.06G0005110	0.666667	4.14853	3	84	0.563758
sunup.06G0005010	0.333333	4.39206	3	76	0.432381
sunup.06G0004990	0.333333	5.03886	3	69.6667	0.422764
sunup.06G0004830	0.333333	5.03713	3	65	0.449074
sunup.06G0004820	0	5.74957	1	107	0
sunup.06G0004780	0.333333	4.85233	3	78.6667	0.428051
sunup.06G0004500	0.5	5.15285	5	64.8	0.381176
sunup.06G0004490	1	5.06995	2	91	0.598684
sunup.06G0004470	0.5	4.07945	4	79	0.362385
sunup.06G0004430	1	4.26511	2	89.5	0.672932
sunup.06G0003870	0	4.22539	2	60.5	0.536036
sunup.06G0003260	0.0666667	4.69603	6	63.3333	0.281016
Cp_TRF	0	4.98705	2	54	0.524752
sunup.06G0002820	0	4.7513	1	126	0
sunup.06G0002490	0.333333	4.35406	4	82.75	0.37844
sunup.06G0002450	0	4.50345	2	69	0.653846
sunup.06G0002360	0	4.93437	2	53	0.541667
sunup.06G0002310	0.333333	4.23057	3	78	0.438795
sunup.06G0002300	0	4.34197	3	77.6667	0.38526
sunup.06G0002170	0	6.10622	2	60.5	0.804054
sunup.06G0001900	0	5.65199	1	20	0
sunup.06G0001880	0.333333	4.7418	6	70.1667	0.292887
sunup.06G0001800	0.666667	5.29706	3	73.3333	0.582011
sunup.06G0001790	0	4.14249	2	84	0.572414
sunup.06G0001720	1	5.46373	2	62	0.78481
sunup.06G0001650	0	4.42314	1	97	0
sunup.06G0001530	0.666667	4.70553	3	72.3333	0.435743
sunup.06G0001430	0.333333	4.22539	3	71.6667	0.478747
sunup.06G0001320	1	4.51813	2	72.5	0.594262
sunup.06G0001020	0	4.35147	3	56	0.384615
sunup.06G0001010	0.666667	4.06822	3	87.6667	0.50969
sunup.06G0000810	0.333333	4.84111	3	71	0.415686
sunup.06G0000740	0	5.20639	1	55	0
sunup.06G0000720	0	5.20639	1	20	0
sunup.06G0000560	0.5	5.15285	5	64.8	0.381176
sunup.06G0000350	0	5.74957	1	107	0
sunup.06G0000120	0.666667	4.70553	3	72.3333	0.435743
sunup.06G0000080	0	4.91105	2	64.5	0.520492
sunup.05G0025720	0	4.7513	1	126	0
sunup.05G0025650	0	4.99827	2	69	0.523077
sunup.05G0025500	0	4.37651	2	74	0.565891
sunup.05G0025410	0.466667	4.00432	6	84.6667	0.332026
sunup.05G0025100	0.666667	4.34801	4	58	0.402778
sunup.05G0024920	0.333333	5.38083	3	61.6667	0.48294
sunup.05G0024740	0	5.74957	1	107	0
sunup.05G0024470	1	4.51813	2	72.5	0.594262
sunup.05G0024370	0	4.37047	2	58.5	0.50885
sunup.05G0024180	0.5	4.94387	4	59	0.351796
sunup.05G0024150	0	6.06477	1	64	0
sunup.05G0023960	0.5	4.06304	4	87	0.378261
sunup.05G0023880	0.333333	3.87651	4	84	0.389535
sunup.05G0023750	0	4.93437	2	53	0.541667
sunup.05G0023420	0.666667	4.45078	3	57.6667	0.480556
sunup.05G0021690	1	5.07599	2	87	0.630435
sunup.05G0021310	1	4.34197	2	76.5	0.607143
sunup.05G0021240	1	4.43264	2	72	0.72
sunup.05G0020310	0	4.7513	1	126	0
sunup.05G0020230	0.2	4.45509	5	66.4	0.268293
sunup.05G0020140	0	4.58204	2	49	0.533333
sunup.05G0019580	0.4	4.22193	6	84.6667	0.317669
sunup.05G0019460	0.666667	5.53886	4	67.5	0.427215
sunup.05G0019250	0	5.74957	1	107	0
sunup.05G0015670	1	4.71589	2	98.5	0.635484
sunup.05G0015640	0	4.38601	2	58	0.5
Cp_ZAT9-like	0	4.55354	2	65	0.533333
sunup.05G0012260	0	5.39724	3	58.3333	0.630037
sunup.05G0011470	0.666667	4.19257	3	86.6667	0.534979
sunup.05G0011130	0	4.93437	2	53	0.541667
sunup.05G0011030	0	4.81865	2	89	0.55
sunup.05G0010740	0.4	4.80311	6	66.5	0.310748
sunup.05G0010730	1	4.4525	3	65	0.474453
sunup.05G0010160	0	5.20639	1	55	0
sunup.05G0010080	1	4.53627	2	63.5	0.604762
sunup.05G0009880	0	4.7513	1	126	0
sunup.05G0009450	0	5.74957	1	107	0
sunup.05G0009080	0	5.20639	1	55	0
sunup.05G0008970	0	4.7513	1	126	0
Cp_RVE5	0	5.481	1	31	0
sunup.05G0008040	0	4.75302	3	57.6667	0.393519
sunup.05G0007930	0.4	3.69085	6	81.1667	0.29302
sunup.05G0007920	0	5.40846	1	96	0
sunup.05G0007460	0.666667	5.53886	4	67.5	0.427215
sunup.05G0007450	0.666667	4.1848	3	93.6667	0.492982
sunup.05G0007430	0	5.89292	1	42	0
sunup.05G0006990	0.666667	4.99136	4	86.25	0.422794
sunup.05G0006920	1	5.06995	2	91	0.598684
sunup.05G0006820	0	5.16753	1	75	0
sunup.05G0006750	0	4.71071	1	73	0
sunup.05G0005760	0	5.20639	1	20	0
sunup.05G0005750	0.666667	4.07513	4	79.25	0.414921
sunup.05G0005600	0	4.71071	1	73	0
sunup.05G0005190	0	4.1209	3	80.3333	0.404762
sunup.05G0005090	0.380952	3.84629	7	82.7143	0.298608
Cp_RAP2-2-like	0	4.42314	1	97	0
sunup.05G0004610	0	4.80656	1	67	0
sunup.05G0004530	0	6.06477	1	64	0
sunup.05G0004350	0.4	4.07168	5	89.8	0.362097
sunup.05G0003800	0	4.58204	2	49	0.533333
sunup.05G0003700	1	5.04836	3	92.3333	0.546351
sunup.05G0003200	0.466667	4.00432	6	84.6667	0.332026
sunup.05G0003170	0	5.04577	1	71	0
sunup.05G0002940	0	4.34197	3	77.6667	0.38526
sunup.05G0002850	0.333333	5.00345	3	89	0.466667
sunup.05G0002840	0.466667	4.92055	6	75.6667	0.299603
sunup.05G0002460	0.333333	4.81174	3	52	0.434174
sunup.05G0002440	0	4.71071	1	73	0
sunup.05G0002430	0.666667	4.19257	3	86.6667	0.534979
sunup.05G0002090	0	6.06477	1	64	0
sunup.05G0002000	0	4.50345	2	69	0.653846
sunup.05G0001990	0.166667	5.15803	4	70.5	0.429448
sunup.05G0001880	0	4.59413	1	72	0
sunup.05G0001710	0	4.68394	2	46.5	0.522989
sunup.05G0001580	0	4.71071	1	73	0
sunup.05G0001100	0.4	4.5	6	74.8333	0.332593
sunup.05G0000890	0.333333	4.20207	4	70.75	0.357868
sunup.05G0000590	0	5.4076	2	66	0.59633
sunup.05G0000380	0.6	4.06304	5	91	0.385593
sunup.04G0026270	0.333333	4.33679	4	82.5	0.37844
sunup.04G0026150	1	5.57686	2	74.5	0.586614
sunup.04G0026100	1	4.71589	2	98.5	0.635484
sunup.04G0025980	0.4	4.10363	5	64	0.319
sunup.04G0025920	0.666667	5.39378	3	53.6667	0.547619
sunup.04G0025610	0.333333	4.68394	3	74.6667	0.429672
sunup.04G0025500	0	6.10622	2	60.5	0.804054
sunup.04G0025070	0	4.50345	2	69	0.653846
sunup.04G0025050	0	4.77029	2	73	0.541353
sunup.04G0024740	0	5.39724	3	58.3333	0.630037
Cp_NAC56	0	4.58204	2	49	0.533333
sunup.04G0024470	0	5.74957	1	107	0
sunup.04G0024320	0	5.74957	1	107	0
sunup.04G0024180	0.333333	5.03713	3	65	0.449074
sunup.04G0024040	1	5.04836	3	92.3333	0.546351
sunup.04G0023770	1	4.71589	2	98.5	0.635484
Cp_MYB80	0.666667	5.8437	3	54.3333	0.631783
sunup.04G0023220	0.5	4.17098	4	84.25	0.34814
sunup.04G0022300	0.4	4.30915	5	82.4	0.35431
sunup.04G0022220	0.666667	4.03368	4	80.75	0.422775
sunup.04G0021210	0	5.04577	1	71	0
sunup.04G0021000	0	3.92314	3	84.3333	0.423012
sunup.04G0020890	0	4.7513	1	126	0
sunup.04G0020650	0	5.47064	1	72	0
sunup.04G0020470	1	4.51813	2	72.5	0.594262
sunup.04G0020250	0.4	3.86356	5	82.2	0.358079
sunup.04G0020190	0	4.4361	3	39.3333	0.365079
sunup.04G0020050	0	4.8506	2	50.5	0.582353
sunup.04G0020000	0	6.06477	1	64	0
sunup.04G0019720	0	4.66839	1	54	0
sunup.04G0019390	0.666667	4.34801	4	61.25	0.425347
sunup.04G0019320	0.4	4.50086	5	75.8	0.384772
sunup.04G0019120	1	4.38687	2	75	0.652174
sunup.04G0019070	0	5.481	1	31	0
sunup.04G0019040	0.666667	4.37047	3	70.6667	0.512077
sunup.04G0018870	0	4.71244	1	81	0
sunup.04G0018560	0.333333	4.20466	3	60.3333	0.41958
sunup.04G0018100	0	5.74957	1	107	0
sunup.04G0017820	0	5.74957	1	107	0
sunup.04G0017740	0.5	3.97927	5	82.4	0.333603
sunup.04G0017600	0.333333	4.1114	3	85	0.436426
sunup.04G0017030	1	4.3437	2	89	0.664179
sunup.04G0016430	0	4.73057	2	57.5	0.518349
sunup.04G0016380	0	5.20639	1	55	0
sunup.04G0016260	0	5.39724	3	58.3333	0.630037
sunup.04G0016020	0	5.74957	1	107	0
sunup.04G0013690	0.666667	5.29706	3	73.3333	0.582011
sunup.04G0012610	0	5.20639	1	55	0
sunup.04G0012370	0	4.66839	1	54	0
sunup.04G0012250	0	5.16753	1	75	0
sunup.04G0012150	0	4.7513	1	126	0
sunup.04G0011940	0	4.67703	1	82	0
sunup.04G0011910	0.333333	4.1114	3	85	0.436426
sunup.04G0011460	0	4.77029	2	73	0.541353
sunup.04G0011440	1	4.15285	3	82.6667	0.497992
sunup.04G0011390	0	5.20639	1	55	0
sunup.04G0011340	0.333333	5.03886	3	69.6667	0.422764
sunup.04G0010490	1	4.43264	2	72	0.72
sunup.04G0009920	1	4.51813	2	72.5	0.594262
sunup.04G0009490	0.333333	5.38083	3	61.6667	0.48294
sunup.04G0008900	0	4.7513	1	126	0
sunup.04G0008260	0.466667	4.481	6	80.3333	0.366819
sunup.04G0007850	0	4.7513	1	126	0
sunup.04G0007820	0	5.12522	2	63.5	0.578704
sunup.04G0007790	0.333333	4.3886	3	80.3333	0.479042
sunup.04G0007030	0	5.74957	1	107	0
sunup.04G0006530	1	4.60276	2	74.5	0.615702
sunup.04G0006310	0	5.39724	3	58.3333	0.630037
sunup.04G0006220	0	4.7513	1	126	0
sunup.04G0006170	0	5.47323	1	68	0
sunup.04G0006020	0.666667	5.29706	3	73.3333	0.582011
sunup.04G0005880	0.666667	5.04491	3	79.3333	0.440741
sunup.04G0005480	0	4.93437	2	53	0.541667
sunup.04G0005270	0.333333	4.21244	3	73.3333	0.396739
sunup.04G0005120	0.4	3.70898	5	84	0.327344
sunup.04G0005080	0	5.20639	1	20	0
sunup.04G0004980	0	5.481	1	31	0
sunup.04G0004780	0	5.16753	1	75	0
sunup.04G0004690	0.666667	4.37047	3	70.6667	0.512077
sunup.04G0004660	0	5.74957	1	107	0
sunup.04G0004630	0.666667	4.03368	4	80.75	0.422775
Cp_MADS2	0	5.16753	1	75	0
sunup.04G0004480	0.666667	4.1848	3	93.6667	0.492982
sunup.04G0004210	0	4.7513	1	126	0
sunup.04G0004070	1	4.95596	2	61.5	0.602941
sunup.04G0004060	0	4.7513	1	126	0
sunup.04G0004020	0	4.7513	1	126	0
sunup.04G0003910	0	5.5829	2	56.5	0.544118
sunup.04G0003740	1	4.26511	2	89.5	0.672932
sunup.04G0003510	0.166667	4.29447	4	78.75	0.326042
sunup.04G0003030	0.666667	4.37047	3	70.6667	0.512077
Cp_LBD38-like	0.333333	3.80311	4	90.5	0.311207
sunup.04G0002780	0.5	4.79793	5	71.4	0.344928
sunup.04G0002610	0	4.19689	2	89	0.55
sunup.04G0002270	0.5	5.3886	4	54.25	0.526699
sunup.04G0001930	0.333333	3.73661	4	87.25	0.386667
sunup.04G0001910	0	4.7513	1	126	0
Cp_AIL6	0.666667	4.05181	4	84.5	0.444737
Cp_SVP	1	5.06995	2	91	0.598684
sunup.04G0001070	0	6.06477	1	64	0
sunup.04G0000950	1	4.27029	2	88.5	0.731405
sunup.04G0000920	0.5	4.06563	4	90.75	0.426056
sunup.04G0000760	0	5.39724	3	58.3333	0.630037
sunup.04G0000700	0.466667	4.481	6	80.3333	0.366819
sunup.04G0000680	0	6.06477	1	64	0
sunup.04G0000320	0	4.7513	1	126	0
sunup.04G0000310	0	4.7513	1	126	0
Cp_HSF24	1	4.74093	2	73	0.532847
sunup.04G0000190	1	4.40328	3	59	0.517544
sunup.03G0026480	0	4.7513	1	126	0
sunup.03G0025900	0	4.42314	1	97	0
sunup.03G0025050	0	4.34888	2	71.5	0.582645
sunup.03G0025000	1	5.07772	3	81.3333	0.498978
sunup.03G0024510	0.6	4.04922	6	83.3333	0.332005
sunup.03G0024090	0	4.7513	1	126	0
Cp_MYB14-like	0.4	4.50086	5	75.8	0.384772
Cp_HSFA4C-like	0	5.5829	2	56.5	0.544118
sunup.03G0023380	1	4.3437	2	89	0.664179
sunup.03G0023310	1	5.06995	2	91	0.598684
sunup.03G0023200	0.7	4.98273	5	78	0.366197
sunup.03G0022960	0.666667	4.37047	3	70.6667	0.512077
sunup.03G0022510	1	5.57686	2	74.5	0.586614
sunup.03G0022150	0	5.47323	1	68	0
sunup.03G0021110	0	4.59413	1	72	0
sunup.03G0021010	0	4.33851	2	73.5	0.545113
sunup.03G0020710	0	6.06477	1	64	0
sunup.03G0020120	0	4.7513	1	126	0
sunup.03G0019870	0	5.20639	1	55	0
sunup.03G0019810	0	5.4076	2	66	0.59633
sunup.03G0019370	0.166667	5.19862	4	63.75	0.381024
sunup.03G0019260	0	4.77979	2	54	0.53
sunup.03G0017360	0	5.20639	1	55	0
sunup.03G0015830	0	5.12522	2	63.5	0.578704
sunup.03G0014870	0	5.54491	1	45	0
sunup.03G0014560	0.666667	5.29706	3	73.3333	0.582011
sunup.03G0014040	0.666667	4.21503	4	62	0.385093
sunup.03G0013970	0.666667	4.19862	3	78.6667	0.473896
sunup.03G0013950	0	5.16753	1	75	0
sunup.03G0013860	0.666667	4.1848	3	93.6667	0.492982
sunup.03G0013690	0	5.74957	1	107	0
sunup.03G0013550	0	5.39724	3	58.3333	0.630037
sunup.03G0012760	0	4.99655	4	50.5	0.445946
sunup.03G0012330	0	5.481	1	31	0
Cp_NFYB3-like	0.666667	4.30138	3	72.3333	0.482222
sunup.03G0011580	0.333333	5.21589	4	70.25	0.406977
sunup.03G0011530	0	4.47755	2	97	0.521739
sunup.03G0011490	0	6.06477	1	64	0
sunup.03G0010890	0.333333	5.03886	3	69.6667	0.422764
sunup.03G0010520	0	5.20639	1	20	0
sunup.03G0010510	0.666667	3.90415	4	81.5	0.382629
Cp_MYB101	0	5.74957	1	107	0
sunup.03G0010300	0	4.80656	1	67	0
sunup.03G0010280	1	4.51813	2	72.5	0.594262
sunup.03G0009960	0.5	4.79793	5	71.4	0.344928
sunup.03G0009950	0.7	4.98273	5	78	0.366197
sunup.03G0009480	0	4.81865	2	89	0.55
sunup.03G0009190	0	4.37565	2	79.5	0.556738
sunup.03G0009000	0	5.12522	2	63.5	0.578704
sunup.03G0008290	0	5.46718	2	59.5	0.704819
sunup.03G0007980	0	4.62349	2	76.5	0.576336
sunup.03G0007850	0	5.65199	1	20	0
sunup.03G0007260	0.466667	4.481	6	80.3333	0.366819
sunup.03G0007100	1	4.4525	3	65	0.474453
sunup.03G0006610	0	5.12522	2	63.5	0.578704
sunup.03G0006340	0.666667	4.34801	4	61.25	0.425347
sunup.03G0006250	0	4.93437	2	53	0.541667
sunup.03G0006240	0.166667	5.15803	4	70.5	0.429448
sunup.03G0005930	0.333333	4.17098	3	73	0.44856
sunup.03G0005850	0.666667	4.15803	3	77	0.557971
sunup.03G0005550	1	4.95596	2	61.5	0.602941
Cp_KANT1-like	0	4.14853	2	58.5	0.504386
sunup.03G0004960	0	5.20639	1	55	0
sunup.03G0004700	0	5.65199	1	20	0
sunup.03G0004560	0.333333	4.00173	3	77.3333	0.409574
sunup.03G0004380	0	4.55095	2	63.5	0.558036
sunup.03G0004360	0	4.67358	1	71	0
sunup.03G0004300	1	5.09585	2	65.5	0.595455
sunup.03G0004150	1	5.03454	4	80.5	0.4375
sunup.03G0003210	0	4.66839	1	54	0
sunup.03G0003070	1	5.57686	2	74.5	0.586614
sunup.03G0003060	1	4.95596	2	61.5	0.602941
sunup.03G0002960	0	5.39724	3	58.3333	0.630037
sunup.03G0002810	0.333333	4.2487	3	70.3333	0.429448
sunup.03G0002490	0	5.13126	2	51	0.549451
sunup.03G0002290	0	5.2582	1	43	0
sunup.03G0002280	0.5	4.80743	4	78	0.395939
sunup.03G0001580	0.333333	4.54231	4	75.25	0.423729
sunup.03G0001530	0.5	3.94732	5	78	0.359447
sunup.03G0001170	0.333333	4.1114	3	81.3333	0.462857
sunup.03G0001160	0.6	4.45337	5	85.2	0.37533
sunup.03G0001130	0	5.52332	1	54	0
sunup.03G0000670	0	4.7513	1	126	0
sunup.03G0000360	0.333333	3.89206	3	84.3333	0.41791
sunup.03G0000240	0	4.80656	1	67	0
sunup.03G0000150	0.666667	4.15803	3	77	0.557971
sunup.02G0027570	1	4.40328	3	59	0.517544
sunup.02G0027290	0.666667	4.03109	3	69	0.405882
sunup.02G0027230	0.333333	4.05354	4	78	0.367925
sunup.02G0027150	0	4.55009	2	72.5	0.525735
sunup.02G0027000	0	4.7513	1	126	0
Cp_MYB62-like	0.333333	5.08463	4	72	0.405367
sunup.02G0026530	0	4.7513	1	126	0
sunup.02G0026160	0	6.06477	1	64	0
sunup.02G0026020	0.333333	5.03886	3	69.6667	0.422764
Cp_ARF4	0	5.2487	2	67	0.536585
sunup.02G0025840	0	5.54491	1	45	0
sunup.02G0025800	0.333333	4.81347	4	69.75	0.367105
sunup.02G0025630	0	5.65199	1	20	0
sunup.02G0025620	0	5.19603	1	63	0
sunup.02G0025400	0	4.81865	2	89	0.55
sunup.02G0024450	0.833333	4.5829	4	76.75	0.441092
sunup.02G0024270	0	5.74957	1	107	0
Cp_SCL33	0.7	4.98273	5	78	0.366197
Cp_SCL30	0.5	4.02073	4	82.75	0.41375
sunup.02G0024090	1	5.09585	2	65.5	0.595455
sunup.02G0023980	1	4.51813	2	72.5	0.594262
sunup.02G0023300	0.333333	4.1114	3	81.3333	0.462857
sunup.02G0023270	0	5.20639	1	20	0
Cp_DIV	0	4.67358	1	71	0
sunup.02G0022610	0	4.48273	2	52	0.51
sunup.02G0022560	0	4.67358	1	71	0
sunup.02G0022490	0	4.14249	2	84	0.572414
sunup.02G0022430	0	4.86097	2	31.5	0.525862
sunup.02G0022420	0	4.8506	2	83	0.557823
sunup.02G0022320	0.5	4.0734	4	82.5	0.391667
sunup.02G0022120	0	4.7513	1	126	0
sunup.02G0021480	0.4	3.86356	5	82.2	0.358079
Cp_ERF5	1	4.40328	3	59	0.517544
sunup.02G0020620	0	4.7513	1	126	0
sunup.02G0020370	0.666667	4.99136	4	86.25	0.422794
sunup.02G0020360	0.333333	5.68739	3	76	0.501104
sunup.02G0020220	0	5.20639	1	55	0
sunup.02G0020040	0	4.67358	1	71	0
sunup.02G0020020	1	4.31088	2	62.5	0.543478
sunup.02G0019830	0.5	4.03282	5	88.2	0.395516
sunup.02G0019730	0	4.7513	1	126	0
sunup.02G0019710	0	4.8506	2	50.5	0.582353
sunup.02G0019660	0	5.481	1	31	0
sunup.02G0019050	0	7.11054	1	61	0
sunup.02G0018780	0.666667	5.29706	3	73.3333	0.582011
sunup.02G0018710	0.333333	4.3532	3	55.3333	0.398551
sunup.02G0018240	0	5.89292	1	42	0
sunup.02G0018070	1	4.53627	2	63.5	0.604762
sunup.02G0017670	0	4.80656	1	67	0
sunup.02G0017050	1	5.06995	2	91	0.598684
sunup.02G0016970	0	5.20639	1	55	0
sunup.02G0016470	0.333333	4.89983	6	58.5	0.315315
sunup.02G0016270	0	4.66839	1	54	0
sunup.02G0016090	0	5.18998	1	103	0
sunup.02G0015780	0	4.7513	1	126	0
sunup.02G0015320	0.666667	4.37047	3	70.6667	0.512077
sunup.02G0014750	0	5.67012	1	52	0
sunup.02G0013480	0.333333	3.89206	3	84.3333	0.41791
sunup.02G0013470	0	5.2582	1	43	0
sunup.02G0012770	1	4.34197	2	76.5	0.607143
sunup.02G0012430	0.5	3.95423	5	78.4	0.378744
sunup.02G0012330	1	5.06995	2	91	0.598684
sunup.02G0011450	0	5.54491	1	45	0
sunup.02G0011180	0	4.71071	1	73	0
sunup.02G0010790	0	4.73057	2	57.5	0.518349
sunup.02G0010780	1	5.46373	2	62	0.78481
sunup.02G0010410	0.666667	4.8437	3	69.6667	0.446581
sunup.02G0009390	0	4.7513	1	126	0
sunup.02G0008750	0.5	5.3886	4	54.25	0.526699
sunup.02G0008170	0.666667	4.19257	3	86.6667	0.534979
Cp_RAP2-7-like	0	5.74957	1	107	0
Cp_ABCG6	0	7.11054	1	61	0
sunup.02G0007580	0	5.20639	1	20	0
sunup.02G0007340	0	4.24611	2	80.5	0.503165
sunup.02G0007330	0	4.71416	3	42.6667	0.389408
sunup.02G0006780	0	5.41451	2	42.5	0.512346
sunup.02G0006690	0	5.18998	1	103	0
sunup.02G0006650	0	5.2582	1	43	0
sunup.02G0006290	0.666667	4.1468	4	77.75	0.415775
sunup.02G0006280	0	3.88428	3	81	0.39604
sunup.02G0006020	0	5.74957	1	107	0
sunup.02G0005840	0	4.66149	1	72	0
sunup.02G0005780	0.666667	4.56995	3	75.6667	0.472917
sunup.02G0005410	0	5.74957	1	107	0
sunup.02G0005250	0	4.7513	1	126	0
sunup.02G0005010	0.666667	5.53886	4	67.5	0.427215
sunup.02G0004980	0	7.11054	1	61	0
sunup.02G0004880	0	5.4076	2	66	0.59633
sunup.02G0004810	0	5.19603	1	63	0
sunup.02G0004780	0.333333	4.54231	4	75.25	0.423729
sunup.02G0004700	0	5.22539	3	69.6667	0.429167
Cp_LBD21	0	4.7513	1	126	0
sunup.02G0004590	0	6.10622	2	60.5	0.804054
Cp_MYB2-like	0.333333	3.81261	4	86.75	0.322491
sunup.02G0004530	0	5.74957	1	107	0
sunup.02G0004470	0	5.74957	1	107	0
sunup.02G0004290	0	5.52332	1	54	0
sunup.02G0004170	0.4	3.86615	6	79.3333	0.311111
sunup.02G0003930	0	5.19603	1	63	0
sunup.02G0003880	0	5.40846	1	96	0
sunup.02G0003090	1	4.4525	3	65	0.474453
sunup.02G0002790	0.7	4.98273	5	78	0.366197
sunup.02G0002700	0.666667	4.32297	3	73.3333	0.498866
sunup.02G0002650	0.666667	4.15026	4	89.75	0.444307
sunup.02G0002320	0	4.7513	1	126	0
sunup.02G0002300	1	4.71589	2	98.5	0.635484
sunup.02G0002240	0	4.67358	1	71	0
sunup.02G0002090	0.666667	4.1848	3	93.6667	0.492982
sunup.02G0001930	0	5.40846	1	96	0
Cp_ZAT5	0	5.2582	1	43	0
sunup.02G0000800	0	5.89292	1	42	0
sunup.02G0000500	0.666667	4.19257	3	86.6667	0.534979
sunup.02G0000350	0	4.7513	1	126	0
sunup.02G0000190	0.333333	4.18394	3	73.3333	0.407821
sunup.01G0026430	0	5.481	1	31	0
sunup.01G0026180	0	4.14853	2	58.5	0.504386
sunup.01G0026100	0	5.16753	1	75	0
sunup.01G0026060	1	4.95596	2	61.5	0.602941
sunup.01G0026020	0.666667	4.23316	3	89.6667	0.439542
sunup.01G0025750	0	5.30829	2	74	0.651786
sunup.01G0024830	0	4.61485	2	71.5	0.51087
sunup.01G0024750	0	7.11054	1	61	0
sunup.01G0024740	0	7.11054	1	61	0
sunup.01G0024670	0.5	4.01986	4	72	0.375654
sunup.01G0024630	0	5.2582	1	43	0
sunup.01G0024590	0	5.20639	1	55	0
sunup.01G0024330	0	4.67358	1	71	0
sunup.01G0024280	0.666667	4.19862	3	78.6667	0.473896
sunup.01G0024220	0.333333	4.84111	3	71	0.415686
sunup.01G0024170	0	5.2582	1	43	0
Cp_NAC72-like	0	3.99482	3	66.6667	0.373106
sunup.01G0024060	0.666667	5.29706	3	73.3333	0.582011
Cp_WRKY40	0.0331825	4.67098	53	4.67308	0.0567308
sunup.01G0023470	0	5.19603	1	63	0
Cp_LBD37-like	1	4.5639	2	52.5	0.603448
sunup.01G0023120	1	4.53627	2	63.5	0.604762
sunup.01G0022930	0	4.7513	1	126	0
sunup.01G0022730	0.333333	4.1114	3	81.3333	0.462857
sunup.01G0022590	0.666667	4.14853	3	84	0.563758
sunup.01G0022150	1	5.04836	3	92.3333	0.546351
sunup.01G0022030	0.3	4.30656	5	81.4	0.346154
sunup.01G0022020	1	5.03454	4	80.5	0.4375
sunup.01G0021650	0.833333	4.51036	4	89.5	0.466146
sunup.01G0021460	0.5	4.44473	4	81.25	0.409091
sunup.01G0021400	1	4.5639	2	52.5	0.603448
Cp_RAP2-4	0.5	3.78325	5	80.2	0.334167
sunup.01G0021060	0	4.52418	1	96	0
sunup.01G0020900	0	5.12522	2	63.5	0.578704
sunup.01G0020870	0	4.7513	1	126	0
sunup.01G0020860	0.6	3.93782	5	81.8	0.354113
sunup.01G0020590	1	4.95596	2	61.5	0.602941
sunup.01G0020480	0.333333	5.03713	3	65	0.449074
sunup.01G0020350	1	4.36528	2	85.5	0.673228
sunup.01G0020120	0	4.61485	2	71.5	0.51087
sunup.01G0020110	0	4.8506	2	50.5	0.582353
sunup.01G0020070	0	7.11054	1	61	0
sunup.01G0020000	0	7.11054	1	61	0
sunup.01G0019940	0	4.77634	3	81	0.406091
Cp_WRKY14	0.0223368	3.42401	99	5.74227	0.0296392
sunup.01G0019660	1	4.3437	2	89	0.664179
sunup.01G0019650	0.333333	4.14335	4	76.5	0.338496
sunup.01G0019640	0	5.65199	1	20	0
sunup.01G0019440	0.333333	4.04318	3	72.3333	0.436364
sunup.01G0019420	0	4.50345	2	69	0.653846
sunup.01G0019200	0	4.8506	2	83	0.557823
sunup.01G0018930	0	5.20639	1	55	0
sunup.01G0018600	0	4.7513	1	126	0
sunup.01G0017130	0	5.2582	1	43	0
sunup.01G0016300	1	4.62953	2	79.5	0.651639
sunup.01G0016220	1	5.07772	3	81.3333	0.498978
sunup.01G0016200	0.333333	4.3886	3	80.3333	0.479042
sunup.01G0015990	0	4.51813	2	62	0.5
sunup.01G0015980	0	7.11054	1	61	0
sunup.01G0015870	0	4.34197	3	77.6667	0.38526
sunup.01G0015850	0	5.65199	1	20	0
sunup.01G0015820	0.333333	4.17271	4	75.25	0.384615
sunup.01G0015780	0.5	5.3886	4	54.25	0.526699
sunup.01G0015230	0.5	3.95423	5	78.4	0.378744
sunup.01G0014930	0	6.06477	1	64	0
Cp_NAC68-like	0.0681818	4.14249	33	9.33333	0.0592105
sunup.01G0014910	0	4.8506	2	50.5	0.582353
sunup.01G0014760	0.5	3.95423	5	78.4	0.378744
Cp_PI	0	5.20639	1	20	0
sunup.01G0014610	1	4.95596	2	61.5	0.602941
sunup.01G0014390	0	5.12522	2	63.5	0.578704
Cp_bHLH137	0.0465571	3.59499	73	7.94444	0.029059
sunup.01G0014090	0.666667	4.37651	3	66.3333	0.506361
sunup.01G0013950	0	7.11054	1	61	0
sunup.01G0013900	0	7.11054	1	61	0
sunup.01G0013890	0	7.11054	1	61	0
sunup.01G0013870	0	5.19603	1	63	0
Cp_WRKY53	0.0352113	4.4715	74	5.33333	0.0430556
sunup.01G0012840	0.5	4.519	4	88	0.429268
sunup.01G0012770	0.333333	4.58377	3	87.3333	0.410377
sunup.01G0012730	0	4.80311	2	47.5	0.516667
sunup.01G0012470	0	4.99568	1	68	0
sunup.01G0012430	0	4.19516	4	60.5	0.30829
sunup.01G0012420	0	5.18998	1	103	0
sunup.01G0012310	0	4.47064	2	49.5	0.515957
sunup.01G0012180	0	5.65199	1	20	0
sunup.01G0012150	0.666667	5.8437	3	54.3333	0.631783
sunup.01G0011900	1	4.36528	2	85.5	0.673228
sunup.01G0011570	0	4.37651	2	74	0.565891
sunup.01G0010780	0.333333	5.68739	3	76	0.501104
sunup.01G0010710	0	5.12522	2	63.5	0.578704
sunup.01G0010480	0	4.04922	4	63.25	0.279148
sunup.01G0010440	0	3.94041	3	74.6667	0.398198
sunup.01G0009850	0	4.8506	2	83	0.557823
sunup.01G0009690	0	5.2582	1	43	0
sunup.01G0009480	0	5.04577	1	71	0
sunup.01G0009420	0.1	4.79275	5	65.6	0.303738
sunup.01G0009400	1	4.71589	2	98.5	0.635484
Cp_BBX21	0	4.99827	2	69	0.523077
sunup.01G0009130	1	5.09154	2	99.5	0.672297
sunup.01G0008990	0	5.65199	1	20	0
sunup.01G0008920	0	5.20639	1	55	0
sunup.01G0008540	0	4.7513	1	126	0
sunup.01G0008410	0	7.11054	1	61	0
sunup.01G0008140	0	4.6658	1	75	0
sunup.01G0008050	0	4.79965	1	81	0
sunup.01G0008000	0	4.61572	2	95.5	0.508065
Cp_CT2-like	0	4.50604	27	3.44444	0.174603
sunup.01G0007990	0.2	4.54922	5	61.8	0.260169
sunup.01G0007920	0	5.4076	2	66	0.59633
Cp_bHLH123	0.0293501	3.66926	55	5.94444	0.0362061
sunup.01G0007770	0.428571	3.80138	7	75.7143	0.281466
sunup.01G0007710	0	4.59758	1	86	0
sunup.01G0006790	1	4.63472	2	92	0.638889
sunup.01G0006780	0	4.81865	2	89	0.55
Cp_bHLH130-like	0.0185111	4.04663	72	5.26761	0.0295184
sunup.01G0006760	0	5.18998	1	103	0
sunup.01G0006690	0	4.59758	1	86	0
sunup.01G0006670	0	4.79965	1	81	0
Cp_WRKY70	0.0104505	4.16839	75	3.93333	0.0277778
Cp_SEP2	0.333333	4.08204	3	78.6667	0.383987
Cp_GTL1	0.0421053	4.65285	21	8.2	0.0597656
sunup.01G0006310	0.333333	4.60622	3	70.3333	0.35533
sunup.01G0006040	0	7.11054	1	61	0
Cp_BPE	0.033642	3.7133	83	7.44444	0.0329218
sunup.01G0006020	0.666667	4.14853	3	84	0.563758
sunup.01G0005900	0	6.18221	1	65	0
Cp_DOF5.6-like	0.0134015	4.75043	108	4.14953	0.0255237
sunup.01G0005890	0	5.16149	3	75.3333	0.467505
sunup.01G0005810	0	6.06477	1	64	0
sunup.01G0005670	1	4.43351	2	80.5	0.614504
sunup.01G0005410	0	5.47323	1	68	0
Cp_WRKY11	0.0326754	4.40933	100	6.61458	0.032071
Cp_NAC83	1	5.07772	3	81.3333	0.498978
sunup.01G0005250	1	4.43351	2	80.5	0.614504
Cp_GT2-like	0.0606061	4.54577	46	9.42222	0.052235
sunup.01G0005110	0	5.33333	2	56.5	0.590426
sunup.01G0005030	0	4.99568	1	68	0
sunup.01G0005000	0	5.2582	1	43	0
Cp_BZIP11-like	0.026936	4.20725	56	4.76364	0.0369852
sunup.01G0004990	0.333333	4.3532	3	55.3333	0.398551
sunup.01G0004850	0	4.47755	2	97	0.521739
Cp_DOF5.6	0.008	3.75216	130	3.24603	0.0178706
Cp_CPRF1	0.0215101	4.47409	69	5.08824	0.0348584
sunup.01G0004720	0.333333	5.03713	3	65	0.449074
Cp_WRKY15	0.0306492	4.19085	106	6.60194	0.0332009
sunup.01G0004710	1	4.59845	3	87.3333	0.556263
sunup.01G0004650	0	6.06477	1	64	0
sunup.01G0004030	0	6.18221	1	65	0
sunup.01G0003990	1	4.26857	3	85.6667	0.509921
sunup.01G0003850	1	4.51813	2	72.5	0.594262
sunup.01G0003650	0	4.52418	1	96	0
sunup.01G0002950	0	6.06477	1	64	0
Cp_ATHB54-like	0	5.06563	64	1.9375	0.133929
sunup.01G0002840	0	7.11054	1	61	0
sunup.01G0002800	1	4.26857	3	85.6667	0.509921
Cp_bHLH81-like	0.0392544	3.52504	100	7.0625	0.0287637
sunup.01G0002780	0	4.55354	2	65	0.533333
Cp_bHLH78-like	0.0102407	4.19689	63	3.60317	0.0376475
sunup.01G0002730	1	4.43351	2	80.5	0.614504
Cp_NAC86-like	0	4.6658	1	75	0
sunup.01G0002600	1	4.43351	2	80.5	0.614504
Cp_WRKY50	0.106852	4.89378	44	10.0238	0.0586081
Cp_BZIP9	0.0350649	5.1468	57	6.21429	0.04512
Cp_TGA1-like	0.0132774	4.52418	55	4.03704	0.0709877
sunup.01G0002350	0.5	5.3886	4	54.25	0.526699
sunup.01G0002200	0	4.99568	1	68	0
sunup.01G0002030	0	4.67358	1	71	0
sunup.01G0001850	0	7.11054	1	61	0
Cp_WRKY31	0.0539461	4.18826	82	9.01282	0.0376033
sunup.01G0001710	1	4.62953	2	79.5	0.651639
sunup.01G0001660	0	5.2582	1	43	0
Cp_FAMA	0	4.25907	43	1.51163	0.0639535
Cp_HAT5	0.0197542	3.99655	69	4.33824	0.0348437
Cp_bHLH66-like	0.0309077	3.66235	73	5.56944	0.0336934
sunup.01G0001200	0.333333	4.42919	3	71	0.413255
Cp_bHLH35-like	0.00837139	3.71157	74	3.47945	0.0336689
sunup.01G0001190	0	4.59758	1	86	0
Cp_ZHD9-like	0.0169631	3.59845	87	4.4186	0.0289843
Cp_NAC90-like	0	4.20725	20	2.1	0.1375
sunup.01G0001170	0	4.51123	2	47.5	0.510989
Cp_BZIP60-like	0.0255856	3.66667	76	5.61333	0.0344086
Cp_WRKY33	0.0328214	3.67789	85	7.2561	0.0311056
Cp_WRKY7	0.0361111	3.80052	84	7.32099	0.0360494
Cp_HAT22-like	0.0285714	3.67444	72	7.46479	0.0343608
sunup.01G0001050	0.333333	4.17271	4	75.25	0.384615
Cp_CMTA3-like	0.0280416	3.80743	69	7.16418	0.0340509
sunup.01G0000950	0	6.18221	1	65	0
sunup.01G0000730	0	7.11054	1	61	0
Cp_bHLH92	0	6.1114	61	1.39344	0.131148
sunup.01G0000260	0	5.481	1	31	0
Cp_WRKY67	0	4.48187	31	2	0.1
sunup.01G0000120	0	6.18221	1	65	0
Cp_BZIP43-like	0.0120192	5.18307	66	3.93846	0.0695513

## Sheet: Average
Statistics of topological attribute information of different gene regulatory networks
Stage	FS1	FS2-3	FS4	MS1	MS2-3	MS4
Average Clustering Coefficient	0.2831	0.2979	0.4233	0.2202	0.186	0.2633
Average Path Length	4.6859	4.7406	3.1709	2.1913	4.0363	4.8843
Average Degree	3.5897	4.2742	9.9139	2.3736	5.0313	4.4607
Average Connectivity	40.6751	41.4106	127.476	45.9402	70.0052	72.2308
Total nodes	390	569	1184	91	989	1159
