# Supplementary material for: Gene regulation network analyses of pistil development in papaya
Source: BMC Genomics. 2022 Jan 5;23:8. doi: 10.1186/s12864-021-08197-7 (PMC8729085; doi:10.1186/s12864-021-08197-7)
Supplement: Supplementary file 12 — Additional file 12. Statistics information of each node in the network from six gene regulation networks. [file 12864_2021_8197_MOESM12_ESM.xlsx]

## Sheet: FS1
name	Average Shortest Path Length	Clustering Coefficient	Degree	Neighborhood Connectivity	TF_name	Annotation
sunup.02G0002170	4.78462	0	58	1.2931	Cp_CDF3-like	cycling DOF factor 2
sunup.01G0022430	5.15641	0.010101	56	1.8	Cp_SVP-like	K-box region and MADS-box transcription factor family protein
sunup.05G0011290	3.45385	0.0399698	54	5.26923	Cp_PIL1-like	phytochrome interacting factor 3-like 1
sunup.08G0004420	3.83846	0.026827	49	4.25532	Cp_CPRF2	Basic-leucine zipper (bZIP) transcription factor family protein
sunup.04G0000360	3.50769	0.0338266	47	4.36364	Cp_HEC2	basic helix-loop-helix (bHLH) DNA-binding superfamily protein
sunup.04G0025620	3.69487	0.0836237	44	7.07143	Cp_HGD	homogentisate 1,2-dioxygenase
sunup.09G0016290	3.61026	0.0162602	43	2.69048	Cp_CDF3	cycling DOF factor 3
sunup.05G0015300	3.6	0.0179487	41	3.05	Cp_UNE10	basic helix-loop-helix (bHLH) DNA-binding superfamily protein
sunup.01G0026370	4.39487	0.022942	40	2.48718	Cp_AGL11	K-box region and MADS-box transcription factor family protein
sunup.03G0023060	3.43333	0.0850202	39	7.35897	Cp_CPRF1-like	G-box binding factor 3
sunup.08G0004160	3.79231	0.0555556	38	4.33333	Cp_ABI5	Basic-leucine zipper (bZIP) transcription factor family protein
sunup.07G0014580	3.84359	0.0470588	36	4.88571	Cp_BZIP9	basic leucine zipper 9
sunup.06G0001570	4.53846	0.0435606	34	3.09091	Cp_BZIP46-like	abscisic acid responsive elements-binding factor 3
sunup.06G0000100	3.88718	0.0537634	32	3.64516	Cp_bHLH63-like	cryptochrome-interacting basic-helix-loop-helix 1
sunup.09G0006700	3.33333	0.147783	32	10.2759	Cp_TCP12	TCP family transcription factor
sunup.08G0006440	3.69487	0.129231	27	7.88462	Cp_TCP11-like	TCP family transcription factor
sunup.05G0006890	3.86154	0.0253623	25	4.20833	Cp_TCP9	TCP family transcription factor
sunup.01G0022390	6.07949	0.0592885	24	4	Cp_bHLH30-like	basic helix-loop-helix (bHLH) DNA-binding superfamily protein
sunup.07G0009700	4.06667	0.121212	12	5	Cp_GTL1-like	Duplicated homeodomain-like superfamily protein
sunup.06G0021510	3.76154	0.47619	7	38.5714	Cp_NAC47-like	NAC domain containing protein 47
sunup.08G0013500	3.76154	0.47619	7	38.5714		Protein of unknown function, DUF584
sunup.09G0006260	3.34359	0.2	6	39
sunup.09G0001020	3.76667	0.4	6	38		beta-hydroxylase 1
sunup.02G0024860	3.78718	0.533333	6	39.1667		Ras-related small GTP-binding family protein
sunup.05G0021240	3.84872	0.5	5	43		AMP-dependent synthetase and ligase family protein
sunup.07G0021610	3.81282	0.5	5	38.6		AP2/B3 transcription factor family protein
sunup.07G0023060	3.67436	0.6	5	34.8		EIN3-binding F box protein 1
sunup.08G0014270	3.66667	0.5	5	34		Ethylene insensitive 3 family protein
sunup.06G0023590	3.84872	0.5	5	43		Plant protein of unknown function (DUF868)
sunup.02G0001470	3.76923	0.7	5	38		P-loop containing nucleoside triphosphate hydrolases superfamily protein
sunup.04G0024610	3.76923	0.7	5	38		Protein phosphatase 2C family protein
sunup.09G0001280	3.78205	0.5	5	41		UDP-glucosyl transferase 88A1
sunup.06G0002110	3.87949	0.666667	4	45
sunup.06G0002430	3.87949	0.666667	4	45		ADP-ribosylation factor B1A
sunup.04G0017800	3.7	0.5	4	44.25		aldehyde dehydrogenase 7B4
sunup.02G0010700	3.78205	0.666667	4	37.75		C2H2 and C2HC zinc fingers superfamily protein
sunup.05G0024300	4.00769	0.5	4	40.75		CBL-interacting protein kinase 3
sunup.08G0009650	4.12051	0.5	4	33		DNAJ homologue 2
sunup.02G0002650	3.89744	0.666667	4	33.5		Galactose oxidase/kelch repeat superfamily protein
sunup.03G0003630	4.04103	0.666667	4	42		Glycoprotein membrane precursor GPI-anchored
sunup.07G0015690	3.75128	0.666667	4	33.75	Cp_HSFC1	heat shock transcription factor C1
sunup.06G0024680	3.74359	0.166667	4	42.5		histone mono-ubiquitination 2
sunup.03G0024510	3.78205	0.333333	4	40.5		late embryogenesis abundant domain-containing protein / LEA domain-containing protein
sunup.01G0014120	3.87949	0.666667	4	45		Protein of unknown function (DUF295)
sunup.02G0026290	4.04103	0.666667	4	42		Protein of unknown function, DUF584
sunup.05G0023420	3.78205	0.333333	4	40.5		Regulator of Vps4 activity in the MVB pathway protein
sunup.03G0001530	3.97692	0.5	4	41.25		selenium-binding protein 1
sunup.03G0001400	3.78205	0.333333	4	40.5		xyloglucan endotransglucosylase/hydrolase 16
sunup.01G0004410	4.47179	0.333333	3	41.3333
sunup.01G0022500	3.9359	0.333333	3	46
sunup.03G0002220	3.98205	1	3	33
sunup.03G0011140	4.27436	0.666667	3	38.6667
sunup.04G0019900	4.48718	0.666667	3	27.3333
sunup.05G0005240	4.13077	0.666667	3	47
sunup.06G0002210	4.27436	0.333333	3	46.6667
sunup.HSY0000470	4.11795	0.333333	3	37.3333
sunup.01G0025170	4.11795	0.333333	3	36.6667		alpha/beta-Hydrolases superfamily protein
sunup.08G0011670	3.80256	0	3	46.3333		AMP deaminase, putative / myoadenylate deaminase, putative
sunup.07G0022460	4.24872	0.666667	3	37.6667		Ankyrin repeat family protein
sunup.02G0009410	4.48718	0.666667	3	27.3333		brassinosteroid-6-oxidase 1
sunup.08G0018910	4.48718	0.666667	3	27.3333		DNA-directed RNA polymerase subunit alpha, putative, expressed
sunup.08G0018110	4.03846	0.666667	3	42.6667		ent-kaurenoic acid hydroxylase 2
sunup.04G0008320	3.82821	0	3	38.6667		Eukaryotic aspartyl protease family protein
sunup.02G0001880	4.27436	0.666667	3	38.6667		glycosyltransferase family protein 47
sunup.08G0005980	4.08462	0.666667	3	35.6667		Haloacid dehalogenase-like hydrolase (HAD) superfamily protein
sunup.05G0002710	4.24872	0.666667	3	37.6667		Heavy metal transport/detoxification superfamily protein
sunup.05G0010270	3.67949	0.333333	3	43.6667	Cp_ATHB12	homeobox 7
sunup.09G0000220	3.98205	1	3	33		Homeobox-leucine zipper family protein / lipid-binding START domain-containing protein
sunup.08G0017100	4.13846	0	3	41.3333	Cp_RVE8	Homeodomain-like superfamily protein
sunup.05G0006280	4.10513	0.333333	3	27.3333		Leucine-rich repeat protein kinase family protein
sunup.06G0020020	3.9359	0.333333	3	46		MATE efflux family protein
sunup.04G0024530	4.24872	0.666667	3	37.6667		NAC (No Apical Meristem) domain transcriptional regulator superfamily protein
sunup.02G0010520	4.48718	0.666667	3	27.3333	Cp_NAC1	NAC-like, activated by AP3/PI
sunup.02G0017200	3.67949	0.333333	3	43.6667		O-fucosyltransferase family protein
sunup.04G0016720	4.48718	0.666667	3	27.3333		oxidative stress 3
sunup.04G0005400	3.98974	0.333333	3	40.3333		Pentatricopeptide repeat (PPR) superfamily protein
sunup.02G0007330	4.24872	0.666667	3	37.6667		Plant protein 1589 of unknown function
sunup.01G0018960	3.81282	0.333333	3	45		Plant protein of unknown function (DUF827)
sunup.07G0001660	4.17692	0.666667	3	37.6667		poly(A) polymerase 1
sunup.09G0020210	3.97692	0.333333	3	39.3333		potassium channel in Arabidopsis thaliana 2
sunup.01G0022360	4.09487	0.666667	3	39		Predicted AT-hook DNA-binding family protein
sunup.06G0010920	4.48718	0.666667	3	27.3333		Ribosomal protein S7p/S5e family protein
sunup.05G0005110	4.20256	1	3	31.3333		RNA helicase family protein
sunup.01G0012470	4.11795	0.333333	3	36.6667		Thiamin diphosphate-binding fold (THDP-binding) superfamily protein
sunup.09G0001230	4.15641	0.666667	3	35.3333	Cp_WRKY27	WRKY DNA-binding protein 27
sunup.07G0019490	4.48718	0.666667	3	27.3333		xyloglucan endotransglucosylase/hydrolase 21
sunup.07G0011910	4.24872	0.666667	3	37.6667
sunup.01G0005020	3.94103	0	2	46
sunup.02G0009570	4.7641	1	2	34.5
sunup.02G0010790	4.52564	1	2	41
sunup.02G0013470	4.7641	1	2	34.5
sunup.03G0016000	4.7641	1	2	34.5
sunup.03G0019230	4.40769	1	2	38.5
sunup.05G0018040	4.82821	1	2	35
sunup.08G0020660	4.52564	1	2	41
sunup.04G0000390	6.13333	1	2	39
sunup.07G0022090	6.13333	1	2	39
sunup.08G0001620	6.13333	1	2	39
sunup.02G0020250	5.24359	0	2	44		2-oxoglutarate (2OG) and Fe(II)-dependent oxygenase superfamily protein
sunup.02G0027280	4.52564	1	2	41		2-oxoglutarate (2OG) and Fe(II)-dependent oxygenase superfamily protein
sunup.08G0016960	4.7641	1	2	34.5		2-oxoglutarate (2OG) and Fe(II)-dependent oxygenase superfamily protein
sunup.04G0007340	5.24359	0	2	44		A20/AN1-like zinc finger family protein
sunup.02G0006870	4.40769	1	2	38.5		ACT domain-containing protein
sunup.05G0020110	4.27436	1	2	40		Acyl-CoA N-acyltransferases (NAT) superfamily protein
sunup.08G0011890	4.26667	0	2	24		ALC-interacting protein 1
sunup.01G0019490	4.7641	1	2	34.5		alcohol dehydrogenase 1
sunup.01G0025190	4.02821	0	2	41.5		ARM repeat superfamily protein
sunup.05G0021630	4.52564	1	2	41		aspartate-glutamate racemase family
sunup.05G0002280	4.7641	1	2	34.5	Cp_ARF23-like	auxin response factor 2
sunup.04G0024070	4.7641	1	2	34.5		Auxin-responsive GH3 family protein
sunup.04G0023550	4.7641	1	2	34.5		BRI1 like
sunup.03G0026900	4.82821	1	2	35		chloroplast 50S ribosomal protein L22, putative, expressed
sunup.03G0010990	4.37436	0	2	32		COP1, putative, expressed
sunup.01G0021390	4.58718	0	2	41		cryptochrome 1
sunup.02G0002150	6.13333	1	2	39		cytochrome P450, family 77, subfamily A, polypeptide 4
sunup.01G0017950	4.02821	0	2	41.5		DNA-binding storekeeper protein-related transcriptional regulator
sunup.07G0017580	4.27436	1	2	40		EIN3-binding F box protein 1
sunup.07G0006180	4.17436	0	2	35.5		ER lumen protein retaining receptor family protein
sunup.03G0024730	4.40769	1	2	38.5		EXORDIUM like 2
sunup.04G0005340	4.17436	0	2	35.5		farnesylated protein 6
sunup.03G0025610	4.29231	0	2	39.5		FORKED 1
sunup.02G0022100	4.52564	1	2	41		fructose-2,6-bisphosphatase
sunup.09G0017410	4.7641	1	2	34.5		GDSL-like Lipase/Acylhydrolase superfamily protein
sunup.07G0016310	4.52564	1	2	41		gibberellin 3-oxidase 3
sunup.06G0002690	5.24359	0	2	44		Glycosyl hydrolase family protein
sunup.06G0010160	4.7641	1	2	34.5		Haloacid dehalogenase-like hydrolase (HAD) superfamily protein
sunup.09G0007250	4.29487	1	2	27.5		HCP-like superfamily protein with MYND-type zinc finger
sunup.02G0023770	5.24359	0	2	44		highly ABA-induced PP2C gene 2
sunup.08G0004940	6.13333	1	2	39	Cp_ATH22-like	homeobox 51
sunup.02G0004630	4.35641	0	2	50		HXXXD-type acyl-transferase family protein
sunup.07G0021220	4.35641	0	2	50		hydroxycinnamoyl-CoA shikimate/quinate hydroxycinnamoyl transferase
sunup.03G0018050	4.37436	0	2	32		inositol transporter 1
sunup.01G0024550	6.13333	1	2	39		light-regulated zinc finger protein 1
sunup.08G0000730	4.35641	0	2	50		magnesium-chelatase subunit chlH, chloroplast, putative / Mg-protoporphyrin IX chelatase, putative (CHLH)
sunup.06G0001110	4.52564	1	2	41		MATE efflux family protein
sunup.01G0020190	6.13333	1	2	39		MLP-like protein 31
sunup.06G0021610	6.13333	1	2	39		myb domain protein 113
sunup.07G0009710	4.7641	1	2	34.5	Cp_MYB114-like	myb domain protein 23
sunup.06G0010000	4.52564	1	2	41		myo-inositol-1-phosphate synthase 3
sunup.04G0008100	3.82821	0	2	48		nitrate transporter 1.1
sunup.05G0020140	4.82821	1	2	35		NRAMP metal ion transporter 6
sunup.03G0012070	4.35641	0	2	50	Cp_NFYB3-like	nuclear factor Y, subunit B3
sunup.01G0026540	4.58718	0	2	41		PATELLIN 2
sunup.04G0007880	4.58718	0	2	41		Pentapeptide repeat-containing protein
sunup.03G0001770	4.40769	1	2	38.5		Phospholipase A2 family protein
sunup.03G0014740	4.17436	0	2	35.5		phytochrome interacting factor 3-like 5
sunup.06G0009880	4.7641	1	2	34.5		Plant regulator RWP-RK family protein
sunup.01G0013130	4.35641	0	2	50		plastid movement impaired1
sunup.01G0021060	4.58718	0	2	41		PLATZ transcription factor family protein
sunup.06G0018830	4.40769	1	2	38.5		PLATZ transcription factor family protein
sunup.01G0004620	4.35641	0	2	50		P-loop containing nucleoside triphosphate hydrolases superfamily protein
sunup.07G0019350	4.52564	1	2	41		P-loop containing nucleoside triphosphate hydrolases superfamily protein
sunup.08G0007870	6.13333	1	2	39		polygalacturonase 2
sunup.07G0000400	4.54359	1	2	21.5		polyubiquitin 10
sunup.05G0002030	5.24359	0	2	44		Protein kinase family protein
sunup.01G0017580	4.11538	0	2	39		Protein kinase protein with adenine nucleotide alpha hydrolases-like domain
sunup.08G0007930	6.13333	1	2	39		Protein of unknown function (DUF1645)
sunup.07G0010980	6.13333	1	2	39		Protein of unknown function (DUF1677)
sunup.01G0001960	4.58718	0	2	41		Protein of unknown function DUF2359, transmembrane
sunup.07G0000930	4.52564	1	2	41		Protein of unknown function, DUF584
sunup.01G0021040	6.13333	1	2	39		Protein of unknown function, DUF617
sunup.08G0000130	4.17436	0	2	35.5		Protein of unknown function, DUF617
sunup.08G0011160	4.7641	1	2	34.5		pyruvate decarboxylase-2
sunup.09G0000460	4.18974	1	2	45.5		Remorin family protein
sunup.01G0002610	4.35641	0	2	50		RNA polymerase subunit alpha
sunup.03G0022430	4.33333	1	2	44.5		RNA recognition motif (RRM)-containing protein
sunup.02G0008320	4.29487	1	2	27.5		RNI-like superfamily protein
sunup.05G0002820	4.40769	1	2	38.5		Rubber elongation factor protein (REF)
sunup.01G0014140	3.94103	0	2	46		SEC14 cytosolic factor family protein / phosphoglyceride transfer family protein
sunup.06G0017500	4.52564	1	2	41		serine/threonine protein kinase 1
sunup.02G0022410	4.33333	1	2	44.5		smr (Small MutS Related) domain-containing protein
sunup.06G0020310	4.33333	1	2	44.5		Sodium/calcium exchanger family protein
sunup.04G0024820	4.52564	1	2	41		SPA1-related 3
sunup.03G0021710	4.38974	0	2	40.5		structural constituent of ribosome
sunup.08G0009150	4.7641	1	2	34.5		terminal EAR1-like 1
sunup.09G0001900	4.33333	1	2	44.5		Tetratricopeptide repeat (TPR)-like superfamily protein
sunup.06G0012700	4.35641	0	2	50		thioredoxin X
sunup.05G0008060	4.27436	1	2	40		transcription regulatory protein SNF2, putative
sunup.09G0007470	4.33333	1	2	44.5		Transducin/WD40 repeat-like superfamily protein
sunup.02G0009010	4.02821	0	2	41.5		Transmembrane amino acid transporter family protein
sunup.07G0019810	4.67949	1	2	35.5		trehalose phosphatase/synthase 11
sunup.02G0019940	4.40769	1	2	38.5		UDP-Glycosyltransferase / trehalose-phosphatase family protein
sunup.06G0002300	3.94103	0	2	46		UDP-Glycosyltransferase superfamily protein
sunup.06G0023580	4.17436	0	2	41.5		Uncharacterized conserved protein (DUF2358)
sunup.07G0022650	4.7641	1	2	34.5		xylogalacturonan deficient 1
sunup.02G0019700	4.7641	1	2	34.5		xyloglucan endotransglucosylase/hydrolase 28
sunup.05G0022540	4.7641	1	2	34.5		xyloglucan endotransglucosylase/hydrolase 9
sunup.01G0005090	4.33333	1	2	44.5		YELLOW STRIPE like 6
sunup.01G0008000	4.27436	1	2	40
sunup.02G0023820	4.33333	1	2	44.5
sunup.03G0020460	4.82821	1	2	35
sunup.03G0024320	4.29487	1	2	27.5
sunup.05G0011640	4.82821	1	2	35
sunup.05G0014060	4.82821	1	2	35
sunup.01G0024070	6.13333	1	2	39	Cp_NAC72-like
sunup.04G0017230	6.13333	1	2	39
sunup.04G0018780	6.13333	1	2	39
sunup.07G0012280	3.94103	0	2	46
sunup.08G0014840	4.82821	1	2	35
sunup.01G0004040	6.15385	0	1	55
sunup.01G0013760	5.78205	0	1	58
sunup.01G0020700	7.07692	0	1	23
sunup.02G0000710	4.45128	0	1	52
sunup.03G0012420	4.50513	0	1	44
sunup.03G0017980	4.60769	0	1	42
sunup.03G0023270	4.60769	0	1	42
sunup.07G0014980	4.8359	0	1	47
sunup.03G0011730	5.78205	0	1	58
sunup.03G0019070	6.15385	0	1	55
sunup.05G0005270	5.78205	0	1	58
sunup.05G0010410	5.78205	0	1	58
sunup.05G0013980	5.39231	0	1	39
sunup.06G0002700	4.85897	0	1	24
sunup.06G0013600	6.15385	0	1	55
sunup.09G0006350	4.85897	0	1	24
sunup.03G0006280	4.8359	0	1	47		2-oxoglutarate (2OG) and Fe(II)-dependent oxygenase superfamily protein
sunup.05G0018260	5.39231	0	1	39		60S ribosomal protein L8, putative, expressed
sunup.04G0002450	5.78205	0	1	58		ACT domain repeat 1
sunup.01G0016920	5.78205	0	1	58		Acyl-CoA N-acyltransferases (NAT) superfamily protein
sunup.04G0018470	4.59744	0	1	40		alpha/beta-Hydrolases superfamily protein
sunup.07G0004210	5.78205	0	1	58		Aluminium induced protein with YGL and LRDR motifs
sunup.02G0016680	6.15385	0	1	55		Ankyrin repeat family protein
sunup.05G0017970	5.39231	0	1	39		ATP synthase C chain, putative, expressed
sunup.05G0018850	5.39231	0	1	39		ATP synthase subunit beta
sunup.05G0018500	5.39231	0	1	39		ATP synthase subunit beta, putative, expressed
sunup.03G0005090	6.15385	0	1	55		basic helix-loop-helix (bHLH) DNA-binding superfamily protein
sunup.05G0001410	4.59744	0	1	40		basic leucine-zipper 1
sunup.04G0023960	5.78205	0	1	58		B-box type zinc finger family protein
sunup.06G0003680	4.60769	0	1	42	Cp_BBX20-like	B-box zinc finger family protein
sunup.03G0007490	4.60769	0	1	42		beta-amylase 1
sunup.01G0018900	5.78205	0	1	58		BRI1 kinase inhibitor 1
sunup.08G0018390	5.78205	0	1	58		C2 calcium/lipid-binding plant phosphoribosyltransferase family protein
sunup.02G0021630	5.78205	0	1	58		Calcineurin-like metallo-phosphoesterase superfamily protein
sunup.03G0020070	5.78205	0	1	58		Calcium-binding EF-hand family protein
sunup.04G0005730	5.78205	0	1	58		Calcium-dependent phosphotriesterase superfamily protein
sunup.04G0002440	5.78205	0	1	58		Carbohydrate-binding protein
sunup.09G0013440	4.84103	0	1	35		carbonic anhydrase 2
sunup.05G0023250	6.15385	0	1	55		cell wall protein precursor, putative
sunup.05G0019880	4.85897	0	1	24		Chaperone DnaJ-domain superfamily protein
sunup.02G0011000	5.78205	0	1	58		CHY-type/CTCHY-type/RING-type Zinc finger protein
sunup.01G0006110	4.59744	0	1	40	Cp_COL2	CONSTANS-like 2
sunup.09G0000470	4.8359	0	1	47		Cytochrome b561/ferric reductase transmembrane protein family
sunup.02G0024030	5.78205	0	1	58		cytochrome P450, family 707, subfamily A, polypeptide 2
sunup.01G0019020	4.85897	0	1	24		cytochrome P450, family 707, subfamily A, polypeptide 4
sunup.06G0017730	5.78205	0	1	58		cytochrome P450, family 71, subfamily B, polypeptide 34
sunup.08G0008920	4.8359	0	1	47		cytochrome P450, family 71, subfamily B, polypeptide 35
sunup.04G0019210	5.78205	0	1	58		cytochrome P450, family 72, subfamily A, polypeptide 15
sunup.01G0003810	6.15385	0	1	55		cytochrome P450, family 724, subfamily A, polypeptide 1
sunup.01G0004860	4.50513	0	1	44		DCD (Development and Cell Death) domain protein
sunup.03G0002490	4.59744	0	1	40		dicarboxylate transporter 1
sunup.08G0004640	5.78205	0	1	58		D-mannose binding lectin protein with Apple-like carbohydrate-binding domain
sunup.05G0018620	5.39231	0	1	39		DNA-directed RNA polymerase subunit beta, putative, expressed
sunup.05G0018970	5.39231	0	1	39		DNA-directed RNA polymerase subunit beta, putative, expressed
sunup.03G0024990	4.85897	0	1	24		DNAJ heat shock N-terminal domain-containing protein
sunup.05G0001990	5.78205	0	1	58		DNAse I-like superfamily protein
sunup.03G0004330	4.8359	0	1	47		Dormancy/auxin associated family protein
sunup.03G0008890	5.5359	0	1	33		early nodulin-like protein 3
sunup.05G0012260	7.07692	0	1	23		Fatty acid hydroxylase superfamily
sunup.01G0023730	4.50513	0	1	44		F-box family protein
sunup.08G0003630	7.07692	0	1	23		F-box family protein
sunup.01G0015340	4.84103	0	1	35		F-box protein 7
sunup.03G0022200	5.5359	0	1	33		flowering promoting factor 1
sunup.04G0000910	7.07692	0	1	23		GCR2-like 1
sunup.04G0021190	7.07692	0	1	23		GDSL-like Lipase/Acylhydrolase superfamily protein
sunup.06G0022020	6.15385	0	1	55		GDSL-like Lipase/Acylhydrolase superfamily protein
sunup.01G0001900	6.15385	0	1	55		geranylgeranyl pyrophosphate synthase 1
sunup.01G0007990	4.50513	0	1	44		Gibberellin-regulated family protein
sunup.07G0015150	5.78205	0	1	58		glutamate receptor 2.7
sunup.05G0024240	4.78974	0	1	36		Glutathione S-transferase, C-terminal-like;Translation elongation factor EF1B/ribosomal protein S6
sunup.03G0015290	7.07692	0	1	23	Cp_SCL32	GRAS family transcription factor
sunup.04G0013710	4.50513	0	1	44		growth-regulating factor 8
sunup.01G0015510	6.15385	0	1	55		GYF domain-containing protein
sunup.09G0002810	4.84103	0	1	35		heat shock protein 21
sunup.05G0001780	6.15385	0	1	55		Heavy metal transport/detoxification superfamily protein
sunup.01G0003320	5.5359	0	1	33		high affinity nitrate transporter 2.7
sunup.03G0003150	4.50513	0	1	44		histidine-containing phosphotransmitter 1
sunup.03G0008270	5.39231	0	1	39		HMG (high mobility group) box protein with ARID/BRIGHT DNA-binding domain
sunup.05G0008520	5.78205	0	1	58	Cp_RVE5	Homeodomain-like superfamily protein
sunup.07G0016160	5.78205	0	1	58		HXXXD-type acyl-transferase family protein
sunup.04G0001910	4.84103	0	1	35		hydroxyproline-rich glycoprotein family protein
sunup.07G0021300	6.15385	0	1	55		Integral membrane HRF1 family protein
sunup.04G0000560	4.50513	0	1	44	Cp_AP2	Integrase-type DNA-binding superfamily protein
sunup.05G0021910	6.15385	0	1	55		Integrase-type DNA-binding superfamily protein
sunup.03G0014970	5.78205	0	1	58		isocitrate lyase
sunup.01G0014720	6.15385	0	1	55		isopentenyltransferase 3
sunup.06G0008360	4.8359	0	1	47		K+ efflux antiporter 3
sunup.08G0001710	7.07692	0	1	23		Late Embryogenesis Abundant 4-5
sunup.01G0011470	5.39231	0	1	39	Cp_LBD6	Lateral organ boundaries (LOB) domain family protein
sunup.01G0014610	6.15385	0	1	55		Leucine-rich receptor-like protein kinase family protein
sunup.07G0003920	6.15385	0	1	55		Leucine-rich repeat protein kinase family protein
sunup.07G0003940	6.15385	0	1	55		Leucine-rich repeat protein kinase family protein
sunup.02G0015980	4.45128	0	1	52		Leucine-rich repeat transmembrane protein kinase
sunup.08G0000590	4.8359	0	1	47		Major facilitator superfamily protein
sunup.03G0010830	5.78205	0	1	58		Major facilitator superfamily protein
sunup.01G0017560	5.39231	0	1	39		MATE efflux family protein
sunup.04G0001090	4.45128	0	1	52		MATE efflux family protein
sunup.01G0020230	5.0641	0	1	12		MEI2 C-terminal RRM only like 1
sunup.02G0003870	6.15385	0	1	55		Melibiase family protein
sunup.04G0024870	6.15385	0	1	55		metallothionein 3
sunup.03G0010400	6.15385	0	1	55	Cp_MYB101	myb domain protein 101
sunup.05G0000690	5.39231	0	1	39	Cp_MYB108-like	myb domain protein 108
sunup.04G0006770	4.85897	0	1	24		myo-inositol polyphosphate 5-phosphatase 2
sunup.04G0024520	4.45128	0	1	52	Cp_NAC56	NAC domain containing protein 2
sunup.01G0009880	5.78205	0	1	58	Cp_NAC4	NAC domain containing protein 83
sunup.05G0025450	4.69231	0	1	42	Cp_NAC89-like	NAC domain containing protein 89
sunup.01G0005540	6.15385	0	1	55		NAD(P)-binding Rossmann-fold superfamily protein
sunup.02G0015890	5.39231	0	1	39		NADH-Ubiquinone/plastoquinone (complex I) protein
sunup.05G0018020	5.39231	0	1	39		NADPH-dependent oxidoreductase, putative, expressed
sunup.05G0018430	5.39231	0	1	39		NADPH-dependent oxidoreductase, putative, expressed
sunup.03G0014390	6.15385	0	1	55		NHL domain-containing protein
sunup.04G0006660	4.8359	0	1	47		nitrate transporter 1.5
sunup.04G0007030	6.15385	0	1	55		non-yellowing 1
sunup.02G0017880	6.15385	0	1	55		Octicosapeptide/Phox/Bem1p family protein
sunup.05G0023380	4.84103	0	1	35		O-methyltransferase family protein
sunup.01G0013110	4.84103	0	1	35		Oxidoreductase family protein
sunup.06G0003610	5.78205	0	1	58		Papain family cysteine protease
sunup.04G0022580	6.15385	0	1	55		Pectin lyase-like superfamily protein
sunup.05G0011230	4.60769	0	1	42		Pectinacetylesterase family protein
sunup.04G0006780	4.60769	0	1	42		Peroxidase superfamily protein
sunup.06G0024500	6.15385	0	1	55		Peroxidase superfamily protein
sunup.05G0007460	5.78205	0	1	58		phloem protein 2-A13
sunup.09G0004500	4.60769	0	1	42		phosphate starvation-induced gene 3
sunup.08G0008630	4.60769	0	1	42		phosphate transporter 2;1
sunup.02G0022810	4.8359	0	1	47		phosphate transporter 4;3
sunup.02G0020350	4.45128	0	1	52		PLANT CADMIUM RESISTANCE 2
sunup.01G0013500	5.78205	0	1	58		Plant regulator RWP-RK family protein
sunup.01G0019480	4.50513	0	1	44		Plant stearoyl-acyl-carrier-protein desaturase family protein
sunup.02G0009380	5.39231	0	1	39	Cp_CRC	Plant-specific transcription factor YABBY family protein
sunup.03G0001060	5.78205	0	1	58		PLAT/LH2 domain-containing lipoxygenase family protein
sunup.06G0005480	4.8359	0	1	47		PQ-loop repeat family protein / transmembrane family protein
sunup.07G0014390	4.88462	0	1	31		protein kinase C-like zinc finger protein
sunup.03G0022770	5.78205	0	1	58		Protein phosphatase 2C family protein
sunup.03G0007050	4.60769	0	1	42		proton gradient regulation 5
sunup.05G0010720	4.60769	0	1	42		pseudo-response regulator 5
sunup.03G0021220	4.85897	0	1	24		pyruvate orthophosphate dikinase
sunup.02G0005970	5.78205	0	1	58		Regulator of chromosome condensation (RCC1) family protein
sunup.02G0014940	4.50513	0	1	44	Cp_ERF113	related to AP2 6l
sunup.08G0007100	5.78205	0	1	58		response regulator 4
sunup.03G0018520	4.59744	0	1	40		ribosomal protein S8
sunup.05G0012200	5.78205	0	1	58		RING/U-box superfamily protein
sunup.01G0003470	5.78205	0	1	58		RNI-like superfamily protein
sunup.08G0019910	4.45128	0	1	52		scarecrow-like 3
sunup.04G0019390	5.5359	0	1	33		senescence-related gene 1
sunup.08G0020440	4.50513	0	1	44		sequence-specific DNA binding transcription factors
sunup.07G0022300	4.8359	0	1	47		serine-rich protein-related
sunup.02G0000110	4.59744	0	1	40		SOB five-like 2
sunup.06G0016260	4.60769	0	1	42		stress enhanced protein 2
sunup.08G0018930	4.60769	0	1	42		structural constituent of ribosome
sunup.07G0010060	4.78974	0	1	36		sulfotransferase 2A
sunup.09G0002430	4.45128	0	1	52		TATA binding protein associated factor 21kDa subunit
sunup.01G0023450	4.84103	0	1	35		TBP-associated factor 4
sunup.04G0025710	6.15385	0	1	55		TCP family transcription factor 4
sunup.03G0006770	5.39231	0	1	39		Tetratricopeptide repeat (TPR)-like superfamily protein
sunup.03G0006840	5.39231	0	1	39		Tetratricopeptide repeat (TPR)-like superfamily protein
sunup.05G0022000	4.45128	0	1	52		Tetratricopeptide repeat (TPR)-like superfamily protein
sunup.09G0007370	6.15385	0	1	55		Tetratricopeptide repeat (TPR)-like superfamily protein
sunup.04G0021000	5.78205	0	1	58		Translation initiation factor SUI1 family protein
sunup.09G0001610	4.8359	0	1	47		ubiquitin conjugating enzyme 9
sunup.03G0015000	4.59744	0	1	40		UDP-glucosyl transferase 71B1
sunup.09G0003550	4.60769	0	1	42		UDP-glucosyl transferase 89B1
sunup.01G0025450	4.59744	0	1	40		Uncharacterised conserved protein UCP031279
sunup.01G0010760	5.78205	0	1	58		Uncharacterized conserved protein (DUF2358)
sunup.01G0021250	5.39231	0	1	39		VQ motif-containing protein
sunup.05G0006050	4.88462	0	1	31	Cp_WRKY23	WRKY DNA-binding protein 23
sunup.09G0010290	5.39231	0	1	39	Cp_WRKY75	WRKY DNA-binding protein 75
sunup.07G0019480	5.78205	0	1	58		xyloglucan endotransglucosylase/hydrolase 25
sunup.03G0000370	5.78205	0	1	58		zinc knuckle (CCHC-type) family protein
sunup.04G0014370	5.78205	0	1	58		Zinc knuckle (CCHC-type) family protein
sunup.07G0014350	5.78205	0	1	58		Zinc knuckle (CCHC-type) family protein
sunup.HSY0000150	4.60769	0	1	42		Zinc knuckle (CCHC-type) family protein
sunup.01G0000240	5.78205	0	1	58
sunup.01G0002620	4.60769	0	1	42
sunup.01G0017520	6.15385	0	1	55
sunup.01G0018140	4.60769	0	1	42
sunup.02G0004170	4.8359	0	1	47
sunup.02G0015860	4.84103	0	1	35
sunup.03G0015170	4.50513	0	1	44
sunup.03G0019760	4.59744	0	1	40
sunup.05G0023770	4.88462	0	1	31
sunup.06G0000080	4.88462	0	1	31
sunup.07G0012190	4.78974	0	1	36
sunup.02G0006290	5.78205	0	1	58
sunup.05G0012890	4.50513	0	1	44
sunup.05G0018420	5.39231	0	1	39
sunup.06G0003000	6.15385	0	1	55
sunup.07G0014400	4.88462	0	1	31
sunup.08G0012730	6.15385	0	1	55
sunup.08G0018420	4.88462	0	1	31
sunup.09G0006010	6.15385	0	1	55
sunup.09G0010060	6.15385	0	1	55
sunup.09G0012720	4.50513	0	1	44

## Sheet: FS2-3
name	Average Shortest Path Length	Clustering Coefficient	Degree	Neighborhood Connectivity	TF_name	Annotation
sunup.02G0002170	4.67838	0.0185111	73	3.16901	Cp_CDF3-like	cycling DOF factor 2
sunup.02G0008550	3.55712	0.0447115	70	6.18462	Cp_WIP6	C2H2-like zinc finger protein
sunup.04G0013000	3.65026	0.0311677	70	5.61765	Cp_DOF3.4	OBF binding protein 1
sunup.03G0025550	3.72232	0.0387175	60	6.13793	Cp_IDD12	indeterminate(ID)-domain 12
sunup.05G0011290	3.67838	0.0220408	52	4.26	Cp_PIL1-like	phytochrome interacting factor 3-like 1
sunup.03G0023770	3.97188	0	51	2.27451	Cp_ZAT11	zinc finger protein 11
sunup.02G0001210	3.83304	0.0552721	50	6.55102	Cp_bHLH30	basic helix-loop-helix (bHLH) DNA-binding superfamily protein
sunup.05G0006810	4.55009	0.0222017	48	2.74468	Cp_AGL6	AGAMOUS-like 6
sunup.05G0015300	4.15993	0.0619796	48	6.44681	Cp_UNE10	basic helix-loop-helix (bHLH) DNA-binding superfamily protein
sunup.09G0010900	4.27417	0.00925069	48	3.25532		basic helix-loop-helix (bHLH) DNA-binding superfamily protein
sunup.04G0000360	4.04921	0.0401691	45	4.09091	Cp_HEC2	basic helix-loop-helix (bHLH) DNA-binding superfamily protein
sunup.03G0006060	4.84007	0.0499419	45	5.02381	Cp_SUP-like	C2H2 and C2HC zinc fingers superfamily protein
sunup.04G0017010	3.87522	0.0412262	45	5.77273	Cp_IDD11	indeterminate(ID)-domain 11
sunup.04G0005420	4.22496	0.0807692	42	6.825	Cp_FD	Basic-leucine zipper (bZIP) transcription factor family protein
sunup.01G0026370	5.30756	0.0405405	38	3.56757	Cp_AGL11	K-box region and MADS-box transcription factor family protein
sunup.01G0019140	3.82601	0.052381	37	5.88889	Cp_HEC2-like	basic helix-loop-helix (bHLH) DNA-binding superfamily protein
sunup.08G0004420	3.58524	0.103226	33	8.77419	Cp_CPRF2	Basic-leucine zipper (bZIP) transcription factor family protein
sunup.04G0001590	4.87873	0.032197	33	2.33333	Cp_DOF5.7-like	Dof-type zinc finger DNA-binding family protein
sunup.04G0025620	4.78032	0.00806452	32	2.03125	Cp_HGD	homogentisate 1,2-dioxygenase
sunup.02G0008660	3.71002	0.154023	31	12.7	Cp_TGA2.3	bZIP transcription factor family protein
sunup.08G0000420	3.69069	0.0172414	29	4.27586	Cp_bHLH106-like	basic helix-loop-helix (bHLH) DNA-binding superfamily protein
sunup.03G0023060	3.68014	0.0246305	29	4.68966	Cp_CPRF1-like	G-box binding factor 3
sunup.08G0004160	3.57996	0.129231	28	10.6154	Cp_ABI5	Basic-leucine zipper (bZIP) transcription factor family protein
sunup.09G0019060	5.51142	0.12	27	6.8	Cp_ZHD3	homeobox protein 21
sunup.01G0022390	3.76626	0.181159	25	12.3333	Cp_bHLH30-like	basic helix-loop-helix (bHLH) DNA-binding superfamily protein
sunup.02G0012880	3.98243	0.0790514	23	7.21739	Cp_TGA9	bZIP transcription factor family protein
sunup.08G0001510	4.27944	0.0428571	23	4.04762	Cp_TGA10	bZIP transcription factor family protein
sunup.09G0009010	4.64851	0.0671937	23	3.47826	Cp_PIF7-like	phytochrome-interacting factor7
sunup.09G0006700	3.84359	0.1	21	11.9	Cp_TCP12	TCP family transcription factor
sunup.03G0026780	5.3638	0.121053	20	5.9	Cp_bHLH66
sunup.05G0006890	4.24605	0.0261438	18	5.11111	Cp_TCP9	TCP family transcription factor
sunup.08G0006440	4.11599	0.230769	15	9.35714	Cp_TCP11-like	TCP family transcription factor
sunup.01G0000330	4.36555	0	13	3.84615	Cp_CYC	TCP family transcription factor
sunup.07G0009700	4.0246	0.0909091	12	5.66667	Cp_GTL1-like	Duplicated homeodomain-like superfamily protein
sunup.08G0003540	4.46749	0.272727	12	10.1667	Cp_NIT4B-like	nitrilase 4
sunup.02G0002140	4.74692	0.142857	9	5	Cp_PTL-like	Duplicated homeodomain-like superfamily protein
sunup.08G0008380	4.22847	0.238095	7	26.1429		alpha/beta-Hydrolases superfamily protein
sunup.01G0022360	3.58875	0.428571	7	43.8571		Predicted AT-hook DNA-binding family protein
sunup.08G0003560	4.12127	0.666667	6	35.6667		alpha/beta-Hydrolases superfamily protein
sunup.07G0000990	3.93146	0.266667	6	40.1667		arogenate dehydratase 1
sunup.01G0006110	4.10369	0.333333	6	33.3333	Cp_COL2	CONSTANS-like 2
sunup.01G0014300	4.21441	0.4	6	28		DC1 domain-containing protein
sunup.09G0001950	3.82425	0.466667	6	40.1667		glutamate synthase, chloroplast precursor, putative, expressed
sunup.05G0006190	3.89455	0.133333	6	29.5		glycoprotease 1
sunup.08G0008640	4.06327	0.8	6	43.6667		Octicosapeptide/Phox/Bem1p family protein
sunup.01G0006860	4.73111	0.5	6	9.6	Cp_TCP13	plastid transcription factor 1
sunup.02G0023040	3.70299	0.333333	6	52.5		Protein kinase protein with tetratricopeptide repeat domain
sunup.06G0011040	3.85062	0.333333	6	44.3333		Protein kinase superfamily protein
sunup.06G0009500	3.73989	0.533333	6	48.5		Putative lysine decarboxylase family protein
sunup.09G0001900	4.18629	0.466667	6	27.8333		Tetratricopeptide repeat (TPR)-like superfamily protein
sunup.05G0022540	3.87522	0.333333	6	40		xyloglucan endotransglucosylase/hydrolase 9
sunup.04G0003970	3.95606	0.4	5	40.6
sunup.07G0016600	3.85413	0.4	5	43.2		Actin-binding FH2 (Formin Homology) protein
sunup.06G0021450	4.33216	0.4	5	44		atypical CYS HIS rich thioredoxin 4
sunup.04G0013610	4.01757	0.4	5	50	Cp_BLH4	BEL1-like homeodomain 2
sunup.03G0010240	3.83831	0.1	5	28.2		C2 calcium/lipid-binding plant phosphoribosyltransferase family protein
sunup.06G0016300	4.01757	0.4	5	50		cytochrome P450, family 78, subfamily A, polypeptide 7
sunup.01G0017950	3.97364	0.3	5	40.2		DNA-binding storekeeper protein-related transcriptional regulator
sunup.08G0008700	3.9297	0.6	5	46.6	Cp_ESR2-like	DORNROSCHEN-like
sunup.03G0003260	5.02812	0.5	5	34.2		ERD (early response to dehydration) six-like 1
sunup.03G0024730	4.5993	0.6	5	20.4		EXORDIUM like 2
sunup.03G0025610	3.89279	0.5	5	51.2		FORKED 1
sunup.05G0005320	5.04569	0.5	5	34.2		glycosyl hydrolase 9A1
sunup.04G0001290	3.99473	0.6	5	44.2		kinesin like protein for actin based chloroplast movement 1
sunup.04G0001090	4.01757	0.4	5	50		MATE efflux family protein
sunup.01G0020230	4.03515	0.4	5	45.8		MEI2 C-terminal RRM only like 1
sunup.06G0017800	4.17223	0.6	5	47.8		multidrug resistance-associated protein 3
sunup.01G0003060	5.02812	0.5	5	34.2		NDR1/HIN1-like 25
sunup.04G0022700	4.02988	0.5	5	39.2		Nucleotide/sugar transporter family protein
sunup.02G0003240	3.87873	0.4	5	47.4		pleiotropic drug resistance 6
sunup.01G0015290	4.11072	0.4	5	34.6		response regulator 9
sunup.03G0022670	4.11424	0.9	5	47.2	Cp_SUS2	sucrose synthase 2
sunup.02G0019940	4.5993	0.6	5	20.4		UDP-Glycosyltransferase / trehalose-phosphatase family protein
sunup.01G0002620	4.19859	0.4	5	37.8
sunup.07G0010590	4.05448	0.4	5	35.6
sunup.01G0010220	4.09666	0.666667	4	43.25
sunup.03G0013500	4.02988	0.333333	4	44.25
sunup.04G0000180	4.36907	0.833333	4	47.25
sunup.04G0018420	4.04921	0.5	4	51.5
sunup.05G0012840	4.36907	0.833333	4	47.25
sunup.09G0006260	3.9877	0.166667	4	34.5
sunup.09G0012030	3.89104	0.166667	4	45.75
sunup.02G0009550	4.37961	0.166667	4	39.5		ABI five binding protein 2
sunup.01G0006940	4.36907	0.833333	4	47.25		ABI five binding protein 3
sunup.01G0019490	3.94903	0.5	4	42		alcohol dehydrogenase 1
sunup.08G0003570	4.28998	0.166667	4	38	Cp_ABS2-like	AP2/B3-like transcriptional factor family protein
sunup.09G0012400	4.03691	0.5	4	43		C2 calcium/lipid-binding and GRAM domain containing protein
sunup.02G0020590	5.05624	0.5	4	37.75		Calcium-dependent lipid-binding (CaLB domain) family protein
sunup.01G0023830	4.43234	0.5	4	40.25		CYCLIN D3;1
sunup.04G0019180	4.0123	0.5	4	47		cytochrome P450, family 72, subfamily A, polypeptide 7
sunup.02G0024920	4.0123	0.5	4	47		Domain of unknown function (DUF966)
sunup.02G0022100	4.1406	0.5	4	32		fructose-2,6-bisphosphatase
sunup.09G0002210	3.98243	0.5	4	41.75		gamma-irradiation and mitomycin c induced 1
sunup.02G0002790	5.10369	0.5	4	33.5		Leucine-rich repeat protein kinase family protein
sunup.07G0018040	3.89455	0.333333	4	58		Leucine-rich repeat protein kinase family protein
sunup.08G0000730	4.24077	0.666667	4	42		magnesium-chelatase subunit chlH, chloroplast, putative / Mg-protoporphyrin IX chelatase, putative (CHLH)
sunup.06G0004730	5.13884	0.5	4	32.25		Major facilitator superfamily protein
sunup.09G0010960	4.2232	0.333333	4	35.5		Nucleic acid-binding, OB-fold-like protein
sunup.07G0007230	4.33216	0.333333	4	29		Oleosin family protein
sunup.01G0026540	4.55009	0.166667	4	24.5		PATELLIN 2
sunup.04G0000880	3.80141	0	4	32.25		Peroxidase superfamily protein
sunup.01G0015420	4.3181	0.166667	4	19.5		Pheophorbide a oxygenase family protein with Rieske [2Fe-2S] domain
sunup.01G0011480	3.89982	0.5	4	58.75		phosphoglucosamine mutase-related
sunup.01G0019480	4.07733	0.5	4	47.25		Plant stearoyl-acyl-carrier-protein desaturase family protein
sunup.08G0007880	4.09666	0.5	4	50.25		polygalacturonase 2
sunup.05G0002030	4.36907	0.833333	4	47.25		Protein kinase family protein
sunup.05G0023900	4.66784	0.333333	4	42		Protein of unknown function (DUF506)
sunup.06G0001830	3.87698	0.333333	4	46.25		Protein of unknown function (DUF579)
sunup.06G0008920	3.89982	0.5	4	58.75		Protein of unknown function (DUF630 and DUF632)
sunup.02G0026290	4.27592	0.333333	4	27		Protein of unknown function, DUF584
sunup.07G0000930	4.3181	0.5	4	45.5		Protein of unknown function, DUF584
sunup.01G0021040	3.92794	0.166667	4	45.25		Protein of unknown function, DUF617
sunup.02G0005970	4.3761	0.333333	4	17.5		Regulator of chromosome condensation (RCC1) family protein
sunup.01G0011450	5.13884	0.5	4	32.25		ribosomal protein L12-C
sunup.05G0005110	3.9877	0.666667	4	41.25		RNA helicase family protein
sunup.05G0022340	4.10018	0.833333	4	47.25		SNF2 domain-containing protein / helicase domain-containing protein
sunup.03G0011910	3.89982	0.5	4	58.75	Cp_SAP	Transducin/WD40 repeat-like superfamily protein
sunup.02G0024600	5.13884	0.5	4	32.25	Cp_WOX2	WUSCHEL related homeobox 2
sunup.03G0000370	4.05975	0.5	4	39		zinc knuckle (CCHC-type) family protein
sunup.01G0000240	4.0123	0.5	4	47
sunup.01G0013460	5.13884	0.5	4	32.25
sunup.02G0000720	4.36907	0.833333	4	47.25
sunup.06G0003010	4.07733	0.5	4	47.25
sunup.01G0004410	5.05975	1	3	52.6667
sunup.01G0013760	5.05975	1	3	52.6667
sunup.01G0020240	4.71529	0.666667	3	34.3333
sunup.03G0001900	5.05975	1	3	52.6667
sunup.04G0003620	4.17926	0.666667	3	47
sunup.08G0015530	4.62917	1	3	25.3333
sunup.07G0014980	5.05975	1	3	52.6667
sunup.09G0001310	4.44112	0.333333	3	46
sunup.01G0019090	4.05272	0.666667	3	52		abscisic acid responsive elements-binding factor 2
sunup.05G0002090	5.0123	0.666667	3	10.3333		alpha/beta-Hydrolases superfamily protein
sunup.08G0003610	4.38664	0.333333	3	29		alpha/beta-Hydrolases superfamily protein
sunup.09G0004680	5.05975	1	3	52.6667		alpha/beta-Hydrolases superfamily protein
sunup.09G0018160	4.41476	0.333333	3	38		amino acid transporter 1
sunup.04G0006420	5.14587	0.333333	3	34.6667	Cp_LBD36-like	ASYMMETRIC LEAVES 2-like 1
sunup.01G0017030	4.71529	0.666667	3	34.3333		ATP-binding casette family G25
sunup.02G0009410	4.67838	0	3	35.6667		brassinosteroid-6-oxidase 1
sunup.04G0009940	5.14587	0.333333	3	34.6667		C2 calcium/lipid-binding plant phosphoribosyltransferase family protein
sunup.05G0000200	4.44112	0.333333	3	46		CBL-interacting protein kinase 1
sunup.07G0002600	3.79438	0	3	27		cellulose synthase like E1
sunup.04G0012510	4.2478	0.666667	3	56.6667		cellulose synthase like G3
sunup.07G0000250	4.2478	0.666667	3	56.6667		cysteine-rich RLK (RECEPTOR-like protein kinase) 25
sunup.04G0003340	4.04921	0.333333	3	56.6667		cytochrome P450, family 81, subfamily D, polypeptide 8
sunup.01G0009430	4.76626	0	3	26		cytokinin oxidase 5
sunup.09G0013110	4.0826	0.333333	3	55		DEA(D/H)-box RNA helicase family protein
sunup.05G0010850	4.11424	0	3	35		dicer-like 1
sunup.02G0020720	4.25483	0.333333	3	42.3333		disease resistance protein (TIR-NBS-LRR class), putative
sunup.07G0018590	4.95431	0.666667	3	45.3333		DNA ligase IV
sunup.05G0001990	4.43761	1	3	39.3333		DNAse I-like superfamily protein
sunup.02G0015930	4.40773	0.333333	3	35.6667		Domain of unknown function (DUF23)
sunup.06G0021290	5.55888	0.666667	3	34.6667		Early-responsive to dehydration stress protein (ERD4)
sunup.08G0014270	4.09315	0	3	36.3333		Ethylene insensitive 3 family protein
sunup.01G0001590	4.39543	0.666667	3	47.3333		expressed protein
sunup.04G0003590	4.42531	0.333333	3	23.3333		FAD/NAD(P)-binding oxidoreductase family protein
sunup.02G0006880	4.0246	0.333333	3	44.6667		Glutathione S-transferase family protein
sunup.01G0011380	4.46221	0	3	16.3333		HD domain-containing metal-dependent phosphohydrolase family protein
sunup.01G0001530	4.71529	0.666667	3	34.3333		Heavy metal transport/detoxification superfamily protein
sunup.02G0023770	4.40773	0.333333	3	19.3333		highly ABA-induced PP2C gene 2
sunup.06G0024680	4.04218	0	3	48.6667		histone mono-ubiquitination 2
sunup.03G0008270	4.2478	0.666667	3	56.6667		HMG (high mobility group) box protein with ARID/BRIGHT DNA-binding domain
sunup.02G0026320	4.44112	0.666667	3	41.6667	Cp_REV	Homeobox-leucine zipper family protein / lipid-binding START domain-containing protein
sunup.09G0000220	3.93849	0	3	55.6667		Homeobox-leucine zipper family protein / lipid-binding START domain-containing protein
sunup.03G0003550	4.28647	1	3	52.3333		HSP20-like chaperones superfamily protein
sunup.01G0022980	3.86467	0	3	33.3333		hydroxysteroid dehydrogenase 5
sunup.04G0017550	5.23374	0.666667	3	38	Cp_AIL1	Integrase-type DNA-binding superfamily protein
sunup.07G0006600	5.30228	0.333333	3	31		IQ-domain 6
sunup.02G0012080	4.95431	0.666667	3	45.3333		Jojoba acyl CoA reductase-related male sterility protein
sunup.07G0020560	4.15466	0.666667	3	46.3333		K+ transporter 1
sunup.03G0024510	5.05975	1	3	52.6667		late embryogenesis abundant domain-containing protein / LEA domain-containing protein
sunup.02G0020860	4.38489	1	3	46		Leucine-rich repeat protein kinase family protein
sunup.06G0012180	4.14411	0.666667	3	38.6667	Cp_MYB308-like	myb domain protein 4
sunup.03G0002340	5.06327	0.333333	3	42		myosin-related
sunup.04G0025450	4.2478	0.666667	3	56.6667	Cp_CUC2	NAC (No Apical Meristem) domain transcriptional regulator superfamily protein
sunup.08G0006350	4.15114	0.666667	3	43.6667		NAD(P)-binding Rossmann-fold superfamily protein
sunup.01G0019590	4.43761	1	3	39.3333		Nodulin MtN3 family protein
sunup.06G0010900	4.41476	0.333333	3	38		ovate family protein 7
sunup.03G0026750	4.71529	0.666667	3	34.3333		Phenazine biosynthesis PhzC/PhzF protein
sunup.08G0020480	5.23374	0.666667	3	38		Phosphatidylinositol-4-phosphate 5-kinase family protein
sunup.08G0017720	4.2478	0.666667	3	56.6667		Plant protein of unknown function (DUF936)
sunup.05G0021190	4.95431	0.666667	3	45.3333		pleiotropic drug resistance 12
sunup.07G0019350	4.40773	0.333333	3	35.6667		P-loop containing nucleoside triphosphate hydrolases superfamily protein
sunup.02G0004860	4.45518	0.333333	3	39		Protein kinase superfamily protein
sunup.09G0004700	4.15466	0.666667	3	46.3333		Protein of unknown function (DUF1677)
sunup.06G0024940	6.22847	1	3	27.3333		Putative lysine decarboxylase family protein
sunup.09G0014930	4.60281	0.333333	3	17.3333		response regulator 5
sunup.09G0002260	4.71529	0.666667	3	34.3333		Ribonuclease P protein subunit P38-related
sunup.01G0023910	6.22847	1	3	27.3333		Serine/threonine-protein kinase WNK (With No Lysine)-related
sunup.04G0005180	4.05097	0	3	43		Seven transmembrane MLO family protein
sunup.01G0017280	5.05975	1	3	52.6667		sucrose-proton symporter 2
sunup.03G0025640	5.08787	0.666667	3	38		sulfate transporter 3;1
sunup.08G0009150	4.17575	0	3	26.3333		terminal EAR1-like 1
sunup.07G0002870	4.38489	1	3	46		Tetratricopeptide repeat (TPR)-like superfamily protein
sunup.02G0025700	4.36555	0.333333	3	56		Transducin/WD40 repeat-like superfamily protein
sunup.03G0001400	5.05975	1	3	52.6667		xyloglucan endotransglucosylase/hydrolase 16
sunup.08G0007710	5.18981	0.333333	3	30.6667		xyloglucan:xyloglucosyl transferase 33
sunup.04G0002080	4.41476	0.333333	3	38
sunup.04G0018780	4.0826	0.333333	3	55
sunup.01G0000380	4.36204	0	2	48
sunup.01G0025890	4.51318	0	2	45.5
sunup.02G0005720	4.62742	0	2	35.5
sunup.02G0022720	5.27065	1	2	14.5
sunup.06G0002940	5.15817	0	2	42
sunup.06G0011290	5.32865	0	2	51.5
sunup.08G0020660	4.64499	1	2	20.5
sunup.03G0016320	5.07733	1	2	59
sunup.04G0020800	5.3181	1	2	44.5
sunup.07G0009590	4.24077	0	2	58
sunup.02G0009220	4.78032	1	2	40		18S pre-ribosomal assembly protein gar2-related
sunup.03G0006280	4.24077	0	2	58		2-oxoglutarate (2OG) and Fe(II)-dependent oxygenase superfamily protein
sunup.02G0001460	5.10193	1	2	55.5		ACT-like superfamily protein
sunup.04G0002870	4.4464	0	2	48.5		Acyl-CoA N-acyltransferases (NAT) superfamily protein
sunup.03G0015230	4.24077	0	2	58		AGAMOUS-like 66
sunup.07G0001550	4.78032	1	2	40		Ankyrin repeat family protein
sunup.02G0020840	6.23902	1	2	31	Cp_AP2/B3-like	AP2/B3-like transcriptional factor family protein
sunup.08G0010470	4.51318	0	2	45.5		ATP-binding cassette A1
sunup.08G0000410	4.51318	0	2	45.5		Auxin efflux carrier family protein
sunup.09G0005240	5.13533	1	2	44.5		Auxin efflux carrier family protein
sunup.04G0024070	5.32865	0	2	51.5		Auxin-responsive GH3 family protein
sunup.04G0003250	5.61863	1	2	28		Auxin-responsive GH3 family protein
sunup.06G0002240	4.28822	1	2	43.5		basic helix-loop-helix (bHLH) DNA-binding superfamily protein
sunup.06G0006830	4.54482	0	2	42		basic helix-loop-helix (bHLH) DNA-binding superfamily protein
sunup.01G0009410	4.13005	0	2	48.5	Cp_BEL1-like	BEL1-like homeodomain 11
sunup.01G0023120	5.61863	1	2	28		Beta-glucosidase, GBA2 type family protein
sunup.08G0021290	5.3181	1	2	44.5		Bifunctional inhibitor/lipid-transfer protein/seed storage 2S albumin superfamily protein
sunup.09G0005620	4.39367	0	2	50		B-S glucosidase 44
sunup.03G0011810	5.07733	1	2	59		CCCH-type zinc fingerfamily protein with RNA-binding domain
sunup.09G0008160	5.61863	1	2	28		Chlorophyll A-B binding family protein
sunup.04G0000770	5.3181	1	2	44.5		chromatin remodeling 1
sunup.02G0027670	4.48858	1	2	36.5		Cupredoxin superfamily protein
sunup.07G0009140	5.20035	0	2	36		cycloartenol synthase 1
sunup.03G0006980	6.23902	1	2	31		Cyclopropane-fatty-acyl-phospholipid synthase
sunup.08G0008920	4.36204	0	2	48		cytochrome P450, family 71, subfamily B, polypeptide 35
sunup.04G0019240	6.23902	1	2	31		cytochrome P450, family 72, subfamily A, polypeptide 15
sunup.09G0009650	5.61863	1	2	28		cytochrome P450, family 78, subfamily A, polypeptide 10
sunup.06G0016510	4.43761	0	2	29		cytochrome P450, family 96, subfamily A, polypeptide 10
sunup.02G0014820	5.35677	0	2	21.5		DHHC-type zinc finger family protein
sunup.01G0022750	4.55185	1	2	51		Di-glucose binding protein with Kinesin motor domain
sunup.08G0000470	4.51318	1	2	47.5		DNA/RNA helicase protein
sunup.06G0009950	4.55185	1	2	51		Domain of unknown function (DUF966)
sunup.02G0005350	4.17047	0	2	48.5	Cp_DIV	Duplicated homeodomain-like superfamily protein
sunup.08G0003310	5.31107	0	2	35	Cp_E2FA	E2F transcription factor 3
sunup.09G0016240	4.16696	0	2	54.5		expansin A1
sunup.07G0008920	4.51318	0	2	45.5		Flavin-binding monooxygenase family protein
sunup.06G0009760	4.24429	0	2	38.5		flavin-dependent monooxygenase 1
sunup.03G0022200	5.61863	1	2	28		flowering promoting factor 1
sunup.06G0024820	5.32865	0	2	51.5		Galactose oxidase/kelch repeat superfamily protein
sunup.08G0000290	5.10193	1	2	55.5		gamma tonoplast intrinsic protein
sunup.07G0008060	4.0123	0	2	39.5		gamma-glutamyl transpeptidase 4
sunup.04G0003630	5.3181	1	2	44.5	Cp_GATA18-like	GATA type zinc finger transcription factor family protein
sunup.06G0002870	4.24077	0	2	58		GATA type zinc finger transcription factor family protein
sunup.04G0000910	5.10193	1	2	55.5		GCR2-like 1
sunup.06G0006270	5.3181	1	2	44.5		gibberellin 20 oxidase 2
sunup.01G0004380	4.4464	0	2	48.5		global transcription factor group E8
sunup.08G0017890	4.47979	1	2	35.5		glucan synthase-like 3
sunup.02G0006890	4.28822	1	2	43.5		Glutathione S-transferase family protein
sunup.05G0006100	4.30228	0	2	40.5		glycerol-3-phosphate acyltransferase 3
sunup.06G0013420	4.78032	1	2	40	Cp_SCR	GRAS family transcription factor
sunup.04G0013710	5.61863	1	2	28		growth-regulating factor 8
sunup.09G0000260	5.32865	0	2	51.5	Cp_HSFB2A	heat shock transcription factor B2A
sunup.03G0000980	4.24429	0	2	38.5		heat-shock protein 70T-2
sunup.05G0002710	4.36555	1	2	40.5		Heavy metal transport/detoxification superfamily protein
sunup.09G0000530	4.51318	0	2	45.5		Heavy metal transport/detoxification superfamily protein
sunup.08G0004940	5.13533	1	2	44.5	Cp_ATH22-like	homeobox 51
sunup.04G0016390	4.29174	1	2	63	Cp_ATH15	Homeobox-leucine zipper family protein / lipid-binding START domain-containing protein
sunup.02G0017300	5.3181	1	2	44.5		Homeodomain-like superfamily protein
sunup.05G0008520	5.32865	0	2	51.5	Cp_RVE5	Homeodomain-like superfamily protein
sunup.09G0018890	5.07733	1	2	59		inositol transporter 2
sunup.04G0000560	4.51318	0	2	45.5	Cp_AP2	Integrase-type DNA-binding superfamily protein
sunup.04G0016710	5.15817	0	2	42		IQ-domain 26
sunup.07G0022130	5.13533	1	2	44.5	Cp_KNAT3-like	KNOTTED1-like homeobox gene 3
sunup.01G0011470	4.29174	1	2	63	Cp_LBD6	Lateral organ boundaries (LOB) domain family protein
sunup.03G0001910	5.07733	1	2	59		Lateral root primordium (LRP) protein-related
sunup.04G0009410	4.43409	0	2	37		Leucine-rich repeat (LRR) family protein
sunup.09G0018570	4.29174	1	2	63		Leucine-rich repeat protein kinase family protein
sunup.03G0007830	4.78032	1	2	40		Leucine-rich repeat receptor-like protein kinase family protein
sunup.09G0000250	4.36555	1	2	40.5		Leucine-rich repeat transmembrane protein kinase
sunup.06G0004680	4.92267	1	2	33.5		like AUXIN RESISTANT 2
sunup.01G0003420	4.28998	1	2	66.5	Cp_LBD25	LOB domain-containing protein 25
sunup.03G0017740	4.29174	1	2	63	Cp_LOL1	lsd one like 1
sunup.07G0010290	5.21793	0	2	15.5		lysine-ketoglutarate reductase/saccharopine dehydrogenase bifunctional enzyme
sunup.06G0020020	5.61863	1	2	28		MATE efflux family protein
sunup.08G0008840	4.51318	0	2	45.5		Melibiase family protein
sunup.07G0011300	5.61863	1	2	28		Mob1/phocein family protein
sunup.04G0022220	4.78032	1	2	40		multidrug resistance-associated protein 3
sunup.08G0010000	5.15817	0	2	42		NAD(P)-linked oxidoreductase superfamily protein
sunup.04G0019860	5.15817	0	2	42		pathogenesis-related family protein
sunup.06G0006490	4.65202	1	2	31		Pectin lyase-like superfamily protein
sunup.08G0000250	5.10193	1	2	55.5		Pectin lyase-like superfamily protein
sunup.07G0008760	4.29174	1	2	63		Pentatricopeptide repeat (PPR-like) superfamily protein
sunup.04G0024500	4.7065	0	2	30.5		Peroxisomal membrane 22 kDa (Mpv17/PMP22) family protein
sunup.03G0026740	4.75923	0	2	35		Phenazine biosynthesis PhzC/PhzF protein
sunup.04G0002860	4.28998	1	2	66.5		Phototropic-responsive NPH3 family protein
sunup.03G0005630	4.39367	0	2	50		phytochrome A
sunup.02G0022450	4.78032	1	2	40		pleiotropic drug resistance 3
sunup.08G0004510	4.98418	0	2	47		pleiotropic drug resistance 6
sunup.04G0016810	5.3181	1	2	44.5		poly(A) binding protein 6
sunup.05G0003230	6.23902	1	2	31		poly(ADP-ribose) polymerase
sunup.01G0003240	5.3181	1	2	44.5		polyribonucleotide nucleotidyltransferase, putative
sunup.03G0001800	4.0123	0	2	39.5		Predicted AT-hook DNA-binding family protein
sunup.01G0021670	4.6239	0	2	20.5		Protein kinase superfamily protein
sunup.09G0013000	4.43761	0	2	29		Protein of unknown function (DUF789)
sunup.02G0026560	5.61863	1	2	28		Protein of unknown function, DUF547
sunup.08G0013500	5.32865	0	2	51.5		Protein of unknown function, DUF584
sunup.02G0008300	5.3181	1	2	44.5		Protein of unknown function, DUF617
sunup.05G0005310	5.3181	1	2	44.5		Pyridoxal phosphate (PLP)-dependent transferases superfamily protein
sunup.03G0007000	4.24077	0	2	58		RNA-binding (RRM/RBD/RNP motifs) family protein
sunup.02G0008320	5.3181	1	2	44.5		RNI-like superfamily protein
sunup.05G0002820	5.27065	1	2	14.5		Rubber elongation factor protein (REF)
sunup.08G0021000	5.19508	1	2	25		rubisco activase
sunup.04G0003980	5.10193	1	2	55.5		S-adenosyl-L-methionine-dependent methyltransferases superfamily protein
sunup.08G0016550	4.17047	0	2	48.5		Sas10/U3 ribonucleoprotein (Utp) family protein
sunup.08G0019910	4.24077	0	2	58		scarecrow-like 3
sunup.03G0002060	5.07733	1	2	59	Cp_SCL3	scarecrow-like 3
sunup.01G0014140	5.61863	1	2	28		SEC14 cytosolic factor family protein / phosphoglyceride transfer family protein
sunup.07G0015980	5.3181	1	2	44.5		Serinc-domain containing serine and sphingolipid biosynthesis protein
sunup.08G0020980	5.07733	1	2	59		Serine protease inhibitor, potato inhibitor I-type family protein
sunup.08G0007510	4.28822	1	2	43.5		Serine/threonine-protein kinase WNK (With No Lysine)-related
sunup.06G0019260	5.18453	0	2	22.5		sigma factor A
sunup.08G0001570	5.21793	0	2	15.5		STRUBBELIG-receptor family 2
sunup.07G0013730	5.61863	1	2	28		sugar transporter 14
sunup.01G0011280	5.61863	1	2	28		Tetratricopeptide repeat (TPR)-like superfamily protein
sunup.03G0001890	4.51318	1	2	47.5		Tetratricopeptide repeat (TPR)-like superfamily protein
sunup.01G0012470	5.61863	1	2	28		Thiamin diphosphate-binding fold (THDP-binding) superfamily protein
sunup.09G0018540	4.18453	0	2	38		Thioredoxin superfamily protein
sunup.01G0011980	4.92267	1	2	33.5	Cp_ARF5	Transcriptional factor B3 family protein / auxin-responsive factor AUX/IAA-related
sunup.04G0003160	5.07733	1	2	59		transducin family protein / WD-40 repeat family protein
sunup.09G0007470	4.47979	1	2	35.5		Transducin/WD40 repeat-like superfamily protein
sunup.09G0014740	4.28998	1	2	66.5		tryptophan aminotransferase related 2
sunup.03G0009050	5.19508	1	2	25		Tyrosine transaminase family protein
sunup.04G0018950	4.52197	0	2	29.5		ubiquitin-specific protease 15
sunup.01G0010760	5.32865	0	2	51.5		Uncharacterized conserved protein (DUF2358)
sunup.06G0010380	4.16696	0	2	54.5		VQ motif-containing protein
sunup.02G0027990	5.3181	1	2	44.5		WUSCHEL related homeobox 1
sunup.09G0005320	5.13533	1	2	44.5	Cp_WOX1	WUSCHEL related homeobox 1
sunup.01G0005090	4.84183	0	2	46		YELLOW STRIPE like 6
sunup.09G0006590	5.01406	1	2	13		Zinc-finger domain of monoamine-oxidase A repressor R1 protein
sunup.01G0017780	4.51318	0	2	45.5
sunup.01G0018030	4.28998	1	2	66.5
sunup.01G0018720	5.61863	1	2	28
sunup.02G0009370	4.4464	0	2	48.5
sunup.02G0023430	4.24077	0	2	58
sunup.03G0003130	4.55185	1	2	51
sunup.03G0026210	4.24077	0	2	58
sunup.04G0023720	4.44991	0	2	56
sunup.05G0022680	5.3181	1	2	44.5
sunup.06G0001730	4.51318	0	2	45.5
sunup.07G0022860	4.43937	1	2	46
sunup.04G0013620	5.3181	1	2	44.5
sunup.01G0000250	4.97012	0	1	51
sunup.01G0009800	4.67838	0	1	29
sunup.01G0022500	4.97012	0	1	51
sunup.02G0017740	5.54833	0	1	47
sunup.03G0003140	4.97012	0	1	51
sunup.03G0008540	5.54833	0	1	47
sunup.03G0009350	4.67663	0	1	50
sunup.03G0011060	6.3058	0	1	37
sunup.03G0012420	5.27241	0	1	47
sunup.03G0013470	4.64851	0	1	68
sunup.04G0024890	5.77856	0	1	32
sunup.08G0003550	4.67663	0	1	50
sunup.08G0004770	5.77856	0	1	32
sunup.09G0010250	4.72056	0	1	58
sunup.03G0002190	5.67663	0	1	71
sunup.05G0000120	4.97012	0	1	51
sunup.05G0001960	4.97012	0	1	51
sunup.06G0023620	5.67663	0	1	71
sunup.07G0000030	5.67663	0	1	71
sunup.07G0015750	6.36204	0	1	20
sunup.07G0018960	5.67663	0	1	71
sunup.09G0007930	5.77856	0	1	32
sunup.09G0010570	5.2232	0	1	40
sunup.02G0007460	4.72056	0	1	58		3-ketoacyl-CoA synthase 19
sunup.02G0018100	5.54833	0	1	47		3-ketoacyl-CoA synthase 7
sunup.02G0006870	4.67838	0	1	29		ACT domain-containing protein
sunup.01G0016920	5.67663	0	1	71		Acyl-CoA N-acyltransferases (NAT) superfamily protein
sunup.07G0019900	5.87698	0	1	33		Acyl-CoA N-acyltransferases (NAT) superfamily protein
sunup.07G0017400	5.27241	0	1	47		adenine phosphoribosyltransferase 5
sunup.03G0002010	4.72056	0	1	58		ALBINA 1
sunup.08G0016240	4.72056	0	1	58		alpha 1,4-glycosyltransferase family protein
sunup.02G0007410	5.67663	0	1	71		alpha/beta-Hydrolases superfamily protein
sunup.05G0003310	4.55536	0	1	65		alpha/beta-Hydrolases superfamily protein
sunup.08G0021160	4.68893	0	1	29		alpha/beta-Hydrolases superfamily protein
sunup.07G0003700	5.87698	0	1	33		alternative NAD(P)H dehydrogenase 1
sunup.03G0012990	5.87698	0	1	33		alternative oxidase 1A
sunup.01G0015000	4.97012	0	1	51		amino acid permease 3
sunup.01G0005710	4.67663	0	1	50		aminopeptidases
sunup.02G0016670	4.98067	0	1	23		Ankyrin repeat family protein
sunup.06G0001350	4.87346	0	1	44		AP2/B3-like transcriptional factor family protein
sunup.06G0005220	6.3058	0	1	37	Cp_Q8LMR9	AP2/B3-like transcriptional factor family protein
sunup.04G0005760	5.77856	0	1	32		Arabidopsis protein of unknown function (DUF241)
sunup.02G0017210	5.67663	0	1	71		Argonaute family protein
sunup.04G0020900	5.54833	0	1	47		AT hook motif-containing protein
sunup.04G0007410	4.97012	0	1	51		AT-hook motif nuclear-localized protein 1
sunup.01G0014620	5.83831	0	1	42		ATP binding microtubule motor family protein
sunup.02G0015410	4.72056	0	1	58		ATPases;nucleotide binding;ATP binding;nucleoside-triphosphatases;transcription factor binding
sunup.03G0015130	4.87346	0	1	44		B-box type zinc finger protein with CCT domain
sunup.06G0003680	4.55536	0	1	65	Cp_BBX20-like	B-box zinc finger family protein
sunup.05G0008680	5.77856	0	1	32		BCL-2-associated athanogene 6
sunup.09G0001020	5.67663	0	1	71		beta-hydroxylase 1
sunup.07G0000690	5.83831	0	1	42		binding;calmodulin binding
sunup.01G0001550	4.98067	0	1	23		B-S glucosidase 44
sunup.01G0007190	4.68893	0	1	29		C2H2-like zinc finger protein
sunup.05G0008700	6.3058	0	1	37		Calcium-dependent lipid-binding (CaLB domain) family protein
sunup.02G0022820	4.68893	0	1	29		calmodulin-binding receptor-like cytoplasmic kinase 1
sunup.05G0019340	6.50967	0	1	25		camelliol C synthase 1
sunup.08G0014470	4.72056	0	1	58		cationic amino acid transporter 7
sunup.07G0002610	4.87346	0	1	44		cellulose synthase like E1
sunup.05G0019880	5.77856	0	1	32		Chaperone DnaJ-domain superfamily protein
sunup.05G0001820	4.67838	0	1	29		Chaperone DnaJ-domain superfamily protein
sunup.03G0005820	5.77856	0	1	32		Chlorophyll A-B binding family protein
sunup.04G0015280	5.83831	0	1	42		chromatin remodeling 31
sunup.08G0000270	5.74517	0	1	8		CHY-type/CTCHY-type/RING-type Zinc finger protein
sunup.04G0001660	6.36204	0	1	20		cinnamyl alcohol dehydrogenase 6
sunup.03G0000590	5.77856	0	1	32		cupin family protein
sunup.05G0022700	4.68893	0	1	29		Cyclin D6;1
sunup.04G0004360	4.57821	0	1	26		Cytochrome P450 superfamily protein
sunup.03G0012520	5.54833	0	1	47		Cytochrome P450 superfamily protein
sunup.01G0019020	5.3638	0	1	13		cytochrome P450, family 707, subfamily A, polypeptide 4
sunup.06G0017730	5.87698	0	1	33		cytochrome P450, family 71, subfamily B, polypeptide 34
sunup.08G0001400	5.54833	0	1	47		cytochrome P450, family 93, subfamily D, polypeptide 1
sunup.08G0004640	5.67663	0	1	71		D-mannose binding lectin protein with Apple-like carbohydrate-binding domain
sunup.04G0013180	4.64851	0	1	68		DNA glycosylase superfamily protein
sunup.02G0009080	5.54833	0	1	47		DNA glycosylase superfamily protein
sunup.03G0001630	4.87346	0	1	44		DNA repair-recombination protein (RAD50)
sunup.03G0018650	4.64851	0	1	68		DZC (Disease resistance/zinc finger/chromosome condensation-like region) domain containing protein
sunup.08G0018110	5.67663	0	1	71		ent-kaurenoic acid hydroxylase 2
sunup.04G0018210	4.83128	0	1	49		epithiospecifier modifier 1
sunup.04G0008320	4.67663	0	1	50		Eukaryotic aspartyl protease family protein
sunup.02G0021550	4.67663	0	1	50		exocyst subunit exo70 family protein B1
sunup.01G0012500	5.77856	0	1	32		F-box/RNI-like superfamily protein
sunup.06G0016090	5.87698	0	1	33		FK506-binding protein 16-2
sunup.09G0007770	5.87698	0	1	33	Cp_PFL	floral meristem identity control protein LEAFY (LFY)
sunup.01G0004780	4.67663	0	1	50		Galactose oxidase/kelch repeat superfamily protein
sunup.05G0020870	5.77856	0	1	32		Galactose oxidase/kelch repeat superfamily protein
sunup.04G0021190	4.97012	0	1	51		GDSL-like Lipase/Acylhydrolase superfamily protein
sunup.03G0024410	4.83128	0	1	49		glutamate receptor 2.8
sunup.02G0022170	5.77856	0	1	32		glutamine-dependent asparagine synthase 1
sunup.05G0011170	4.64851	0	1	68		Haloacid dehalogenase-like hydrolase (HAD) superfamily protein
sunup.02G0027720	5.04745	0	1	44		Heavy metal transport/detoxification superfamily protein
sunup.03G0002160	4.97012	0	1	51		hexokinase-like 1
sunup.08G0019830	5.67663	0	1	71		high chlorophyll fluorescence 153
sunup.03G0003150	4.68893	0	1	29		histidine-containing phosphotransmitter 1
sunup.01G0014160	4.68893	0	1	29		HMG (high mobility group) box protein with ARID/BRIGHT DNA-binding domain
sunup.05G0010270	5.77856	0	1	32	Cp_ATHB12	homeobox 7
sunup.07G0007700	6.3058	0	1	37	Cp_TALE1	homeobox gene 1
sunup.02G0027870	4.97012	0	1	51	Cp_HOX3	homeobox-leucine zipper protein 17
sunup.02G0019120	4.67663	0	1	50		Homeodomain-like superfamily protein
sunup.08G0017100	4.67838	0	1	29	Cp_RVE8	Homeodomain-like superfamily protein
sunup.07G0021220	5.15817	0	1	47		hydroxycinnamoyl-CoA shikimate/quinate hydroxycinnamoyl transferase
sunup.02G0027100	6.3058	0	1	37		indole-3-acetic acid inducible 32
sunup.01G0025660	5.83831	0	1	42	Cp_ANT	Integrase-type DNA-binding superfamily protein
sunup.09G0008430	4.97012	0	1	51	Cp_ERF3	Integrase-type DNA-binding superfamily protein
sunup.07G0017610	5.83831	0	1	42	Cp_SHN2-like	Integrase-type DNA-binding superfamily protein
sunup.03G0014970	5.87698	0	1	33		isocitrate lyase
sunup.01G0015680	4.97012	0	1	51		J-domain protein required for chloroplast accumulation response 1
sunup.04G0019620	6.36204	0	1	20		KU70 homolog
sunup.05G0000190	5.87698	0	1	33		Late embryogenesis abundant protein (LEA) family protein
sunup.04G0004440	4.83128	0	1	49	Cp_SRS1	Lateral root primordium (LRP) protein-related
sunup.08G0000170	5.04745	0	1	44		lysine decarboxylase family protein
sunup.09G0006310	4.97012	0	1	51		lysm domain GPI-anchored protein 1 precursor
sunup.01G0017560	4.67838	0	1	29		MATE efflux family protein
sunup.01G0001180	5.67663	0	1	71		MATE efflux family protein
sunup.06G0020000	5.67663	0	1	71		MATE efflux family protein
sunup.07G0011550	4.87346	0	1	44		mechanosensitive channel of small conductance-like 10
sunup.04G0015050	4.98067	0	1	23		methyl esterase 10
sunup.08G0000990	4.83128	0	1	49		mitochondrial RNAediting factor 1
sunup.07G0008700	4.55536	0	1	65		molybdate transporter 1
sunup.01G0018410	4.64851	0	1	68		monodehydroascorbate reductase 4
sunup.04G0020080	5.87698	0	1	33		multidrug resistance-associated protein 3
sunup.04G0024530	5.77856	0	1	32		NAC (No Apical Meristem) domain transcriptional regulator superfamily protein
sunup.06G0021510	4.97012	0	1	51	Cp_NAC47-like	NAC domain containing protein 47
sunup.05G0025450	5.87698	0	1	33	Cp_NAC89-like	NAC domain containing protein 89
sunup.01G0005540	5.67663	0	1	71		NAD(P)-binding Rossmann-fold superfamily protein
sunup.08G0000400	4.72056	0	1	58		NAD(P)-binding Rossmann-fold superfamily protein
sunup.02G0019400	4.67663	0	1	50		NAD(P)-linked oxidoreductase superfamily protein
sunup.08G0010050	4.64851	0	1	68		NAD(P)-linked oxidoreductase superfamily protein
sunup.07G0003220	4.87346	0	1	44		NB-ARC domain-containing disease resistance protein
sunup.04G0004410	4.64851	0	1	68		nodulin MtN21 /EamA-like transporter family protein
sunup.05G0020140	4.64851	0	1	68		NRAMP metal ion transporter 6
sunup.08G0002890	4.67663	0	1	50	Cp_NFYA10-like	nuclear factor Y, subunit A10
sunup.05G0023380	5.77856	0	1	32		O-methyltransferase family protein
sunup.04G0016720	5.77856	0	1	32		oxidative stress 3
sunup.01G0013110	4.97012	0	1	51		Oxidoreductase family protein
sunup.02G0000670	5.67663	0	1	71		PATATIN-like protein 6
sunup.06G0012570	4.64851	0	1	68		Pentatricopeptide repeat (PPR) superfamily protein
sunup.05G0004420	4.97012	0	1	51		Pentatricopeptide repeat (PPR) superfamily protein
sunup.01G0025220	4.97012	0	1	51		PHD finger transcription factor, putative
sunup.03G0024000	5.54833	0	1	47		phosphate transporter 1;4
sunup.01G0021610	6.3058	0	1	37		Phosphate-responsive 1 family protein
sunup.01G0021570	5.67663	0	1	71		Phosphate-responsive 1 family protein
sunup.05G0002470	4.97012	0	1	51		Phototropic-responsive NPH3 family protein
sunup.07G0015250	5.27241	0	1	47		phytochrome-associated protein 2
sunup.09G0004330	5.67663	0	1	71		Plant invertase/pectin methylesterase inhibitor superfamily protein
sunup.02G0021230	4.72056	0	1	58		Plant protein of unknown function (DUF641)
sunup.02G0004750	5.54833	0	1	47		Plant protein of unknown function (DUF828)
sunup.03G0001060	5.67663	0	1	71		PLAT/LH2 domain-containing lipoxygenase family protein
sunup.01G0021060	5.77856	0	1	32		PLATZ transcription factor family protein
sunup.05G0015590	4.87346	0	1	44		PLATZ transcription factor family protein
sunup.03G0005450	5.54833	0	1	47		pleiotropic drug resistance 9
sunup.02G0026570	5.04745	0	1	44		P-loop containing nucleoside triphosphate hydrolases superfamily protein
sunup.08G0007870	4.67663	0	1	50		polygalacturonase 2
sunup.08G0004290	4.72056	0	1	58		protein binding
sunup.06G0009930	5.27241	0	1	47		Protein kinase superfamily protein
sunup.05G0025100	5.2232	0	1	40		Protein of unknown function (DUF3049)
sunup.03G0014810	5.83831	0	1	42		Protein of unknown function (DUF3741)
sunup.06G0006900	4.87346	0	1	44		Protein of unknown function (DUF506)
sunup.03G0022570	4.98067	0	1	23		Protein of unknown function (DUF581)
sunup.03G0024750	6.36204	0	1	20		Protein of unknown function (DUF640)
sunup.03G0013820	5.67663	0	1	71		Protein of unknown function (DUF760)
sunup.03G0006970	6.3058	0	1	37		Protein of unknown function (DUF810)
sunup.04G0023610	5.64675	0	1	23		Protein phosphatase 2C family protein
sunup.04G0024610	5.67663	0	1	71		Protein phosphatase 2C family protein
sunup.02G0006110	4.64851	0	1	68		purine biosynthesis 4
sunup.02G0001630	4.67838	0	1	29		RAB GTPase homolog C2A
sunup.08G0021330	4.55536	0	1	65		Regulator of chromosome condensation (RCC1) family protein
sunup.02G0021080	5.67663	0	1	71		response regulator 17
sunup.05G0010310	5.27241	0	1	47		Rho GTPase activating protein with PAK-box/P21-Rho-binding domain
sunup.02G0002220	5.77856	0	1	32		RING/U-box superfamily protein
sunup.03G0012330	5.67663	0	1	71		RING/U-box superfamily protein
sunup.03G0019410	4.82425	0	1	36		RmlC-like cupins superfamily protein
sunup.01G0018000	5.87698	0	1	33		RNA binding (RRM/RBD/RNP motifs) family protein
sunup.01G0003470	5.67663	0	1	71		RNI-like superfamily protein
sunup.09G0015940	5.83831	0	1	42		RNI-like superfamily protein
sunup.06G0010830	5.87698	0	1	33		roline-rich extensin-like receptor kinase 4
sunup.03G0009530	5.54833	0	1	47		ROP-interactive CRIB motif-containing protein 7
sunup.03G0001010	4.64851	0	1	68		S-adenosyl-L-methionine-dependent methyltransferases superfamily protein
sunup.07G0020850	5.2232	0	1	40		S-adenosylmethionine decarboxylase
sunup.07G0002840	5.54833	0	1	47		seed imbibition 2
sunup.07G0009050	4.67838	0	1	29		Shaker pollen inward K+ channel
sunup.03G0021560	4.97012	0	1	51		sodium hydrogen exchanger 2
sunup.03G0019930	5.54833	0	1	47		solute:sodium symporters;urea transmembrane transporters
sunup.01G0007970	4.83128	0	1	49		starch synthase 2
sunup.09G0004860	4.83128	0	1	49		STELAR K+ outward rectifier
sunup.06G0017430	5.87698	0	1	33		SWIB/MDM2 domain;Plus-3;GYF
sunup.05G0001260	4.67663	0	1	50		tapetum determinant 1
sunup.01G0014100	5.54833	0	1	47		Tetratricopeptide repeat (TPR)-like superfamily protein
sunup.03G0006840	4.87346	0	1	44		Tetratricopeptide repeat (TPR)-like superfamily protein
sunup.01G0005210	4.68893	0	1	29		Thioredoxin superfamily protein
sunup.04G0013130	5.67663	0	1	71		Thioredoxin superfamily protein
sunup.02G0019790	5.54833	0	1	47		THO2
sunup.06G0006790	6.3058	0	1	37		tracheary element differentiation-related 6
sunup.08G0016530	4.55536	0	1	65		Transducin family protein / WD-40 repeat family protein
sunup.08G0005580	5.27241	0	1	47		Transmembrane amino acid transporter family protein
sunup.09G0013250	5.27241	0	1	47		trehalose-phosphatase/synthase 9
sunup.08G0001330	5.67663	0	1	71		TRF-like 5
sunup.05G0002780	5.77856	0	1	32		TSPO(outer membrane tryptophan-rich sensory protein)-related
sunup.01G0018300	4.67663	0	1	50		Tudor/PWWP/MBT superfamily protein
sunup.07G0017450	4.68893	0	1	29		Ubiquitin-like superfamily protein
sunup.02G0023200	5.77856	0	1	32		UDP-glucosyl transferase 76E2
sunup.01G0021560	5.67663	0	1	71		UDP-glucosyl transferase 85A3
sunup.05G0004560	5.24429	0	1	18		Uridine diphosphate glycosyltransferase 74E2
sunup.05G0004570	5.67663	0	1	71		Uridine diphosphate glycosyltransferase 74E2
sunup.02G0019910	5.54833	0	1	47		vacuolar iron transporter 1
sunup.01G0017650	4.64851	0	1	68		WD domain, G-beta repeat domain containing protein, expressed
sunup.09G0001230	5.27768	0	1	21	Cp_WRKY27	WRKY DNA-binding protein 27
sunup.01G0024040	4.97012	0	1	51	Cp_WOX4	WUSCHEL related homeobox 4
sunup.01G0004280	4.55536	0	1	65
sunup.02G0012450	5.54833	0	1	47
sunup.03G0017330	5.54833	0	1	47
sunup.07G0000200	4.82425	0	1	36
sunup.07G0010820	6.3058	0	1	37
sunup.07G0012110	4.72056	0	1	58
sunup.01G0023610	5.67663	0	1	71
sunup.04G0010960	4.67838	0	1	29
sunup.04G0017230	5.67663	0	1	71
sunup.05G0008820	6.3058	0	1	37
sunup.05G0023770	5.54833	0	1	47
sunup.07G0001940	5.67663	0	1	71

## Sheet: FS4
name	Average Shortest Path Length	Clustering Coefficient	Degree	Neighborhood Connectivity	TF_name	Annotation
sunup.04G0013000	2.45455	0.0421654	207	16.0099	Cp_DOF3.4	OBF binding protein 1
sunup.04G0006550	2.57576	0.0316831	195	12.9037		Dof-type zinc finger DNA-binding family protein
sunup.01G0008690	2.32323	0.0511163	192	20.3351	Cp_ATHB-20-like	homeobox protein 20
sunup.01G0016860	2.29966	0.0623974	185	22.5657	Cp_ZHD6-like	homeobox protein 21
sunup.04G0001590	2.5202	0.0566655	178	18.9706	Cp_DOF5.7-like	Dof-type zinc finger DNA-binding family protein
sunup.04G0016390	2.50253	0.0543912	175	19.4702	Cp_ATH15	Homeobox-leucine zipper family protein / lipid-binding START domain-containing protein
sunup.05G0013200	2.56566	0.040295	166	14.9317	Cp_HAT3	homeobox-leucine zipper protein 3
sunup.02G0026320	2.52694	0.0419687	158	15.2267	Cp_REV	Homeobox-leucine zipper family protein / lipid-binding START domain-containing protein
sunup.01G0019140	2.44108	0.0718105	157	22.2532	Cp_HEC2-like	basic helix-loop-helix (bHLH) DNA-binding superfamily protein
sunup.03G0025550	2.48485	0.0717881	157	21.7152	Cp_IDD12	indeterminate(ID)-domain 12
sunup.07G0006320	2.55808	0.0355525	156	15.1776	Cp_HDG11	homeodomain GLABROUS 11
sunup.09G0010900	2.47054	0.0432688	151	16.9315		basic helix-loop-helix (bHLH) DNA-binding superfamily protein
sunup.03G0003400	2.6633	0.0340136	150	14.2925	Cp_bHLH94-like	basic helix-loop-helix (bHLH) DNA-binding superfamily protein
sunup.04G0000360	2.44781	0.0819518	146	23.8417	Cp_HEC2	basic helix-loop-helix (bHLH) DNA-binding superfamily protein
sunup.04G0003750	2.84512	0.0320533	143	12.4058	Cp_HBI1-like	basic helix-loop-helix (bHLH) DNA-binding superfamily protein
sunup.01G0022080	2.55808	0.0523942	141	16.5379	Cp_ZHD2-like	homeobox protein 22
sunup.05G0010320	2.45623	0.0871619	140	26.0219	Cp_MYC2	Basic helix-loop-helix (bHLH) DNA-binding family protein
sunup.03G0023770	2.55892	0.0695289	140	21.6538	Cp_ZAT11	zinc finger protein 11
sunup.04G0013830	2.49495	0.0858769	137	24.3876		Basic helix-loop-helix (bHLH) DNA-binding family protein
sunup.08G0000420	2.57576	0.0612999	133	19.5923	Cp_bHLH106-like	basic helix-loop-helix (bHLH) DNA-binding superfamily protein
sunup.02G0002710	2.84848	0.0257193	133	10.8397	Cp_ATHB13-like	Homeobox-leucine zipper protein family
sunup.04G0017010	2.6835	0.0618935	131	18.9113	Cp_IDD11	indeterminate(ID)-domain 11
sunup.04G0009740	2.49663	0.0708576	129	22.2541	Cp_EGL1-like	basic helix-loop-helix (bHLH) DNA-binding superfamily protein
sunup.02G0008660	2.47222	0.115565	127	29.3967	Cp_TGA2.3	bZIP transcription factor family protein
sunup.09G0019060	2.82071	0.0145555	126	6.54839	Cp_ZHD3	homeobox protein 21
sunup.08G0001100	2.63384	0.0570766	123	18.2373	Cp_WIP2	C2H2-type zinc finger family protein
sunup.03G0006060	2.73401	0.0247569	120	11.1282	Cp_SUP-like	C2H2 and C2HC zinc fingers superfamily protein
sunup.08G0004940	2.61532	0.0548052	118	17.3158	Cp_ATH22-like	homeobox 51
sunup.01G0025670	2.64394	0.0636899	114	18.3426	Cp_bHLH74	basic helix-loop-helix (bHLH) DNA-binding superfamily protein
sunup.02G0004090	3.09343	0.0227682	112	7.17117	Cp_SCRM2
sunup.01G0022390	3.18939	0.0222821	108	7.33019	Cp_bHLH30-like	basic helix-loop-helix (bHLH) DNA-binding superfamily protein
sunup.02G0001210	2.73737	0.0421277	106	14.6961	Cp_bHLH30	basic helix-loop-helix (bHLH) DNA-binding superfamily protein
sunup.02G0008550	3.22811	0.0067948	103	4.45098	Cp_WIP6	C2H2-like zinc finger protein
sunup.08G0010180	2.68855	0.0347475	101	14.18	Cp_ABI5-like	ABA-responsive element binding protein 3
sunup.04G0001020	3.38721	0.0231068	96	6.39362		basic helix-loop-helix (bHLH) DNA-binding superfamily protein
sunup.02G0012880	3.0101	0.0454545	88	11.1932	Cp_TGA9	bZIP transcription factor family protein
sunup.09G0009550	2.58838	0.0445378	88	16.9647	Cp_TCP5-like	TEOSINTE BRANCHED 1, cycloidea and PCF transcription factor 5
sunup.01G0005550	2.77694	0.0461358	87	12.241	Cp_ICE1-like	basic helix-loop-helix (bHLH) DNA-binding superfamily protein
sunup.08G0001510	3.13721	0.0436615	84	8.84146	Cp_TGA10	bZIP transcription factor family protein
sunup.09G0018880	2.70875	0.0273874	75	13.9333	Cp_TCP2	TEOSINTE BRANCHED 1, cycloidea and PCF transcription factor 2
sunup.01G0021790	3.00673	0.0203443	73	8.01389	Cp_ATHB6-like	homeobox protein 16
sunup.05G0006890	3.32492	0.0470375	69	9.04478	Cp_TCP9	TCP family transcription factor
sunup.07G0009700	2.87037	0.0393443	61	14.4918	Cp_GTL1-like	Duplicated homeodomain-like superfamily protein
sunup.02G0002680	3.25926	0.0140269	60	6.50847		basic helix-loop-helix (bHLH) DNA-binding family protein
sunup.01G0006860	2.74663	0.0319549	58	13.8596	Cp_TCP13	plastid transcription factor 1
sunup.02G0026850	3.75253	0.0463659	57	6.7193	Cp_bHLH75	basic helix-loop-helix (bHLH) DNA-binding superfamily protein
sunup.03G0003960	2.9798	0.0346908	55	9.36538		indeterminate(ID)-domain 2
sunup.01G0016330	2.76515	0.0782241	44	23.4545	Cp_MYB117-like	myb domain protein 77
sunup.09G0006700	3.75673	0.0653846	40	6.85	Cp_TCP12	TCP family transcription factor
sunup.08G0006440	3.02609	0.0495495	39	14.7027	Cp_TCP11-like	TCP family transcription factor
sunup.07G0008390	3.09428	0.0689076	35	13.8571	Cp_MYB3R-1	Homeodomain-like protein
sunup.01G0000330	3.34596	0.0568182	34	9.63636	Cp_CYC	TCP family transcription factor
sunup.07G0002520	3.36532	0.0623656	33	8.74194		Homeodomain-like superfamily protein
sunup.06G0020200	2.9335	0.0763547	29	27.931	Cp_MYB56	myb domain protein 105
sunup.04G0001130	3.44865	0.022792	28	4.33333		homeobox protein 22
sunup.09G0004090	2.56061	0.380952	22	127.045		Leucine-rich repeat protein kinase family protein
sunup.09G0008990	2.5362	0.42381	21	133.905		Flavin-binding monooxygenase family protein
sunup.03G0008230	2.68687	0.252381	21	71.6667	Cp_PHL3-like	Homeodomain-like superfamily protein
sunup.07G0009710	2.99832	0.0571429	21	20.5238	Cp_MYB114-like	myb domain protein 23
sunup.03G0024100	2.5665	0.374269	19	141.211		ARM repeat superfamily protein
sunup.09G0005240	2.57576	0.450292	19	139		Auxin efflux carrier family protein
sunup.03G0002840	2.60522	0.397661	19	139.737		Leucine-rich repeat (LRR) family protein
sunup.09G0016250	2.42172	0.339181	19	139.421		light-harvesting chlorophyll-protein complex I subunit A4
sunup.01G0021390	2.65909	0.431373	18	141.111		cryptochrome 1
sunup.02G0020720	2.57912	0.418301	18	148.167		disease resistance protein (TIR-NBS-LRR class), putative
sunup.02G0020880	2.62795	0.313725	18	124.556		Phototropic-responsive NPH3 family protein
sunup.06G0000680	2.61364	0.441176	17	144.471		Protein of unknown function, DUF547
sunup.01G0011980	2.60354	0.5	17	140.647	Cp_ARF5	Transcriptional factor B3 family protein / auxin-responsive factor AUX/IAA-related
sunup.09G0005320	2.66498	0.595588	17	146.647	Cp_WOX1	WUSCHEL related homeobox 1
sunup.06G0013570	2.67845	0.419118	17	139.412	Cp_NAC104	xylem NAC domain 1
sunup.01G0004550	2.68939	0.45	16	122.562
sunup.08G0001300	2.62037	0.5	16	137.688		Leucine-rich repeat protein kinase family protein
sunup.08G0000170	2.68855	0.475	16	143.562		lysine decarboxylase family protein
sunup.06G0010000	2.62037	0.408333	16	131.75		myo-inositol-1-phosphate synthase 3
sunup.06G0008920	2.69613	0.475	16	146.062		Protein of unknown function (DUF630 and DUF632)
sunup.08G0003550	2.65236	0.419048	15	147.867
sunup.05G0002280	2.68182	0.609524	15	145.467	Cp_ARF23-like	auxin response factor 2
sunup.04G0023980	2.72054	0.67619	15	150.067		dihydroflavonol 4-reductase
sunup.03G0015290	2.72054	0.67619	15	150.067	Cp_SCL32	GRAS family transcription factor
sunup.06G0013420	2.69276	0.619048	15	150.6	Cp_SCR	GRAS family transcription factor
sunup.01G0011380	2.62121	0.504762	15	140.6		HD domain-containing metal-dependent phosphohydrolase family protein
sunup.09G0017080	2.63468	0.428571	15	127.933		Leucine-rich repeat protein kinase family protein
sunup.01G0023770	3.16162	0.152381	15	32.6	Cp_MYB44-like	myb domain protein 73
sunup.03G0002650	2.67172	0.495238	15	140.467		RING/U-box superfamily protein
sunup.03G0002870	2.69444	0.494505	14	146.857
sunup.03G0005920	2.70791	0.582418	14	142.714
sunup.09G0001310	2.69949	0.527473	14	134.214
sunup.07G0016600	2.7037	0.483516	14	151		Actin-binding FH2 (Formin Homology) protein
sunup.04G0006420	2.72643	0.428571	14	141.643	Cp_LBD36-like	ASYMMETRIC LEAVES 2-like 1
sunup.04G0009940	2.63215	0.461538	14	145.571		C2 calcium/lipid-binding plant phosphoribosyltransferase family protein
sunup.04G0006740	2.72054	0.505495	14	144.786	Cp_ARR2-like	CheY-like two-component responsive regulator family protein
sunup.03G0025610	2.69781	0.604396	14	146.5		FORKED 1
sunup.02G0021900	2.63047	0.461538	14	147.857		Glutaredoxin family protein
sunup.04G0007950	2.65572	0.43956	14	146.714		Glycosyl hydrolases family 32 protein
sunup.01G0009540	2.61027	0.373626	14	128.357	Cp_DREB2D-like	Integrase-type DNA-binding superfamily protein
sunup.04G0004520	2.63468	0.494505	14	154.857		Leucine-rich repeat (LRR) family protein
sunup.02G0025900	2.71633	0.428571	14	137.429		photosystem II subunit Q-2
sunup.05G0021190	2.75337	0.43956	14	145.786		pleiotropic drug resistance 12
sunup.03G0003170	2.62458	0.351648	14	146.214		ROP binding protein kinases 2
sunup.08G0004530	2.67929	0.472527	14	140.071		starch branching enzyme 2.2
sunup.03G0025640	2.7399	0.406593	14	140.143		sulfate transporter 3;1
sunup.03G0021670	2.64057	0.538462	14	152.286		Uncharacterised protein family (UPF0497)
sunup.05G0022540	2.73148	0.351648	14	121		xyloglucan endotransglucosylase/hydrolase 9
sunup.01G0010220	2.75	0.487179	13	137.077
sunup.01G0007010	2.76936	0.538462	13	133.923		alpha/beta-Hydrolases superfamily protein
sunup.08G0000410	2.71633	0.628205	13	154.615		Auxin efflux carrier family protein
sunup.06G0006830	2.6229	0.384615	13	154.154		basic helix-loop-helix (bHLH) DNA-binding superfamily protein
sunup.01G0008270	2.617	0.282051	13	136.385		CVP2 like 1
sunup.05G0022700	2.76094	0.474359	13	143.538		Cyclin D6;1
sunup.01G0017950	2.68771	0.538462	13	145.308		DNA-binding storekeeper protein-related transcriptional regulator
sunup.01G0026370	2.71886	0.628205	13	146.615	Cp_AGL11	K-box region and MADS-box transcription factor family protein
sunup.07G0007730	2.76263	0.461538	13	146.231		Leucine-rich receptor-like protein kinase family protein
sunup.09G0000250	2.67929	0.538462	13	135.846		Leucine-rich repeat transmembrane protein kinase
sunup.08G0000730	2.66246	0.435897	13	147.154		magnesium-chelatase subunit chlH, chloroplast, putative / Mg-protoporphyrin IX chelatase, putative (CHLH)
sunup.02G0017960	2.69192	0.487179	13	137.077		Pentatricopeptide repeat (PPR) superfamily protein
sunup.01G0014190	2.65152	0.448718	13	143.615		plastocyanin 1
sunup.02G0026560	2.70875	0.551282	13	142		Protein of unknown function, DUF547
sunup.01G0006990	2.62458	0.474359	13	150.154		serine carboxypeptidase-like 25
sunup.04G0006290	2.63215	0.474359	13	147		Subtilase family protein
sunup.01G0024040	2.79966	0.641026	13	141.385	Cp_WOX4	WUSCHEL related homeobox 4
sunup.01G0009960	2.6936	0.439394	12	138.167
sunup.03G0008590	2.73822	0.681818	12	154.75
sunup.05G0023190	2.75	0.560606	12	142.917
sunup.02G0005090	2.65067	0.560606	12	145.583		anthranilate synthase alpha subunit 1
sunup.09G0006890	2.79209	0.227273	12	107.25		ATP binding microtubule motor family protein
sunup.04G0013610	2.81145	0.560606	12	137.75	Cp_BLH4	BEL1-like homeodomain 2
sunup.05G0010220	2.77862	0.5	12	145.333		cytochrome P450, family 78, subfamily A, polypeptide 6
sunup.02G0008630	2.7138	0.5	12	142.583		Eukaryotic aspartyl protease family protein
sunup.05G0002710	2.80387	0.5	12	131.5		Heavy metal transport/detoxification superfamily protein
sunup.01G0014160	2.7037	0.484848	12	141.917		HMG (high mobility group) box protein with ARID/BRIGHT DNA-binding domain
sunup.01G0016040	3.01768	0.151515	12	42.8333	Cp_KAN4	Homeodomain-like superfamily protein
sunup.02G0017300	2.7197	0.469697	12	150.75		Homeodomain-like superfamily protein
sunup.09G0002800	2.74579	0.575758	12	141.5		IQ-domain 17
sunup.05G0009760	2.69276	0.515152	12	151.833		laccase 6
sunup.09G0018080	2.75926	0.469697	12	141		light-harvesting chlorophyll-protein complex II subunit B1
sunup.04G0015050	2.79209	0.424242	12	138.5		methyl esterase 10
sunup.01G0018410	2.69444	0.348485	12	125.75		monodehydroascorbate reductase 4
sunup.02G0010600	3.5362	0.030303	12	12.6667	Cp_MYB105	myb domain protein 105
sunup.07G0022850	3.06902	0.287879	12	51.25	Cp_MYB82	myb domain protein 82
sunup.03G0026200	2.7399	0.545455	12	142.667		ovate family protein 16
sunup.04G0008590	2.67088	0.333333	12	145.667		Protein of unknown function, DUF547
sunup.09G0004860	2.78788	0.621212	12	147.333		STELAR K+ outward rectifier
sunup.02G0000490	2.74074	0.378788	12	141.917		Transcription initiation factor IIF, beta subunit
sunup.08G0005580	2.74747	0.287879	12	136.75		Transmembrane amino acid transporter family protein
sunup.04G0005350	2.81734	0.621212	12	141.667
sunup.03G0002920	2.84596	0.509091	11	119.364
sunup.02G0007460	2.77104	0.618182	11	152.909		3-ketoacyl-CoA synthase 19
sunup.01G0021420	2.82912	0.763636	11	144.273		alpha/beta-Hydrolases superfamily protein
sunup.08G0003570	2.9032	0.454545	11	107.182	Cp_ABS2-like	AP2/B3-like transcriptional factor family protein
sunup.07G0000910	2.93603	0.4	11	112.182		ATPase, F1 complex, gamma subunit protein
sunup.03G0000570	2.64226	0.345455	11	157.818		CVP2 like 1
sunup.01G0015040	2.73822	0.363636	11	113.455		Cyclin A1;1
sunup.07G0009140	2.84848	0.709091	11	147.455		cycloartenol synthase 1
sunup.04G0010110	2.71212	0.436364	11	135.273		cytochrome P450, family 86, subfamily A, polypeptide 2
sunup.06G0019120	2.80808	0.709091	11	150.091	Cp_GRF4-like	growth-regulating factor 5
sunup.02G0004300	2.72896	0.545455	11	139		inflorescence meristem receptor-like kinase 2
sunup.04G0017550	2.82155	0.381818	11	147.909	Cp_AIL1	Integrase-type DNA-binding superfamily protein
sunup.04G0006990	2.92593	0.381818	11	125.545	Cp_HD1	KNOTTED-like homeobox of Arabidopsis thaliana 7
sunup.01G0010330	2.69108	0.436364	11	134		Leucine-rich repeat (LRR) family protein
sunup.09G0008780	2.69276	0.290909	11	136.727		Leucine-rich repeat protein kinase family protein
sunup.01G0024700	2.75084	0.472727	11	131.182		light harvesting complex of photosystem II 5
sunup.06G0004680	2.93771	0.581818	11	131.909		like AUXIN RESISTANT 2
sunup.04G0024660	2.70623	0.6	11	147.636		MATE efflux family protein
sunup.06G0018340	2.77946	0.4	11	145.909		photosystem I light harvesting complex gene 2
sunup.03G0005630	2.76347	0.581818	11	141		phytochrome A
sunup.08G0009700	2.84596	0.345455	11	130.636		Plant invertase/pectin methylesterase inhibitor superfamily
sunup.02G0003250	2.65572	0.345455	11	156.182		pleiotropic drug resistance 11
sunup.04G0005520	2.73822	0.509091	11	137.364		Protein of unknown function (DUF630 and DUF632)
sunup.05G0023270	2.75168	0.636364	11	145.545		Protein phosphatase 2C family protein
sunup.06G0022890	2.83418	0.4	11	128.636		SSXT family protein
sunup.04G0018270	2.87121	0.454545	11	113.818		Subtilase family protein
sunup.04G0018550	2.82071	0.509091	11	132.727		WAG 1
sunup.01G0021710	2.81145	0.618182	11	152.818		Zinc-binding alcohol dehydrogenase family protein
sunup.02G0026260	2.83333	0.355556	10	110.6
sunup.08G0001620	2.80219	0.488889	10	144.2
sunup.02G0016670	2.67761	0.4	10	157.3		Ankyrin repeat family protein
sunup.04G0025460	2.98906	0.377778	10	102.1		ARM repeat superfamily protein
sunup.03G0000990	2.8569	0.511111	10	134.9		Copper amine oxidase family protein
sunup.07G0008800	2.93182	0.422222	10	132.1		cyclin a2;1
sunup.06G0016300	2.83838	0.733333	10	150.8		cytochrome P450, family 78, subfamily A, polypeptide 7
sunup.06G0016510	2.8771	0.355556	10	126.6		cytochrome P450, family 96, subfamily A, polypeptide 10
sunup.08G0000670	2.73148	0.444444	10	133.2		dicarboxylate diiron protein, putative (Crd1)
sunup.08G0003140	2.76094	0.466667	10	146.2		embryo sac development arrest 12
sunup.03G0022200	2.97222	0.244444	10	111		flowering promoting factor 1
sunup.08G0000290	2.90741	0.488889	10	126		gamma tonoplast intrinsic protein
sunup.05G0015220	2.86869	0.444444	10	144.4	Cp_GATA2-like	GATA transcription factor 2
sunup.04G0018200	2.84596	0.4	10	150.5		GDSL-like Lipase/Acylhydrolase superfamily protein
sunup.05G0008770	2.84091	0.4	10	134.5		GDSL-like Lipase/Acylhydrolase superfamily protein
sunup.08G0004540	2.76515	0.555556	10	155.7	Cp_GRF3	growth-regulating factor 4
sunup.03G0009750	2.73316	0.466667	10	143.1		HAD superfamily, subfamily IIIB acid phosphatase
sunup.04G0000560	2.7862	0.622222	10	157.2	Cp_AP2	Integrase-type DNA-binding superfamily protein
sunup.01G0022510	2.7601	0.555556	10	137.2		Kinase interacting (KIP1-like) family protein
sunup.02G0003660	3.19108	0.2	10	80		Leucine-rich repeat protein kinase family protein
sunup.09G0007650	2.87037	0.444444	10	119.1		magnesium-protoporphyrin IX methyltransferase
sunup.03G0013110	2.74242	0.488889	10	139.7		photosystem I subunit l
sunup.05G0002470	2.7399	0.377778	10	155.9		Phototropic-responsive NPH3 family protein
sunup.07G0016520	2.85606	0.688889	10	139.9		Phototropic-responsive NPH3 family protein
sunup.07G0015250	2.79798	0.555556	10	148.8		phytochrome-associated protein 2
sunup.05G0024910	2.84933	0.622222	10	135.3		P-loop containing nucleoside triphosphate hydrolases superfamily protein
sunup.02G0003900	2.77609	0.4	10	139.9		potassium transporter 2
sunup.04G0007370	2.78199	0.577778	10	150.9		Predicted AT-hook DNA-binding family protein
sunup.05G0002200	3.10774	0.311111	10	90.6		Rho GTPase activating protein with PAK-box/P21-Rho-binding domain
sunup.08G0003880	2.81313	0.533333	10	143.9		Rho GTPase activating protein with PAK-box/P21-Rho-binding domain
sunup.04G0024620	2.76768	0.488889	10	153.9	Cp_SPL1	squamosa promoter binding protein-like 5
sunup.03G0002420	2.76263	0.361111	9	158.444
sunup.03G0008510	2.75505	0.583333	9	158
sunup.05G0001650	2.79293	0.416667	9	127.778
sunup.07G0021290	2.85522	0.583333	9	142.889		alpha/beta-Hydrolases superfamily protein
sunup.04G0008170	2.98906	0.388889	9	126		Bifunctional inhibitor/lipid-transfer protein/seed storage 2S albumin superfamily protein
sunup.05G0000200	2.94192	0.416667	9	126.667		CBL-interacting protein kinase 1
sunup.01G0003930	2.71465	0.555556	9	138.667		CCT motif family protein
sunup.01G0015450	2.80219	0.444444	9	131.111		Chlorophyll A-B binding family protein
sunup.06G0006150	2.86111	0.416667	9	121.111		chromatin remodeling 24
sunup.01G0023830	2.9537	0.555556	9	128.333		CYCLIN D3;1
sunup.06G0018320	2.82576	0.472222	9	126.889		DNA-binding HORMA family protein
sunup.05G0012120	2.75253	0.388889	9	129.111		DNAse I-like superfamily protein
sunup.03G0003770	2.91162	0.388889	9	102.222		Domain of unknown function (DUF1995)
sunup.02G0026070	2.8165	0.555556	9	135		FASCICLIN-like arabinogalactan-protein 12
sunup.04G0009550	3.05219	0.333333	9	91.5556	Cp_SCL28	GRAS family transcription factor
sunup.09G0000530	2.82912	0.361111	9	131.333		Heavy metal transport/detoxification superfamily protein
sunup.01G0005160	2.83754	0.694444	9	158		HXXXD-type acyl-transferase family protein
sunup.01G0006870	2.78956	0.305556	9	114.889		HXXXD-type acyl-transferase family protein
sunup.01G0025660	2.75673	0.388889	9	137.444	Cp_ANT	Integrase-type DNA-binding superfamily protein
sunup.03G0001910	2.96717	0.388889	9	131.667		Lateral root primordium (LRP) protein-related
sunup.04G0023050	2.76768	0.555556	9	156.778		Leucine-rich receptor-like protein kinase family protein
sunup.03G0007830	2.88131	0.472222	9	143.444		Leucine-rich repeat receptor-like protein kinase family protein
sunup.01G0008130	2.79798	0.25	9	128		Major facilitator superfamily protein
sunup.08G0007140	2.79209	0.416667	9	130.889		NAD(P)-linked oxidoreductase superfamily protein
sunup.01G0021600	2.80303	0.75	9	139.222		Phosphate-responsive 1 family protein
sunup.02G0000630	2.82912	0.694444	9	147.667		photosystem I light harvesting complex gene 1
sunup.04G0023410	3.04125	0.472222	9	112.444		photosystem I subunit G
sunup.05G0025480	2.89731	0.416667	9	133.889		photosystem I subunit O
sunup.04G0019760	3.133	0.305556	9	92.4444		Plant protein of unknown function (DUF641)
sunup.01G0011400	2.75421	0.444444	9	139.556		Protein kinase superfamily protein
sunup.03G0003460	2.81145	0.638889	9	140.444		Protein kinase superfamily protein
sunup.07G0009980	2.91077	0.555556	9	110.333		Protein of unknown function (DUF1677)
sunup.01G0005720	2.74663	0.444444	9	137		receptor-like protein kinase 2
sunup.06G0014570	3.13468	0.333333	9	95.1111		serine carboxypeptidase-like 35
sunup.08G0007510	2.89057	0.388889	9	137.667		Serine/threonine-protein kinase WNK (With No Lysine)-related
sunup.09G0000490	2.97643	0.833333	9	136.778		shortage in chiasmata 1
sunup.03G0011910	2.86869	0.333333	9	149.333	Cp_SAP	Transducin/WD40 repeat-like superfamily protein
sunup.09G0008470	2.67761	0.333333	9	136		Transducin/WD40 repeat-like superfamily protein
sunup.09G0017360	2.58838	0.277778	9	145.556		trehalose-6-phosphate synthase
sunup.03G0016070	2.84259	0.722222	9	152
sunup.01G0013760	2.84007	0.285714	8	128.25
sunup.03G0003140	2.72811	0.428571	8	159.25
sunup.06G0002210	2.93434	0.392857	8	112
sunup.06G0016290	3.00589	0.535714	8	127
sunup.08G0003840	3.00673	0.607143	8	123.25
sunup.08G0016830	2.82492	0.428571	8	121.625
sunup.04G0003250	2.93098	0.5	8	139.5		Auxin-responsive GH3 family protein
sunup.01G0001550	3.24411	0.357143	8	82.25		B-S glucosidase 44
sunup.09G0002030	2.93266	0.5	8	144.125		CCT motif family protein
sunup.05G0003460	2.9899	0.571429	8	140.5		crinkly4
sunup.04G0018570	3.26178	0.321429	8	84.375		Di-glucose binding protein with Kinesin motor domain
sunup.04G0024730	3.03788	0.464286	8	131.625		Dynamin related protein 5A
sunup.09G0016240	2.87121	0.321429	8	132		expansin A1
sunup.04G0003590	2.85774	0.357143	8	131.5		FAD/NAD(P)-binding oxidoreductase family protein
sunup.06G0008290	2.83333	0.642857	8	144.5		fatty acid amide hydrolase
sunup.01G0008890	2.9032	0.5	8	105.125		GAST1 protein homolog 4
sunup.05G0006190	2.99327	0.571429	8	135.5		glycoprotease 1
sunup.07G0011340	2.82576	0.678571	8	152.375		growth-regulating factor 5
sunup.09G0002790	2.92845	0.428571	8	139.625	Cp_GRF7	growth-regulating factor 7
sunup.04G0013710	2.92424	0.357143	8	125.125		growth-regulating factor 8
sunup.02G0019260	2.83502	0.714286	8	144.5		Homeodomain-like superfamily protein
sunup.02G0002580	2.73064	0.464286	8	159.125		HVA22 homologue C
sunup.04G0001290	2.96296	0.535714	8	129.375		kinesin like protein for actin based chloroplast movement 1
sunup.02G0015980	2.95455	0.428571	8	123.875		Leucine-rich repeat transmembrane protein kinase
sunup.06G0007130	2.93266	0.571429	8	138		light harvesting complex photosystem II subunit 6
sunup.01G0020230	3.02357	0.214286	8	108.625		MEI2 C-terminal RRM only like 1
sunup.05G0005470	3.3569	0	8	5.625	Cp_MYB12-like	myb domain protein 12
sunup.04G0025450	2.84933	0.642857	8	156	Cp_CUC2	NAC (No Apical Meristem) domain transcriptional regulator superfamily protein
sunup.09G0014110	2.84428	0.535714	8	147		NAD(P)-binding Rossmann-fold superfamily protein
sunup.01G0024290	2.75421	0.392857	8	150.625		nodulin MtN21 /EamA-like transporter family protein
sunup.03G0001280	3.35017	0.214286	8	75.5		phragmoplast-associated kinesin-related protein, putative
sunup.04G0008610	2.94613	0.464286	8	127.125		Plant protein of unknown function (DUF828) with plant pleckstrin homology-like region
sunup.01G0019480	2.91162	0.607143	8	147.375		Plant stearoyl-acyl-carrier-protein desaturase family protein
sunup.08G0004510	2.85943	0.678571	8	147.5		pleiotropic drug resistance 6
sunup.03G0003760	3.31397	0.285714	8	87.875		P-loop containing nucleoside triphosphate hydrolases superfamily protein
sunup.05G0002030	2.98148	0.392857	8	132.75		Protein kinase family protein
sunup.08G0004480	2.9436	0.75	8	144.875		Protein kinase superfamily protein
sunup.03G0022570	2.7963	0.321429	8	149		Protein of unknown function (DUF581)
sunup.02G0017550	2.82744	0.428571	8	156.625		Protein of unknown function (DUF707)
sunup.04G0013510	2.82828	0.428571	8	135.875		Protein of unknown function, DUF547
sunup.01G0021040	2.74579	0.214286	8	138.75		Protein of unknown function, DUF617
sunup.04G0021950	2.98148	0.392857	8	132.75		RmlC-like cupins superfamily protein
sunup.06G0012210	3.09175	0.178571	8	78		SEC14 cytosolic factor family protein / phosphoglyceride transfer family protein
sunup.09G0010210	2.84512	0.5	8	120.25		subtilase 1.3
sunup.01G0004060	2.80471	0.392857	8	128.25		TPX2 (targeting protein for Xklp2) protein family
sunup.05G0025180	2.83838	0.464286	8	143.125		transcription factor-related
sunup.01G0025890	3.06229	0.47619	7	127.143
sunup.02G0006720	2.82744	0.52381	7	131
sunup.02G0017140	2.87458	0.666667	7	157.571
sunup.03G0023160	3.11279	0.333333	7	116.429
sunup.06G0002940	3.05219	0.428571	7	139.571
sunup.07G0022170	3.19613	0.142857	7	62.4286
sunup.08G0003830	3.133	0.238095	7	98.2857
sunup.06G0009100	2.82997	0.619048	7	150		ACT-like protein tyrosine kinase family protein
sunup.01G0020670	2.86111	0.571429	7	158		Adenine nucleotide alpha hydrolases-like superfamily protein
sunup.07G0020390	2.97306	0.571429	7	137.143		AGC (cAMP-dependent, cGMP-dependent and protein kinase C) kinase family protein
sunup.01G0005710	2.82492	0.47619	7	114.857		aminopeptidases
sunup.06G0001360	3.00168	0.428571	7	132.429		AP2/B3-like transcriptional factor family protein
sunup.02G0010270	2.77946	0.619048	7	168.857		Argonaute family protein
sunup.07G0007220	3.22306	0.380952	7	86		ataurora1
sunup.07G0010570	2.92845	0.428571	7	123.571		ATP binding microtubule motor family protein
sunup.08G0021220	2.90488	0.142857	7	91.5714		ATP binding microtubule motor family protein
sunup.09G0010910	2.87205	0.428571	7	109.714	Cp_ARF2A	auxin response factor 2
sunup.01G0014600	3.09091	0.47619	7	114.286		Calcium-dependent lipid-binding (CaLB domain) family protein
sunup.04G0025140	2.98064	0.619048	7	128.286		CBS domain-containing protein
sunup.07G0003080	2.90404	0.714286	7	161.286		chromomethylase 3
sunup.01G0004680	2.88805	0.666667	7	151.714		Cupredoxin superfamily protein
sunup.02G0010200	2.79545	0.380952	7	164.857		DHHC-type zinc finger family protein
sunup.02G0015940	3.65404	0.380952	7	70.4286		DNA glycosylase superfamily protein
sunup.04G0018210	3.0968	0.333333	7	133.429		epithiospecifier modifier 1
sunup.03G0003260	3.03704	0.428571	7	123.714		ERD (early response to dehydration) six-like 1
sunup.09G0012330	3.10269	0.285714	7	95.5714		ferric reduction oxidase 8
sunup.06G0000010	2.99747	0.47619	7	101.286		Glucose-1-phosphate adenylyltransferase family protein
sunup.01G0010650	2.82744	0.52381	7	125.286		glutamine-fructose-6-phosphate transaminase (isomerizing)s;sugar binding;transaminases
sunup.05G0024520	3.2963	0.238095	7	97.8571		Glycosyl hydrolase family protein
sunup.02G0020560	3.04125	0.619048	7	127.714	Cp_GAIPB-like	GRAS family transcription factor family protein
sunup.05G0020400	2.98822	0.428571	7	123		H(+)-ATPase 9
sunup.07G0002450	2.92172	0.428571	7	129.571		Heavy metal transport/detoxification superfamily protein
sunup.03G0011700	3.01599	0.761905	7	128.857		histidine kinase 2
sunup.07G0005170	2.86195	0.285714	7	156.286	Cp_WOX9	homeobox-3
sunup.02G0024520	3.26852	0.380952	7	96.1429		HSP20-like chaperones superfamily protein
sunup.07G0021090	2.99327	0.47619	7	117.571		hydroxycinnamoyl-CoA shikimate/quinate hydroxycinnamoyl transferase
sunup.03G0000470	3.04798	0.857143	7	127.571		Kinase interacting (KIP1-like) family protein
sunup.04G0022050	3.3468	0.380952	7	81.2857		Kinesin motor family protein
sunup.04G0004440	3.16751	0.380952	7	85.5714	Cp_SRS1	Lateral root primordium (LRP) protein-related
sunup.07G0009810	2.8729	0.52381	7	146.429		Leucine-rich receptor-like protein kinase family protein
sunup.02G0019340	3.06734	0.619048	7	111.571		Leucine-rich repeat protein kinase family protein
sunup.06G0020020	2.96717	0.761905	7	150.143		MATE efflux family protein
sunup.01G0011800	2.8367	0.380952	7	130.286	Cp_NAC31	NAC (No Apical Meristem) domain transcriptional regulator superfamily protein
sunup.03G0025630	3.07239	0.52381	7	134.286		NIMA-related kinase 2
sunup.07G0002460	3.03872	0.333333	7	119.429		oligopeptide transporter
sunup.04G0006360	2.90993	0.47619	7	131.571		peptidyl-prolyl cis-trans isomerase / cyclophilin-40 (CYP40) / rotamase
sunup.04G0007070	3.05219	0.428571	7	139.571		PGR5-LIKE A
sunup.03G0015300	2.94949	0.333333	7	128.286		Phototropic-responsive NPH3 family protein
sunup.02G0000830	2.93771	0.809524	7	156.143		Pleckstrin homology (PH) and lipid-binding START domains-containing protein
sunup.01G0022470	3.24411	0.333333	7	106.857		P-loop containing nucleoside triphosphate hydrolases superfamily protein
sunup.05G0010830	2.85354	0.714286	7	162.143		Protein kinase superfamily protein
sunup.07G0016860	2.91246	0.52381	7	136.714		Protein kinase superfamily protein
sunup.01G0025920	2.8729	0.666667	7	127.714		Protein of unknown function (DUF1005)
sunup.09G0008940	2.85774	0.190476	7	105.857		Protein of unknown function, DUF538
sunup.04G0000050	2.97306	0.428571	7	147.143		Protein of unknown function, DUF547
sunup.03G0023540	2.89899	0.285714	7	119.571		protodermal factor 1
sunup.01G0020290	3.24327	0.333333	7	101		putative protein kinase 1
sunup.01G0015290	3.27778	0.380952	7	94		response regulator 9
sunup.01G0022290	3.19192	0.428571	7	89.1429		Rho GTPase activation protein (RhoGAP) with PH domain
sunup.09G0002830	3.05219	0.428571	7	139.571		RNA-binding (RRM/RBD/RNP motifs) family protein
sunup.06G0012440	2.89731	0.571429	7	137.143		RNI-like superfamily protein
sunup.01G0012020	2.88468	0.47619	7	126		SAUR-like auxin-responsive protein family
sunup.05G0000750	3.00505	0.52381	7	140.429		serine carboxypeptidase-like 33
sunup.01G0023910	2.98737	0.285714	7	120.429		Serine/threonine-protein kinase WNK (With No Lysine)-related
sunup.03G0026330	2.84428	0.380952	7	151		Terpenoid cyclases/Protein prenyltransferases superfamily protein
sunup.07G0005640	3.06566	0.571429	7	128		Tetratricopeptide repeat (TPR)-like superfamily protein
sunup.09G0002410	2.9537	0.47619	7	135		Tetratricopeptide repeat (TPR)-like superfamily protein
sunup.04G0013400	2.9798	0.380952	7	103.143		Zinc-finger domain of monoamine-oxidase A repressor R1
sunup.07G0021070	3.00758	0.428571	7	124
sunup.01G0021780	3.00337	0.266667	6	122.833
sunup.04G0022920	3.09764	0.466667	6	126.167
sunup.06G0007520	2.94529	0.333333	6	137.667
sunup.06G0022550	3.37205	0.333333	6	50.8333
sunup.02G0027280	3.26599	0.266667	6	102.167		2-oxoglutarate (2OG) and Fe(II)-dependent oxygenase superfamily protein
sunup.02G0008740	3.13215	0.266667	6	120.5		Aluminium activated malate transporter family protein
sunup.04G0025150	3.17172	0.466667	6	131.667		Aluminium induced protein with YGL and LRDR motifs
sunup.08G0005770	3.00421	0.6	6	122.5		Ankyrin repeat family protein / BTB/POZ domain-containing protein
sunup.07G0009230	3.50337	0.333333	6	89.6667		ARM repeat superfamily protein
sunup.03G0025740	3.88215	0.466667	6	60.3333		AUX/IAA transcriptional regulator family protein
sunup.03G0010240	3.2862	0.333333	6	98.3333		C2 calcium/lipid-binding plant phosphoribosyltransferase family protein
sunup.01G0016850	2.99579	0.666667	6	128.667		Chaperone DnaJ-domain superfamily protein
sunup.03G0005820	2.97222	0.8	6	155.833		Chlorophyll A-B binding family protein
sunup.06G0008030	3.10606	0.466667	6	145.833		Class I glutamine amidotransferase-like superfamily protein
sunup.01G0019020	2.92929	0.533333	6	145.5		cytochrome P450, family 707, subfamily A, polypeptide 4
sunup.01G0014080	2.89141	0.2	6	142.167		cytochrome P450, family 83, subfamily B, polypeptide 1
sunup.09G0006630	3.09091	0.533333	6	138.833	Cp_MYBS1	Duplicated homeodomain-like superfamily protein
sunup.07G0019980	2.86532	0.333333	6	139		Fatty acid hydroxylase superfamily
sunup.06G0009760	3.09091	0.666667	6	130.5		flavin-dependent monooxygenase 1
sunup.07G0008060	3.4234	0.466667	6	93.3333		gamma-glutamyl transpeptidase 4
sunup.03G0023460	3.17593	0.333333	6	130.333		glycerol-3-phosphate acyltransferase 1
sunup.06G0003840	3.18939	0.666667	6	108.333		glycosyl hydrolase 9B18
sunup.06G0004720	3.21212	0.4	6	97.8333		Glycosyl hydrolase family 10 protein
sunup.08G0010640	2.9335	0.666667	6	160.667		Glycosyltransferase family 61 protein
sunup.02G0017320	3.117	0.866667	6	123.5		Haloacid dehalogenase-like hydrolase (HAD) superfamily protein
sunup.02G0027720	2.97138	0.533333	6	121.333		Heavy metal transport/detoxification superfamily protein
sunup.02G0020430	2.8931	0.333333	6	131.833		high mobility group A
sunup.02G0002180	3.06313	0.533333	6	130.833		Homeodomain-like superfamily protein
sunup.07G0021080	2.99411	0.266667	6	127		hydroxycinnamoyl-CoA shikimate/quinate hydroxycinnamoyl transferase
sunup.04G0019620	2.88215	0.466667	6	157.167		KU70 homolog
sunup.03G0013420	2.93855	0.666667	6	151.167		Lactoylglutathione lyase / glyoxalase I family protein
sunup.01G0012860	3.18855	0.266667	6	80.3333		Leucine-rich receptor-like protein kinase family protein
sunup.02G0020860	3.30808	0.466667	6	101.167		Leucine-rich repeat protein kinase family protein
sunup.08G0014030	2.9798	0.6	6	120.833		Leucine-rich repeat protein kinase family protein
sunup.09G0007500	3.03283	0.733333	6	131.167		Leucine-rich repeat protein kinase family protein
sunup.06G0009040	3.02525	0.4	6	123.333		Major facilitator superfamily protein
sunup.09G0000740	3.71128	0.466667	6	72.3333		NAD(P)-binding Rossmann-fold superfamily protein
sunup.02G0019400	3.25673	0.466667	6	108.667		NAD(P)-linked oxidoreductase superfamily protein
sunup.01G0019590	3.10269	0.466667	6	124.333		Nodulin MtN3 family protein
sunup.08G0008230	3.19192	0.533333	6	92		NSP-interacting kinase 3
sunup.01G0002060	3.07407	0.133333	6	48.1667		O-Glycosyl hydrolases family 17 protein
sunup.01G0026280	3.11785	0.2	6	95.3333		oligopeptide transporter 2
sunup.08G0007900	3.17761	0.266667	6	94.5		Oxidoreductase, zinc-binding dehydrogenase family protein
sunup.03G0014820	2.84764	0.6	6	166		photosystem I subunit E-2
sunup.04G0015800	3.14731	0.266667	6	124.5		photosystem I subunit H2
sunup.09G0018250	2.66582	0.266667	6	161.167		photosystem I subunit K
sunup.03G0011760	2.9537	0.4	6	131.833		photosystem II light harvesting complex gene 2.2
sunup.09G0018180	2.93855	0.2	6	90		Phototropic-responsive NPH3 family protein
sunup.02G0016510	2.73653	0.466667	6	160.167		PLATZ transcription factor family protein
sunup.03G0021510	3.27525	0.4	6	107.667		Protein kinase family protein with ARM repeat domain
sunup.03G0005470	2.97727	0.466667	6	123.833		Protein kinase superfamily protein
sunup.09G0010120	3.04209	0.333333	6	119.5		Protein kinase superfamily protein
sunup.02G0012270	2.90909	0.4	6	158.667		Protein of unknown function (DUF620)
sunup.02G0026430	2.8569	0.4	6	121.667		Putative lysine decarboxylase family protein
sunup.07G0006460	2.85017	0.6	6	151.5		Putative lysine decarboxylase family protein
sunup.07G0015330	2.89815	0.533333	6	126.833		RHO-related protein from plants 9
sunup.03G0009530	3.06902	0.6	6	123.667		ROP-interactive CRIB motif-containing protein 7
sunup.04G0006320	3.03367	0.6	6	145.667		SAP domain-containing protein
sunup.04G0017980	3.13552	0.866667	6	152.167		SAP domain-containing protein
sunup.02G0015090	3.00168	0.333333	6	144.5		serine carboxypeptidase-like 45
sunup.04G0005180	3.09091	0.533333	6	138.833		Seven transmembrane MLO family protein
sunup.09G0009030	3	0.4	6	124.333		SNF2 domain-containing protein / helicase domain-containing protein / HNH endonuclease domain-containing protein
sunup.09G0003330	2.93098	0.4	6	154.833	Cp_SBP6	Squamosa promoter-binding protein-like (SBP domain) transcription factor family protein
sunup.01G0015790	2.95707	0.4	6	121.167		Ssu72-like family protein
sunup.01G0005210	2.90825	0.266667	6	120.167		Thioredoxin superfamily protein
sunup.09G0018540	2.75168	0.4	6	135.5		Thioredoxin superfamily protein
sunup.08G0019270	3.17088	0.2	6	100.333		topoisomerase II
sunup.01G0012300	2.83754	0.466667	6	136.167		Transducin/WD40 repeat-like superfamily protein
sunup.03G0019950	2.89731	0.666667	6	157		trehalose phosphatase/synthase 5
sunup.08G0006490	2.85354	0.333333	6	134		TRICHOME BIREFRINGENCE-LIKE 36
sunup.01G0003950	2.93603	0.333333	6	115.833		Ubiquitin-like superfamily protein
sunup.01G0021510	2.87795	0.733333	6	160.833		UDP-glucosyl transferase 85A2
sunup.01G0018980	3.08165	0.266667	6	117.667		Vacuolar import/degradation, Vid27-related protein
sunup.03G0025160	2.88047	0.466667	6	134.333		winged-helix DNA-binding transcription factor family protein
sunup.01G0011780	2.8931	0.4	6	134.333		xylem cysteine peptidase 1
sunup.01G0002690	3.25589	0.6	6	92.6667
sunup.02G0000720	3.03956	0.533333	6	118.667
sunup.02G0022200	3.16582	0.533333	6	109.833
sunup.07G0017790	3.04377	0.8	6	138.667
sunup.08G0020800	2.98316	0.333333	6	119
sunup.01G0003030	3.40825	0.2	5	50
sunup.01G0019930	2.94865	0.5	5	134.8
sunup.01G0021310	2.90067	0.5	5	145.2
sunup.01G0025570	3.39226	0.5	5	104.4
sunup.02G0022720	3.0968	0.7	5	148.2
sunup.03G0003090	3.10606	0.5	5	110.2
sunup.04G0000790	2.90741	0.2	5	145.8
sunup.04G0002590	3.02778	0.7	5	121.6
sunup.06G0003170	3.25084	0	5	62.8
sunup.06G0008520	3.31902	0	5	61.4
sunup.08G0016320	3.06229	0.4	5	122.6
sunup.09G0012030	3.34007	0.5	5	71
sunup.02G0007480	3.01768	0.4	5	136		3-ketoacyl-CoA synthase 19
sunup.01G0008780	2.9335	0.6	5	138.8		Ankyrin repeat family protein
sunup.06G0000870	3.17508	0.3	5	99.6	Cp_VRN1-like	AP2/B3-like transcriptional factor family protein
sunup.05G0010860	2.95623	0.8	5	164.4	Cp_NGA1	AP2/B3-like transcriptional factor family protein
sunup.05G0006530	2.9697	1	5	145		armadillo repeat kinesin 2
sunup.04G0024070	3.2298	0.2	5	124.2		Auxin-responsive GH3 family protein
sunup.09G0005620	3.0968	0.7	5	131.6		B-S glucosidase 44
sunup.06G0020260	3.50842	0.6	5	99.8		C2 calcium/lipid-binding plant phosphoribosyltransferase family protein
sunup.01G0020940	3.47643	0.3	5	68.2		calmodulin like 37
sunup.03G0008380	2.90067	0.5	5	136.6		Carbohydrate-binding X8 domain superfamily protein
sunup.08G0016280	3.59091	0.4	5	96.4		Carbohydrate-binding-like fold
sunup.06G0013290	3.00253	0.4	5	149.4		cellulose synthase like D4
sunup.04G0004960	3.38889	0.5	5	81.6		Chalcone-flavanone isomerase family protein
sunup.04G0001150	3.11279	0.5	5	132.2		Chaperone DnaJ-domain superfamily protein
sunup.01G0006110	3.72559	0.6	5	80.2	Cp_COL2	CONSTANS-like 2
sunup.07G0015190	3.24832	0.4	5	81	Cp_COL4	CONSTANS-like 4
sunup.04G0025230	3.16919	0.5	5	107.8		COP1-interacting protein 7
sunup.06G0020270	3.09343	0.6	5	126		Core-2/I-branching beta-1,6-N-acetylglucosaminyltransferase family protein
sunup.08G0000510	3.24327	0.1	5	74.4		Cyclin family protein
sunup.07G0022120	3.00084	0.5	5	110.2		Cyclophilin-like peptidyl-prolyl cis-trans isomerase family protein
sunup.02G0005000	3.13047	0.4	5	122.2		Cytochrome P450 superfamily protein
sunup.04G0004360	3.36448	0.3	5	106		Cytochrome P450 superfamily protein
sunup.03G0001630	3.0766	0.6	5	134.6		DNA repair-recombination protein (RAD50)
sunup.02G0015930	3.91582	0.5	5	65.8		Domain of unknown function (DUF23)
sunup.04G0009450	3.02946	0.6	5	139		DYNAMIN-like 1E
sunup.08G0018100	2.91498	0.6	5	168.8		ent-kaurenoic acid hydroxylase 2
sunup.03G0024730	3.91582	0.5	5	65.8		EXORDIUM like 2
sunup.01G0017230	3.00253	0.3	5	84.8		forkhead-associated (FHA) domain-containing protein
sunup.01G0024820	2.95623	0.7	5	138.8	Cp_ERF036-like	Galactosyltransferase family protein
sunup.08G0007060	3.20707	0.6	5	101.2		glucosyl transferase family 8
sunup.08G0003970	3.60774	0.4	5	82.8		Glutaredoxin family protein
sunup.02G0006890	3.11364	0.4	5	114.4		Glutathione S-transferase family protein
sunup.01G0025630	3.10943	0.7	5	114.6	Cp_GRF1-like	growth-regulating factor 1
sunup.01G0025370	3.50842	0.6	5	99.8		heptahelical protein 4
sunup.03G0008270	3.18519	0.6	5	131.2		HMG (high mobility group) box protein with ARID/BRIGHT DNA-binding domain
sunup.04G0002310	2.99158	0.5	5	145.4		Integrase-type DNA-binding superfamily protein
sunup.04G0018850	3.3771	0.3	5	102.6		interactor of constitutive active rops 1
sunup.07G0022130	3.17593	0.4	5	137.6	Cp_KNAT3-like	KNOTTED1-like homeobox gene 3
sunup.02G0011430	3.07323	0.8	5	140.8		Lecithin:cholesterol acyltransferase family protein
sunup.01G0009120	2.92508	0.2	5	114.2		Leucine-rich receptor-like protein kinase family protein
sunup.01G0023960	3.2963	0.7	5	100.8		Leucine-rich repeat protein kinase family protein
sunup.02G0027090	3.22391	0.6	5	108.4		Leucine-rich repeat protein kinase family protein
sunup.04G0024190	3.17593	0.8	5	113		light-harvesting chlorophyll B-binding protein 3
sunup.03G0017740	3.06145	0.2	5	109	Cp_LOL1	lsd one like 1
sunup.07G0012000	3.13636	0.6	5	132.2		Lycopene beta/epsilon cyclase protein
sunup.02G0023850	2.97811	0.3	5	131.8		Major facilitator superfamily protein
sunup.04G0006920	4.03535	0.6	5	60.6		Major Facilitator Superfamily with SPX (SYG1/Pho81/XPR1) domain-containing protein
sunup.08G0007470	3.59091	0.4	5	96.4		MLP-like protein 423
sunup.03G0004760	2.91077	0.6	5	151.6		NDH-dependent cyclic electron flow 1
sunup.03G0002770	3.19949	0.2	5	108.2		NIMA (never in mitosis, gene A)-related 6
sunup.01G0025240	2.95034	0.2	5	130		no pollen germination related 1
sunup.07G0007900	2.96717	0.6	5	132.2		O-Glycosyl hydrolases family 17 protein
sunup.02G0024380	3.10185	0.4	5	126		outer plastid envelope protein 16-1
sunup.06G0010900	3.05976	0.6	5	126.2		ovate family protein 7
sunup.06G0004710	3.16162	0.2	5	62.4		Pathogenesis-related thaumatin superfamily protein
sunup.03G0004530	2.95202	0.6	5	148.4		phospholipase D P1
sunup.03G0002370	3.55051	0.2	5	98.2		Photosystem II 5 kD protein
sunup.04G0011250	3.11616	0.6	5	144.8		photosystem II BY
sunup.07G0017210	3.18182	0.6	5	138		photosystem II subunit P-1
sunup.02G0000850	3.0867	0.6	5	130.4		Phototropic-responsive NPH3 family protein
sunup.02G0021230	2.93266	0.6	5	159.6		Plant protein of unknown function (DUF641)
sunup.01G0015440	2.9697	0.3	5	121.2		Plant protein of unknown function (DUF869)
sunup.08G0017720	3.0665	0.5	5	143.8		Plant protein of unknown function (DUF936)
sunup.07G0023000	3.20455	0.2	5	78		plant-specific transcription factor YABBY family protein
sunup.05G0007960	3.23064	0.3	5	77.8		plasma membrane intrinsic protein 1B
sunup.04G0016810	3.0101	0.3	5	151.4		poly(A) binding protein 6
sunup.06G0005480	4.03535	0.6	5	60.6		PQ-loop repeat family protein / transmembrane family protein
sunup.04G0010410	3.05219	0.3	5	128.2		Protein of unknown function (DUF604)
sunup.06G0004930	3.02778	0.4	5	107.2		RAC-like 3
sunup.04G0023370	3.16835	0.5	5	149.6		Sec14p-like phosphatidylinositol transfer family protein
sunup.09G0019560	3.29293	0.2	5	73.4		Sec14p-like phosphatidylinositol transfer family protein
sunup.09G0010260	2.81481	0.3	5	129.4	Cp_SBP13A	Squamosa promoter-binding protein-like (SBP domain) transcription factor family protein
sunup.06G0003760	2.99747	0.7	5	152		Subtilase family protein
sunup.01G0019470	3.09091	0.4	5	120.8		tracheary element differentiation-related 6
sunup.07G0001130	3.26936	0.4	5	85.6		Transducin family protein / WD-40 repeat family protein
sunup.01G0018300	3.29293	0.4	5	109.8		Tudor/PWWP/MBT superfamily protein
sunup.06G0007600	3.02694	0.4	5	138		UbiA prenyltransferase family protein
sunup.02G0006800	3.2298	0.6	5	112.4		UDP-XYL synthase 6
sunup.04G0004740	3.20202	0.7	5	123	Cp_NAC37-like	vascular related NAC-domain protein 1
sunup.01G0021250	2.95455	0.4	5	137.6		VQ motif-containing protein
sunup.01G0017650	2.883	0.5	5	137		WD domain, G-beta repeat domain containing protein, expressed
sunup.03G0000940	3.14226	0.6	5	103.4		with no lysine (K) kinase 1
sunup.06G0023000	3.13636	0.7	5	121.6	Cp_WRKY74	WRKY DNA-binding protein 39
sunup.08G0017150	3.02441	0.7	5	128.6	Cp_WRKY44	WRKY family transcription factor family protein
sunup.07G0005870	3.10269	0.7	5	108.6		Xanthine/uracil permease family protein
sunup.03G0001400	3.39226	0.5	5	104.4		xyloglucan endotransglucosylase/hydrolase 16
sunup.02G0025690	3.18939	0.4	5	116.4
sunup.02G0003490	3.33838	0	4	113.5
sunup.02G0007350	3.24158	0.5	4	149
sunup.04G0016570	3.49747	0.666667	4	84.5
sunup.04G0023320	3.05808	0.166667	4	104
sunup.04G0023420	3.01936	0.5	4	162.25
sunup.05G0008750	3.24916	0.666667	4	121.25
sunup.06G0007670	4.08249	0.833333	4	67.5
sunup.06G0021620	3.23485	0.5	4	126.25
sunup.07G0002280	3.25758	0.333333	4	122.75
sunup.07G0005930	3.72643	0.833333	4	93.75
sunup.09G0010570	3.00758	0.166667	4	150
sunup.08G0012430	3.72643	0.833333	4	93.75
sunup.08G0018970	3.14226	0.5	4	129.25
sunup.01G0023510	3.56734	0.666667	4	97		ankyrin repeat family protein
sunup.09G0002450	3.4133	0	4	40.5		ARABIDOPSIS TRITHORAX-RELATED PROTEIN 6
sunup.06G0021200	3.72391	0.5	4	91.5		ARM repeat superfamily protein
sunup.03G0008960	3.05724	0.833333	4	161.5		ATP binding;protein kinases;protein serine/threonine kinases
sunup.06G0002120	4.08249	0.833333	4	67.5		Auxin-responsive GH3 family protein
sunup.01G0009410	3.27862	0.166667	4	102.25	Cp_BEL1-like	BEL1-like homeodomain 11
sunup.02G0000900	3.19697	0.333333	4	118.5		beta glucosidase 11
sunup.09G0008640	3.06987	0.666667	4	125.75		biotin F
sunup.05G0007350	3.25337	0.666667	4	154.25		BON association protein 2
sunup.09G0012400	3.12458	0.333333	4	84.5		C2 calcium/lipid-binding and GRAM domain containing protein
sunup.01G0007190	3.17845	0	4	108.75		C2H2-like zinc finger protein
sunup.04G0007250	3.03199	0.5	4	149.75		Cell cycle regulated microtubule associated protein
sunup.05G0005220	3.33333	0.166667	4	63.5		cellulose synthase-like D5
sunup.09G0008160	3.00673	0.166667	4	144.25		Chlorophyll A-B binding family protein
sunup.02G0004340	3.55976	0.333333	4	48.25		chromatin remodeling 42
sunup.07G0018480	3.10438	0.166667	4	115.75		Clp amino terminal domain-containing protein
sunup.04G0007160	3.11532	0.5	4	113.75		copper chaperone for SOD1
sunup.02G0027670	4.08249	0.833333	4	67.5		Cupredoxin superfamily protein
sunup.04G0005830	3.2399	0.5	4	110		Cyclin B2;3
sunup.01G0018490	3.1633	0.333333	4	137.75		cyclophilin 38
sunup.08G0008930	2.93266	0	4	121.25		cytochrome P450, family 71, subfamily B, polypeptide 34
sunup.06G0016440	3.32407	0.166667	4	128.25		cytochrome P450, family 96, subfamily A, polypeptide 10
sunup.05G0011370	3.39731	0.5	4	74.75		DHHC-type zinc finger family protein
sunup.01G0015720	3.44697	0	4	19.75		DNA glycosylase superfamily protein
sunup.06G0009950	3.19276	0.666667	4	157.75		Domain of unknown function (DUF966)
sunup.05G0023390	3.10859	0.666667	4	126.5		ELMO/CED-12 family protein
sunup.05G0014360	3.23485	0.833333	4	117.25		Eukaryotic aspartyl protease family protein
sunup.05G0019390	3.21549	1	4	159.75		evolutionarily conserved C-terminal region 5
sunup.08G0003150	3.08754	0.333333	4	129.75		exocyst subunit exo70 family protein A2
sunup.07G0008920	3.14057	0.5	4	153.5		Flavin-binding monooxygenase family protein
sunup.03G0003370	3.72643	0.833333	4	93.75		GDSL-like Lipase/Acylhydrolase superfamily protein
sunup.07G0005340	3.19276	0.666667	4	157.75		GDSL-like Lipase/Acylhydrolase superfamily protein
sunup.05G0000740	3.35774	0.5	4	111		Glycosyl hydrolase superfamily protein
sunup.06G0019020	3.20875	0.333333	4	133.25		GroES-like zinc-binding dehydrogenase family protein
sunup.04G0001360	3.00926	0.5	4	142		Haloacid dehalogenase-like hydrolase (HAD) superfamily protein
sunup.03G0000980	3.2037	0.666667	4	132.75		heat-shock protein 70T-2
sunup.03G0002690	3.72643	0.833333	4	93.75		heavy metal atpase 5
sunup.03G0012800	3.36869	0.5	4	101.25		HhH-GPD base excision DNA repair family protein
sunup.04G0011740	3.54293	0.166667	4	52.5		HMG (high mobility group) box protein
sunup.07G0016750	3.21549	1	4	159.75		HXXXD-type acyl-transferase family protein
sunup.02G0026230	2.96296	0.5	4	159		hydroxyproline-rich glycoprotein family protein
sunup.09G0019390	3.38468	0.166667	4	48		Hydroxyproline-rich glycoprotein family protein
sunup.02G0027100	3.02609	0.666667	4	152.5		indole-3-acetic acid inducible 32
sunup.07G0000140	3.53535	0.333333	4	99		kinesin 1
sunup.05G0025700	3.17845	0.666667	4	141.25		Late embryogenesis abundant (LEA) hydroxyproline-rich glycoprotein family
sunup.03G0015790	3.33249	0.5	4	68.75		Leucine-rich receptor-like protein kinase family protein
sunup.05G0006280	3.30976	0.333333	4	95.75		Leucine-rich repeat protein kinase family protein
sunup.08G0016340	3.23737	0.5	4	83.75		light harvesting complex photosystem II
sunup.03G0005130	3.63215	0.5	4	100.5		Metallopeptidase M24 family protein
sunup.09G0004000	3.30303	0.5	4	69.5		Microtubule associated protein (MAP65/ASE1) family protein
sunup.04G0017340	3.1633	0.5	4	136.25		Myosin family protein with Dil domain
sunup.06G0000640	3.18013	0.5	4	90.5		NAD(P)-binding Rossmann-fold superfamily protein
sunup.01G0012850	2.97727	1	4	160.5		Nucleic acid-binding proteins superfamily
sunup.04G0022700	3.59343	0.333333	4	108		Nucleotide/sugar transporter family protein
sunup.01G0013290	3.64731	0.333333	4	98.75		O-Glycosyl hydrolases family 17 protein
sunup.04G0002830	3.10101	0.5	4	148.75		O-Glycosyl hydrolases family 17 protein
sunup.07G0007230	3.62458	0.333333	4	94		Oleosin family protein
sunup.04G0008090	3.32576	0.333333	4	106.5		OSBP(oxysterol binding protein)-related protein 2A
sunup.08G0000250	3.2803	0.166667	4	76.25		Pectin lyase-like superfamily protein
sunup.06G0010740	2.98485	0.666667	4	149.5		Pentatricopeptide repeat (PPR) superfamily protein
sunup.08G0001110	3.62458	0.333333	4	94		Peptidase S41 family protein
sunup.01G0021570	2.98653	0.5	4	151.75		Phosphate-responsive 1 family protein
sunup.08G0005600	2.98064	0.833333	4	178.75		phosphatidyl inositol monophosphate 5 kinase 4
sunup.03G0025260	3.26768	0.333333	4	108.75		photosystem II reaction center W
sunup.03G0006850	3.24916	0.5	4	82.25		photosystem II stability/assembly factor, chloroplast (HCF136)
sunup.04G0002750	3.24158	0.5	4	149		Phototropic-responsive NPH3 family protein
sunup.04G0002860	3.07155	0.166667	4	112.25		Phototropic-responsive NPH3 family protein
sunup.04G0013060	3.03114	0.833333	4	160.5		Phototropic-responsive NPH3 family protein
sunup.06G0001030	3.20623	0.666667	4	140.25		phragmoplast orienting kinesin 2
sunup.01G0002770	2.9798	0.166667	4	137.25		PHYTOENE SYNTHASE
sunup.07G0007440	3.49747	0.666667	4	84.5		Plant protein of unknown function (DUF828) with plant pleckstrin homology-like region
sunup.04G0009370	3.15741	0.333333	4	108.5		Plant VAMP (vesicle-associated membrane protein) family protein
sunup.08G0008160	3.36195	0.333333	4	70.75	Cp_YABBY4	Plant-specific transcription factor YABBY family protein
sunup.02G0008640	3.22643	0.333333	4	91.25		Plasma-membrane choline transporter family protein
sunup.01G0002130	2.98148	0.666667	4	126.75		plasmodesmata-located protein 7
sunup.05G0015590	3.25337	0.666667	4	154.25		PLATZ transcription factor family protein
sunup.03G0006750	3.46044	0.666667	4	76.25		P-loop containing nucleoside triphosphate hydrolases superfamily protein
sunup.06G0019220	3.72643	0.833333	4	93.75		polymerase delta 4
sunup.09G0016710	3.15236	0.666667	4	143.25		protein kinase 2B
sunup.02G0007130	3.40572	0.333333	4	97.5		protein kinase family protein
sunup.01G0019630	3.4133	0.5	4	68.5		Protein kinase superfamily protein
sunup.04G0015710	3.49747	0.666667	4	84.5		Protein kinase superfamily protein
sunup.02G0021860	3.34596	0.5	4	88.75		Protein kinase superfamily protein
sunup.09G0010690	3.31145	0.666667	4	100.25		Protein kinase superfamily protein
sunup.07G0007940	3.22643	1	4	161.25		Protein of unknown function (DUF1005)
sunup.02G0010170	3.75168	0.166667	4	67.75		Protein of unknown function (DUF1336)
sunup.06G0006900	3.07744	0.666667	4	167.5		Protein of unknown function (DUF506)
sunup.08G0002240	3.15152	0.5	4	118.75		Protein of unknown function (DUF620)
sunup.02G0022160	4.11111	0.5	4	59		Protein phosphatase 2C family protein
sunup.04G0025200	3.16582	0.666667	4	148.75		protochlorophyllide oxidoreductase A
sunup.05G0023440	3.23232	0.666667	4	133		protochlorophyllide oxidoreductase C
sunup.04G0013450	3.2904	0.666667	4	115		PS II oxygen-evolving complex 1
sunup.02G0010540	3.67424	0.166667	4	90		PsbQ-like 2
sunup.05G0025710	3.0766	1	4	166		Rho GTPase activating protein with PAK-box/P21-Rho-binding domain
sunup.02G0010660	3.23148	0.666667	4	106.5		ribulose bisphosphate carboxylase small chain 1A
sunup.09G0015940	3.15152	0.333333	4	104.25		RNI-like superfamily protein
sunup.08G0021000	3.71212	0.5	4	87.75		rubisco activase
sunup.03G0001010	3.22643	1	4	161.25		S-adenosyl-L-methionine-dependent methyltransferases superfamily protein
sunup.07G0019950	3.71212	0.5	4	87.75		sequence-specific DNA binding transcription factors
sunup.02G0001550	3.24579	0.5	4	122.5		Shugoshin C terminus
sunup.02G0018020	3.11616	0.333333	4	117.5		Sodium Bile acid symporter family
sunup.03G0021560	3.11785	0.5	4	123		sodium hydrogen exchanger 2
sunup.04G0025710	3.21549	1	4	159.75		TCP family transcription factor 4
sunup.04G0005260	3.33165	0.333333	4	77.5		Tetratricopeptide repeat (TPR)-like superfamily protein
sunup.09G0019880	3.04293	0.166667	4	80		Tetratricopeptide repeat (TPR)-like superfamily protein
sunup.03G0006790	3.27525	0.166667	4	121		Transducin/WD40 repeat-like superfamily protein
sunup.07G0005620	3.25084	1	4	135.75		TRICHOME BIREFRINGENCE-LIKE 38
sunup.03G0007380	3.03199	0.166667	4	137.75		Tryptophan/tyrosine permease
sunup.08G0006410	3.14815	0.5	4	133		white-brown complex homolog protein, putative, expressed
sunup.08G0013620	3.33081	0.333333	4	101.25		xyloglucan endotransglucosylase/hydrolase 32
sunup.07G0019520	3.15404	0.666667	4	144		xyloglucan endotransglycosylase 6
sunup.01G0000090	2.97391	0	4	102.25
sunup.01G0013460	3.72643	0.833333	4	93.75
sunup.08G0010630	3.19276	0	4	113.25
sunup.09G0008420	3.17424	0.333333	4	97.75
sunup.02G0009570	3.99747	0.333333	3	74
sunup.03G0014080	4.28872	1	3	54.6667
sunup.04G0025330	3.80808	1	3	93.6667
sunup.05G0004250	3.26431	1	3	142.667
sunup.05G0005390	4.14141	0.333333	3	46.6667
sunup.07G0015750	3.34259	0.333333	3	122.333
sunup.07G0018960	3.23064	0.333333	3	120.667
sunup.08G0002460	3.25253	0.333333	3	106.667
sunup.08G0017400	3.18098	0	3	103
sunup.08G0020850	4.28872	1	3	54.6667
sunup.09G0005450	3.24242	0.666667	3	129
sunup.07G0004040	3.99747	0.333333	3	74
sunup.07G0017510	3.51263	0.666667	3	74
sunup.08G0016490	3.48485	0.666667	3	61
sunup.09G0005660	3.23064	0.333333	3	120.667
sunup.09G0013730	3.24158	0.666667	3	99.3333
sunup.03G0022590	2.99747	0	3	155.333		2-oxoacid dehydrogenases acyltransferase family protein
sunup.02G0022210	3.75758	0	3	77		2-oxoglutarate (2OG) and Fe(II)-dependent oxygenase superfamily protein
sunup.07G0010120	3.24158	0.333333	3	124.667		3-ketoacyl-CoA synthase 10
sunup.01G0020200	3.97643	0.666667	3	66		6-phosphogluconolactonase 1
sunup.03G0004080	3.28199	1	3	157		Actin-binding FH2 (formin homology 2) family protein
sunup.09G0019860	3.22054	0.666667	3	138.333		acyl-activating enzyme 14
sunup.07G0020110	3.24158	0.666667	3	110.667		alkenal reductase
sunup.03G0016040	3.55892	0.666667	3	95.6667		alpha/beta-Hydrolases superfamily protein
sunup.03G0020220	3.26599	1	3	144.667		alpha/beta-Hydrolases superfamily protein
sunup.06G0011750	2.95623	0.666667	3	169.667		alpha-galactosidase 1
sunup.03G0011420	3.27357	0.333333	3	88.6667		ankyrin repeat family protein
sunup.01G0016070	3.43603	0.333333	3	80.6667	Cp_REM16-like	AP2/B3-like transcriptional factor family protein
sunup.02G0020840	3.37374	0.333333	3	124.333	Cp_AP2/B3-like	AP2/B3-like transcriptional factor family protein
sunup.01G0013800	3.24916	0.333333	3	117.667		Arabidopsis protein of unknown function (DUF241)
sunup.07G0004550	3.47643	0	3	55.6667		arabinogalactan protein 30
sunup.01G0002180	3.42424	0.333333	3	91.6667		ARM repeat superfamily protein
sunup.08G0011290	3.90236	0.333333	3	92.6667		ARM repeat superfamily protein
sunup.01G0023560	3.40572	0.333333	3	113.667		ARM-repeat/Tetratricopeptide repeat (TPR)-like protein
sunup.01G0014620	3.32744	0.333333	3	108		ATP binding microtubule motor family protein
sunup.03G0007200	3.35606	1	3	147.667		auxin-induced protein 13
sunup.03G0007320	3.1734	0.333333	3	162.333		AWPM-19-like family protein
sunup.07G0016190	3.99747	0.333333	3	74		Bifunctional inhibitor/lipid-transfer protein/seed storage 2S albumin superfamily protein
sunup.07G0000690	3.29714	1	3	140.667		binding;calmodulin binding
sunup.02G0009410	3.19781	0.333333	3	123.333		brassinosteroid-6-oxidase 1
sunup.09G0018270	3.4234	0	3	93.6667		Carbohydrate-binding X8 domain superfamily protein
sunup.03G0026820	3.46128	0.666667	3	121		CBS domain-containing protein with a domain of unknown function (DUF21)
sunup.03G0010590	3.83586	1	3	88		Cell differentiation, Rcd1-like protein
sunup.01G0023320	3.42172	0	3	72		cellulase 3
sunup.01G0024860	3.80808	1	3	93.6667		cobalt ion binding
sunup.08G0017850	3.26094	0	3	99.6667		cofactor of nitrate reductase and xanthine dehydrogenase 2
sunup.04G0007640	3.55219	0.333333	3	60.3333		Copper amine oxidase family protein
sunup.03G0000590	3.20707	1	3	151.333		cupin family protein
sunup.06G0024900	3.48485	0.666667	3	61		curculin-like (mannose-binding) lectin family protein / PAN domain-containing protein
sunup.04G0000020	3.53367	0.333333	3	85.6667		Cyclin B2;1
sunup.04G0002530	3.38047	0.333333	3	107.667		cytochrome P450, family 71, subfamily B, polypeptide 34
sunup.09G0017090	3.59175	0.333333	3	112.333		cytochrome P450, family 81, subfamily D, polypeptide 8
sunup.06G0007310	2.87879	0.333333	3	188		dentin sialophosphoprotein-related
sunup.04G0001580	3.35774	0	3	80.3333		Di-glucose binding protein with Kinesin motor domain
sunup.01G0005860	3.42424	0	3	112.333		DNA repair metallo-beta-lactamase family protein
sunup.05G0014390	3.51263	0.666667	3	74		Domain of unknown function (DUF3598)
sunup.09G0004560	3.2963	1	3	166.667		Dynein light chain type 1 family protein
sunup.03G0018650	3.25926	0.333333	3	101.333		DZC (Disease resistance/zinc finger/chromosome condensation-like region) domain containing protein
sunup.07G0021330	3.99747	0.333333	3	74		early nodulin-like protein 15
sunup.05G0019920	3.19781	0	3	99		early nodulin-like protein 17
sunup.03G0022940	3.19865	0.333333	3	142.667		ERD (early-responsive to dehydration stress) family protein
sunup.01G0020780	3.74747	0.666667	3	98		Erythronate-4-phosphate dehydrogenase family protein
sunup.04G0009040	3.46633	0.333333	3	90.3333	Cp_ERF5-like	ethylene responsive element binding factor 5
sunup.05G0013080	3.99747	0.333333	3	74	Cp_ERF13-like	ethylene-responsive element binding factor 13
sunup.08G0020460	3.19024	0.333333	3	148		Eukaryotic aspartyl protease family protein
sunup.04G0008320	3.46717	0.333333	3	90		Eukaryotic aspartyl protease family protein
sunup.08G0020840	3.18855	0.666667	3	172.667		Eukaryotic aspartyl protease family protein
sunup.02G0010930	3.13973	0.666667	3	174.333		Exostosin family protein
sunup.09G0019570	3.37121	0.333333	3	97.6667		FAD-binding Berberine family protein
sunup.06G0005550	3.57071	0.333333	3	91.6667		flavonol synthase 1
sunup.04G0012400	3.21212	0.333333	3	139.667		Galactose-binding protein
sunup.03G0022600	3.4234	0.333333	3	78.6667		gamete expressed 2
sunup.01G0022840	3.10101	0.333333	3	150.333		GDSL-like Lipase/Acylhydrolase superfamily protein
sunup.03G0011160	3.43182	0.333333	3	83.6667		GDSL-like Lipase/Acylhydrolase superfamily protein
sunup.01G0009080	3.37374	0.333333	3	124.333		glyoxal oxidase-related protein
sunup.04G0017630	3.27357	0.333333	3	145.667		GRAS family transcription factor
sunup.01G0021180	3.22727	0	3	82		Haloacid dehalogenase-like hydrolase (HAD) superfamily protein
sunup.07G0015690	3.76431	0.666667	3	81.6667	Cp_HSFC1	heat shock transcription factor C1
sunup.04G0009970	3.34933	0.333333	3	138.333		heavy metal atpase 5
sunup.04G0001060	3.67256	0.666667	3	106.667		Histone superfamily protein
sunup.02G0003990	3.32071	0	3	89.3333		HMG-box (high mobility group) DNA-binding family protein
sunup.01G0024560	3.76684	0.333333	3	59.6667		HSP20-like chaperones superfamily protein
sunup.07G0007800	3.30976	0.333333	3	106		IQ-domain 26
sunup.08G0020210	3.99747	0.333333	3	74		Jojoba acyl CoA reductase-related male sterility protein
sunup.09G0016030	3.38131	0.333333	3	100.333		Kinase interacting (KIP1-like) family protein
sunup.05G0021550	3.46128	0.666667	3	121		laccase 17
sunup.01G0004580	3.1229	0.666667	3	125.333		Leucine-rich repeat protein kinase family protein
sunup.08G0000790	3.18939	0.333333	3	119.667		Leucine-rich repeat protein kinase family protein
sunup.04G0011520	3.37542	1	3	82.6667		Leucine-rich repeat protein kinase family protein
sunup.03G0001430	3.45202	0.333333	3	100		lipid transfer protein 4
sunup.01G0003420	3.01684	0.666667	3	159	Cp_LBD25	LOB domain-containing protein 25
sunup.06G0010390	3.6633	0.333333	3	81.6667		Major facilitator superfamily protein
sunup.07G0022310	3.19865	0.333333	3	142.667		Major facilitator superfamily protein
sunup.06G0020000	3.99747	0.333333	3	74		MATE efflux family protein
sunup.07G0000480	3.99747	0.333333	3	74		methylesterase PCR A
sunup.04G0006260	3.76431	0.666667	3	81.6667		microspore-specific promoter 2
sunup.08G0021140	3.65993	0.333333	3	102.667		microtubule-associated protein 65-5
sunup.09G0004290	3.47811	0.333333	3	30	Cp_ODO1	myb domain protein 42
sunup.03G0011090	3.49074	0.666667	3	102.333		Myzus persicae-induced lipase 1
sunup.04G0010070	3.20118	0.666667	3	127.333		NAD(P)-binding Rossmann-fold superfamily protein
sunup.05G0020060	3.49074	0.666667	3	102.333		NDH-dependent cyclic electron flow 1
sunup.07G0005330	3.27189	0.666667	3	159.667		negative regulator of systemic acquired resistance (SNI1)
sunup.04G0019450	3.07239	1	3	152.333		Nodulin MtN3 family protein
sunup.01G0023820	3.67256	0.666667	3	106.667		N-terminal nucleophile aminohydrolases (Ntn hydrolases) superfamily protein
sunup.07G0014300	3.22054	0.666667	3	138.333		O-Glycosyl hydrolases family 17 protein
sunup.03G0024220	3.46128	0.666667	3	121		O-methyltransferase family protein
sunup.09G0003290	3.22896	0.333333	3	121.667		Peptidase C78, ubiquitin fold modifier-specific peptidase 1/ 2
sunup.08G0008630	3.20118	0.666667	3	127.333		phosphate transporter 2;1
sunup.06G0005020	3.56987	0.666667	3	83.3333		phosphatidylinositol synthase 1
sunup.01G0011480	3.06566	0.333333	3	159.333		phosphoglucosamine mutase-related
sunup.02G0012630	3.07239	1	3	152.333		Phosphoglycerate kinase family protein
sunup.07G0018280	3.34175	0.333333	3	86.6667		Phospholipase A2 family protein
sunup.04G0020920	2.94108	0	3	157		Phospholipid/glycerol acyltransferase family protein
sunup.05G0023360	3.61027	0.333333	3	125		photosystem II family protein
sunup.08G0008720	3.24747	0.333333	3	92.3333		Phototropic-responsive NPH3 family protein
sunup.03G0001290	4.15993	0.666667	3	67.6667		PHYTOCYSTATIN 2
sunup.08G0009460	3.31902	0.333333	3	104		PLAC8 family protein
sunup.01G0001060	3.01347	0.666667	3	149.333		Plant protein of unknown function (DUF827)
sunup.08G0003820	3.59175	0.333333	3	112.333		P-loop containing nucleoside triphosphate hydrolases superfamily protein
sunup.01G0005180	3.02273	0.333333	3	147.667		Pollen Ole e 1 allergen and extensin family protein
sunup.01G0006490	3.34848	0.666667	3	111.333		Pollen Ole e 1 allergen and extensin family protein
sunup.09G0013340	3.0665	0	3	116.333		polygalacturonase 2
sunup.08G0004290	3.17088	0.333333	3	134		protein binding
sunup.06G0025150	3.42003	0.666667	3	155		protein containing PDZ domain, a K-box domain, and a TPR region
sunup.03G0021890	3.32744	0.333333	3	108		Protein kinase superfamily protein
sunup.04G0025860	3.07239	1	3	152.333		Protein kinase superfamily protein
sunup.07G0009970	3.68434	0.333333	3	47		Protein kinase superfamily protein
sunup.04G0011450	3.31229	1	3	131		Protein of unknown function (DUF1191)
sunup.05G0008760	3.63215	0.333333	3	112		Protein of unknown function (DUF1191)
sunup.09G0003960	3.28535	0.333333	3	107.667		Protein of unknown function (DUF668)
sunup.07G0000930	3.12037	0.333333	3	147		Protein of unknown function, DUF584
sunup.07G0021030	3.50758	0.333333	3	49.6667		Protein of unknown function, DUF593
sunup.07G0015440	3.46465	0.333333	3	90.3333		proteinaceous RNase P 1
sunup.01G0021970	3.76684	0.333333	3	59.6667		purine permease 3
sunup.03G0002820	3.06987	0.333333	3	166.333		Putative glycosyl hydrolase of unknown function (DUF1680)
sunup.06G0009500	3.61027	0.333333	3	125		Putative lysine decarboxylase family protein
sunup.09G0016330	3.17593	0.666667	3	130.667		Pyridine nucleotide-disulphide oxidoreductase family protein
sunup.05G0011940	3.90236	0.333333	3	92.6667		RAD-like 6
sunup.09G0018800	3.65993	0.333333	3	102.667		receptor like protein 29
sunup.03G0006580	3.35774	0.333333	3	121.667		Regulator of chromosome condensation (RCC1) family with FYVE zinc finger domain
sunup.01G0000630	3.47054	0.333333	3	115.333		Ribulose bisphosphate carboxylase (small chain) family protein
sunup.04G0019520	3.19865	0.333333	3	142.667		RING/U-box superfamily protein
sunup.08G0008750	3.83586	1	3	88		RING/U-box superfamily protein
sunup.03G0012190	3.14815	0.333333	3	144		Rubisco methyltransferase family protein
sunup.04G0005810	3.17845	0.333333	3	144.333		SEC14 cytosolic factor family protein / phosphoglyceride transfer family protein
sunup.02G0005390	3.5463	0.333333	3	80.3333		sedoheptulose-bisphosphatase
sunup.07G0002840	3.31313	0	3	127.333		seed imbibition 2
sunup.07G0015980	3.83586	1	3	88		Serinc-domain containing serine and sphingolipid biosynthesis protein
sunup.06G0019260	3.71717	0.666667	3	103.667		sigma factor A
sunup.04G0024000	3.16751	0.333333	3	137.333		S-locus lectin protein kinase family protein
sunup.07G0005260	3.99747	0.333333	3	74		sodium/calcium exchanger family protein / calcium-binding EF hand family protein
sunup.08G0006500	3.4234	0.333333	3	78.6667	Cp_WHY1	ssDNA-binding transcriptional regulator
sunup.07G0010080	3.80808	1	3	93.6667		sterile alpha motif (SAM) domain-containing protein
sunup.03G0008980	3.37121	0.666667	3	105		targeting protein for XKLP2
sunup.08G0009150	3.26599	0.666667	3	126.333		terminal EAR1-like 1
sunup.02G0003270	3.99747	0.333333	3	74		Terpenoid cyclases/Protein prenyltransferases superfamily protein
sunup.03G0020550	3.20623	0.333333	3	134.333		Tetratricopeptide repeat (TPR)-like superfamily protein
sunup.02G0024970	4.15993	0.666667	3	67.6667		tonoplast intrinsic protein 1;3
sunup.06G0017570	3.26599	1	3	144.667		TPX2 (targeting protein for Xklp2) protein family
sunup.02G0020610	3.2197	0.333333	3	102.667		TRAM, LAG1 and CLN8 (TLC) lipid-sensing domain containing protein
sunup.08G0016040	3.2399	0.333333	3	112.667		Transducin/WD40 repeat-like superfamily protein
sunup.06G0005370	3.71717	0.666667	3	103.667		UDP-Glycosyltransferase superfamily protein
sunup.08G0001470	3.6431	0.333333	3	105.667		uv-b-insensitive 4
sunup.04G0021340	3.99747	0.333333	3	74	Cp_WRKY42-like	WRKY family transcription factor
sunup.02G0024600	3.46128	0.666667	3	121	Cp_WOX2	WUSCHEL related homeobox 2
sunup.02G0000870	3.97643	0.666667	3	66		Zinc finger (C3HC4-type RING finger) family protein
sunup.01G0018700	3.99747	0.333333	3	74
sunup.03G0000720	3.64899	0	3	20.6667
sunup.06G0022990	3.31818	1	3	155.667
sunup.07G0011040	3.65993	0.333333	3	102.667
sunup.08G0009860	3.16751	0.666667	3	102.333
sunup.09G0003310	3.31481	0.666667	3	143.333
sunup.01G0012930	3.15152	1	2	180
sunup.02G0000210	3.74663	1	2	113
sunup.03G0007010	4.07828	0	2	98
sunup.03G0007510	4.07828	0	2	98
sunup.03G0010650	3.73401	1	2	109
sunup.03G0012370	3.41667	0	2	135.5
sunup.04G0011230	3.36195	1	2	146
sunup.03G0015360	3.65909	0	2	73
sunup.03G0022480	3.49327	0	2	64.5
sunup.03G0026450	3.63805	0	2	77
sunup.04G0017840	3.64646	1	2	87
sunup.06G0005840	3.64815	1	2	84
sunup.08G0010120	3.44192	1	2	127
sunup.09G0007880	3.4697	1	2	174
sunup.09G0019300	3.48737	0	2	59
sunup.09G0010050	3.40067	1	2	163		2-oxoglutarate (2OG) and Fe(II)-dependent oxygenase superfamily protein
sunup.04G0002900	3.77441	0	2	69.5		Acetamidase/Formamidase family protein
sunup.09G0004660	3.32155	1	2	127		Acyl-CoA N-acyltransferases (NAT) superfamily protein
sunup.09G0012320	4.3165	1	2	53.5		Adenine nucleotide alpha hydrolases-like superfamily protein
sunup.07G0017400	3.95539	0	2	92		adenine phosphoribosyltransferase 5
sunup.07G0019540	3.45202	0	2	97		adenosylmethionine-8-amino-7-oxononanoate transaminases
sunup.01G0008390	3.53788	0	2	79.5		AGC kinase 1.5
sunup.03G0002010	3.40067	1	2	150		ALBINA 1
sunup.08G0021160	3.74663	1	2	113		alpha/beta-Hydrolases superfamily protein
sunup.05G0003310	3.40067	1	2	150		alpha/beta-Hydrolases superfamily protein
sunup.07G0021820	3.27609	1	2	185		alpha/beta-Hydrolases superfamily protein
sunup.05G0025210	4.11785	0	2	58		Aluminium activated malate transporter family protein
sunup.06G0003130	3.23316	0	2	137.5		amino acid permease 1
sunup.05G0006130	3.44613	0	2	87.5		AMP-dependent synthetase and ligase family protein
sunup.06G0001350	3.45875	0	2	88.5		AP2/B3-like transcriptional factor family protein
sunup.09G0010760	3.44444	0	2	99.5		ARM repeat superfamily protein
sunup.07G0005540	4.17088	1	2	81.5		ARM repeat superfamily protein
sunup.05G0006620	3.97727	1	2	96.5		ataurora3
sunup.09G0005930	3.74663	1	2	113		ATP binding microtubule motor family protein
sunup.06G0023310	3.47222	1	2	68		ATPase E1-E2 type family protein / haloacid dehalogenase-like hydrolase family protein
sunup.02G0003360	4.25758	0	2	36.5	Cp_COL16	B-box type zinc finger protein with CCT domain
sunup.04G0021850	3.73401	1	2	109		Bifunctional inhibitor/lipid-transfer protein/seed storage 2S albumin superfamily protein
sunup.08G0005900	3.48064	0	2	90.5		binding
sunup.06G0004300	3.59596	0	2	104		Calcium-binding EF-hand family protein
sunup.07G0021050	3.36195	1	2	146		Calcium-binding EF-hand family protein
sunup.05G0008700	4.07828	0	2	98		Calcium-dependent lipid-binding (CaLB domain) family protein
sunup.05G0019340	3.4697	1	2	174		camelliol C synthase 1
sunup.01G0020380	3.64646	1	2	87		camphor resistance CrcB family protein
sunup.06G0001300	3.39057	0	2	93.5		carboxyesterase 13
sunup.01G0025010	3.46212	1	2	123		carboxyesterase 18
sunup.08G0014470	3.3367	1	2	151		cationic amino acid transporter 7
sunup.02G0019750	3.48822	0	2	120.5		CHASE domain containing histidine kinase protein
sunup.01G0021010	3.44276	1	2	137.5		Clathrin adaptor complex small chain family protein
sunup.05G0021020	3.93687	0	2	102.5		Cyclin A2;4
sunup.01G0023680	3.53199	1	2	95.5		Cyclin A3;1
sunup.03G0003730	3.29377	0	2	108.5		cyclin family
sunup.01G0011620	3.54125	1	2	95.5		cyclin-dependent kinase B2;2
sunup.03G0006980	3.40067	1	2	150		Cyclopropane-fatty-acyl-phospholipid synthase
sunup.01G0009430	4.07828	0	2	98		cytokinin oxidase 5
sunup.02G0020670	3.17761	1	2	167.5		disease resistance protein (TIR-NBS-LRR class), putative
sunup.02G0024920	3.88636	0	2	106.5		Domain of unknown function (DUF966)
sunup.07G0020270	3.73401	1	2	109		Dynein light chain type 1 family protein
sunup.06G0021290	3.65993	1	2	88		Early-responsive to dehydration stress protein (ERD4)
sunup.09G0019790	3.78367	0	2	99		ethylene-responsive nuclear protein / ethylene-regulated nuclear protein (ERT2)
sunup.07G0017340	3.45707	0	2	103		Exostosin family protein
sunup.07G0006720	3.20539	1	2	138		Fatty acid/sphingolipid desaturase
sunup.08G0000350	3.29293	0	2	124		F-box family protein
sunup.03G0025920	3.47054	0	2	90.5		ferredoxin-related
sunup.06G0016090	3.78367	0	2	99		FK506-binding protein 16-2
sunup.04G0003120	3.73401	1	2	109		Galactose-binding protein
sunup.07G0000950	3.78367	0	2	99		Galactosyltransferase family protein
sunup.07G0011310	3.73737	0	2	122		germin 3
sunup.02G0022170	4.64226	1	2	48.5		glutamine-dependent asparagine synthase 1
sunup.08G0005880	3.73401	1	2	109		Glutaredoxin family protein
sunup.05G0004980	3.41667	0	2	135.5		glycosyl hydrolase 9B13
sunup.01G0023380	3.65993	1	2	88		Glycosyl hydrolase family 35 protein
sunup.06G0017130	3.37037	0	2	120.5		Glycosyl hydrolase superfamily protein
sunup.04G0007940	4.14731	0	2	50		Glycosyl hydrolases family 32 protein
sunup.02G0012250	3.53199	1	2	95.5		Glycosyltransferase family 29 (sialyltransferase) family protein
sunup.05G0003850	3.4697	1	2	174		GRAS family transcription factor
sunup.04G0002370	3.25337	0	2	163	Cp_GRF1	growth-regulating factor 1
sunup.05G0000520	3.64815	1	2	84		HCO3- transporter family
sunup.08G0007770	3.95707	0	2	14.5		HD domain-containing metal-dependent phosphohydrolase family protein
sunup.05G0005530	3.45875	0	2	88.5		Heat shock protein DnaJ with tetratricopeptide repeat
sunup.01G0019150	3.3165	1	2	125	Cp_HSFB4	heat shock transcription factor B4
sunup.03G0004030	3.31145	0	2	112		histone H2A 7
sunup.02G0024760	3.90741	1	2	91		Histone superfamily protein
sunup.07G0007700	3.40067	1	2	163	Cp_TALE1	homeobox gene 1
sunup.03G0009900	3.64646	1	2	87		homeodomain GLABROUS 3
sunup.09G0018890	4.64226	1	2	48.5		inositol transporter 2
sunup.04G0017170	3.73401	1	2	109		IQ-domain 8
sunup.02G0012080	3.74663	1	2	113		Jojoba acyl CoA reductase-related male sterility protein
sunup.01G0020840	3.16077	1	2	156		Leucine carboxyl methyltransferase
sunup.06G0017320	3.36027	0	2	114.5		Leucine-rich receptor-like protein kinase family protein
sunup.09G0018570	3.51515	1	2	93		Leucine-rich repeat protein kinase family protein
sunup.03G0007740	3.49327	0	2	64.5		Leucine-rich repeat receptor-like protein kinase family protein
sunup.01G0019330	3.49327	0	2	64.5		Leucine-rich repeat transmembrane protein kinase family protein
sunup.05G0016280	4.17088	1	2	81.5		light-harvesting chlorophyll-protein complex II subunit B1
sunup.01G0024550	3.44949	1	2	92		light-regulated zinc finger protein 1
sunup.09G0019490	3.30135	0	2	138.5		lipid transfer protein 5
sunup.02G0022730	4.01431	0	2	82.5		Major facilitator superfamily protein
sunup.07G0007890	3.39731	0	2	121		MAP kinase kinase 6
sunup.02G0023390	3.65993	1	2	88		maternal effect embryo arrest 60
sunup.08G0008840	3.4697	1	2	111		Melibiase family protein
sunup.03G0011570	3.72727	0	2	55		Mo25 family protein
sunup.05G0019450	3.39562	1	2	141		myb-like HTH transcriptional regulator family protein
sunup.07G0008100	4.01431	0	2	82.5		myo-inositol oxygenase 4
sunup.03G0021650	3.5404	0	2	81.5		NAD(P)-binding Rossmann-fold superfamily protein
sunup.08G0006350	3.65572	0	2	117.5		NAD(P)-binding Rossmann-fold superfamily protein
sunup.08G0017350	3.27609	1	2	185		NAD(P)-binding Rossmann-fold superfamily protein
sunup.03G0014390	3.30892	0	2	156.5		NHL domain-containing protein
sunup.03G0016190	3.27609	1	2	185		NPK1-related protein kinase 3
sunup.08G0002890	3.76431	1	2	118.5	Cp_NFYA10-like	nuclear factor Y, subunit A10
sunup.06G0008280	3.44949	1	2	92	Cp_NFYA7-like	nuclear factor Y, subunit A7
sunup.08G0008640	4.64226	1	2	48.5		Octicosapeptide/Phox/Bem1p family protein
sunup.01G0002090	4.01431	0	2	82.5		O-Glycosyl hydrolases family 17 protein
sunup.08G0003360	3.93687	0	2	102.5		ovate family protein 13
sunup.05G0001360	3.48822	0	2	120.5		PAPA-1-like family protein / zinc finger (HIT type) family protein
sunup.08G0008090	3.27357	1	2	123		Pectin lyase-like superfamily protein
sunup.03G0026750	3.37374	1	2	149.5		Phenazine biosynthesis PhzC/PhzF protein
sunup.03G0026740	3.83754	1	2	99.5		Phenazine biosynthesis PhzC/PhzF protein
sunup.02G0001570	3.83754	1	2	99.5		phloem protein 2-B1
sunup.08G0020480	3.39731	0	2	121		Phosphatidylinositol-4-phosphate 5-kinase family protein
sunup.04G0002970	3.67003	0	2	134.5		Phototropic-responsive NPH3 family protein
sunup.04G0016640	3.12037	1	2	188.5		phytochrome-associated protein 1
sunup.06G0004370	3.73401	1	2	109		Plant neutral invertase family protein
sunup.02G0004750	3.51178	0	2	129		Plant protein of unknown function (DUF828)
sunup.02G0011780	3.74663	1	2	113		Plant protein of unknown function (DUF868)
sunup.06G0023540	3.36195	1	2	116		Plant protein of unknown function (DUF868)
sunup.07G0016130	3.74663	1	2	113		Plant protein of unknown function (DUF936)
sunup.05G0015610	3.51599	0	2	124.5	Cp_YABBY1	Plant-specific transcription factor YABBY family protein
sunup.09G0001410	3.73401	1	2	109		plastidic pyruvate kinase beta subunit 1
sunup.04G0008020	3.51515	1	2	93		PLATZ transcription factor family protein
sunup.01G0022480	3.93434	1	2	85		P-loop containing nucleoside triphosphate hydrolases superfamily protein
sunup.01G0025560	3.45202	0	2	97		P-loop containing nucleoside triphosphate hydrolases superfamily protein
sunup.06G0000440	3.41835	0	2	116.5		polyol/monosaccharide transporter 5
sunup.07G0000350	3.73401	1	2	109		PPDK regulatory protein
sunup.04G0013380	3.73316	1	2	57		Prolyl oligopeptidase family protein
sunup.01G0024110	3.44949	1	2	92		Protein kinase superfamily protein
sunup.04G0015370	4.17088	1	2	81.5		Protein kinase superfamily protein
sunup.06G0007380	3.93687	0	2	102.5		Protein kinase superfamily protein
sunup.03G0014810	3.14057	0	2	176		Protein of unknown function (DUF3741)
sunup.07G0008530	3.79461	0	2	66		Protein of unknown function (DUF630 and DUF632)
sunup.08G0016050	3.65572	0	2	117.5		Protein of unknown function (DUF740)
sunup.09G0006900	3.74663	1	2	113		Protein of unknown function, DUF617
sunup.01G0010550	3.51684	1	2	152		Putative adipose-regulatory protein (Seipin)
sunup.06G0018040	3.60438	0	2	69.5		Remorin family protein
sunup.05G0001380	3.55808	1	2	76	Cp_RGL2-like	RGA-like 2
sunup.01G0011450	3.41667	0	2	135.5		ribosomal protein L12-C
sunup.03G0007150	3.37374	1	2	149.5		RNA-binding (RRM/RBD/RNP motifs) family protein
sunup.02G0019990	3.74663	1	2	113		S-adenosyl-L-methionine-dependent methyltransferases superfamily protein
sunup.09G0005290	3.73401	1	2	109		S-adenosyl-L-methionine-dependent methyltransferases superfamily protein
sunup.08G0019910	3.23485	0	2	178.5		scarecrow-like 3
sunup.04G0014150	3.27609	1	2	185		Serine/threonine-protein kinase WNK (With No Lysine)-related
sunup.04G0022470	3.45202	0	2	110		Spo11/DNA topoisomerase VI, subunit A protein
sunup.02G0011790	3.93687	0	2	102.5		Stress responsive A/B Barrel Domain
sunup.04G0011990	3.48569	1	2	119.5		subtilisin-like serine protease 3
sunup.03G0000480	3.72727	0	2	55		Tesmin/TSO1-like CXC domain-containing protein
sunup.03G0013070	3.40067	1	2	163		Tetratricopeptide repeat (TPR)-like superfamily protein
sunup.07G0002040	3.55724	1	2	120		tonoplast dicarboxylate transporter
sunup.06G0006790	3.38131	1	2	131.5		tracheary element differentiation-related 6
sunup.07G0005790	4.01431	0	2	82.5		transcription factor-related
sunup.06G0002640	3.36869	1	2	119.5		Transducin/WD40 repeat-like superfamily protein
sunup.07G0001610	3.40993	0	2	101		Transducin/WD40 repeat-like superfamily protein
sunup.08G0009120	3.36027	0	2	114.5		Transducin/WD40 repeat-like superfamily protein
sunup.02G0017230	3.37121	1	2	131.5		Transducin/WD40 repeat-like superfamily protein
sunup.09G0014740	3.40067	1	2	150		tryptophan aminotransferase related 2
sunup.08G0015800	4.04125	0	2	23.5		tubulin beta 8
sunup.03G0009050	3.64815	1	2	84		Tyrosine transaminase family protein
sunup.05G0010260	3.50253	0	2	87.5		Ubiquitin-specific protease family C19-related protein
sunup.02G0003690	3.83754	1	2	99.5		Uncharacterised conserved protein (UCP030365)
sunup.02G0019910	3.83754	1	2	99.5		vacuolar iron transporter 1
sunup.06G0007590	3.27609	1	2	185		white-brown complex homolog protein 11
sunup.02G0027990	3.45202	0	2	110		WUSCHEL related homeobox 1
sunup.01G0008260	3.83754	1	2	99.5
sunup.01G0021490	3.93687	0	2	102.5
sunup.06G0006760	3.74158	0	2	81.5
sunup.07G0009900	3.40404	1	2	136
sunup.08G0003350	3.73401	1	2	109
sunup.04G0018780	4.01431	0	2	82.5
sunup.06G0011000	3.4697	1	2	174
sunup.07G0010760	3.40067	1	2	163	Cp_ARF19-like
sunup.08G0016940	3.93687	0	2	102.5
sunup.09G0009890	3.51515	1	2	93
sunup.01G0003660	4.22727	0	1	102
sunup.03G0014670	4.44781	0	1	27
sunup.03G0022620	4.38636	0	1	94
sunup.03G0023600	3.68266	0	1	124
sunup.03G0025940	4.44781	0	1	27
sunup.04G0003070	3.70791	0	1	75
sunup.04G0012560	3.4537	0	1	202
sunup.06G0018100	4.02525	0	1	37
sunup.09G0003420	3.81987	0	1	124
sunup.03G0008040	4.22727	0	1	102
sunup.03G0008540	4.75168	0	1	57
sunup.04G0010200	3.77609	0	1	83
sunup.04G0013970	3.73316	0	1	117
sunup.04G0021420	4.22727	0	1	102
sunup.05G0015550	4.38636	0	1	94
sunup.06G0002470	4.22727	0	1	102
sunup.06G0010140	4.22727	0	1	102
sunup.06G0010580	4.44781	0	1	27
sunup.06G0016200	4.38636	0	1	94
sunup.06G0017180	4.22727	0	1	102
sunup.07G0009590	3.73316	0	1	117
sunup.08G0015760	4.38636	0	1	94
sunup.08G0020240	3.61448	0	1	114
sunup.09G0000720	4.75168	0	1	57
sunup.09G0001530	4.38636	0	1	94
sunup.06G0017460	4.22727	0	1	102		2-oxoglutarate (2OG) and Fe(II)-dependent oxygenase superfamily protein
sunup.04G0007260	4.38636	0	1	94		ACC synthase 10
sunup.06G0024910	3.51936	0	1	170		ACD1-like
sunup.04G0007400	4.38636	0	1	94		ACT domain repeat 8
sunup.03G0013400	3.97896	0	1	52		Actin binding Calponin homology (CH) domain-containing protein
sunup.02G0000990	3.51936	0	1	170		Acyl-CoA N-acyltransferases (NAT) superfamily protein
sunup.03G0013620	4.75168	0	1	57		AGC (cAMP-dependent, cGMP-dependent and protein kinase C) kinase family protein
sunup.01G0019780	3.97896	0	1	52		Alba DNA/RNA-binding protein
sunup.05G0004680	3.51936	0	1	170		alkenal reductase
sunup.01G0024530	4.38636	0	1	94		alpha/beta-Hydrolases superfamily protein
sunup.05G0009100	4.75168	0	1	57		alpha/beta-Hydrolases superfamily protein
sunup.05G0023830	4.38636	0	1	94		alpha-L-arabinofuranosidase 1
sunup.02G0008930	4.38636	0	1	94		alpha-xylosidase 1
sunup.08G0004830	4.22727	0	1	102		AT-hook motif nuclear-localized protein 1
sunup.08G0016420	3.70791	0	1	75		ATP binding microtubule motor family protein
sunup.01G0003290	3.81987	0	1	124		ATP binding;ATP-dependent helicases;DNA helicases
sunup.01G0014410	4.22727	0	1	102		Basic-leucine zipper (bZIP) transcription factor family protein
sunup.06G0015420	3.74579	0	1	57		beta-D-xylosidase 4
sunup.01G0015140	3.81987	0	1	124		beta-galactosidase 16
sunup.05G0005540	4.38636	0	1	94		beta-xylosidase 2
sunup.03G0013430	4.44781	0	1	27		Bifunctional inhibitor/lipid-transfer protein/seed storage 2S albumin superfamily protein
sunup.04G0008150	3.4537	0	1	202		Bifunctional inhibitor/lipid-transfer protein/seed storage 2S albumin superfamily protein
sunup.05G0008170	4.75168	0	1	57		brassinosteroid-responsive RING-H2
sunup.04G0010440	3.77609	0	1	83		BTB/POZ domain-containing protein
sunup.02G0000200	4.22727	0	1	102		Calcium-dependent phosphotriesterase superfamily protein
sunup.06G0024890	3.84428	0	1	138		calmodulin-binding family protein
sunup.05G0013160	3.97896	0	1	52		cationic amino acid transporter 9
sunup.05G0001540	4.02525	0	1	37		chitinase-like protein 2
sunup.03G0005260	4.34512	0	1	33		chloroplast RNA binding
sunup.06G0009190	4.38636	0	1	94		chloroplast signal recognition particle component (CAO)
sunup.06G0016770	3.68266	0	1	124		cinnamyl alcohol dehydrogenase 9
sunup.09G0000520	4.01684	0	1	12		Copper transport protein family
sunup.06G0001910	4.38636	0	1	94		CYCLIN D3;1
sunup.02G0019880	4.22727	0	1	102		Cyclin family protein
sunup.06G0012980	3.81987	0	1	124		cyclin-dependent kinase B1;2
sunup.01G0016060	4.09259	0	1	111		cytochrome b6f complex subunit (petM), putative
sunup.06G0016480	3.51936	0	1	170		cytochrome P450, family 96, subfamily A, polypeptide 10
sunup.05G0017100	3.51936	0	1	170		D-3-phosphoglycerate dehydrogenase
sunup.04G0025430	3.57492	0	1	187		D-aminoacid aminotransferase-like PLP-dependent enzymes superfamily protein
sunup.04G0010150	4.00589	0	1	72		Disease resistance protein (TIR-NBS class)
sunup.05G0012440	3.55808	0	1	130		DNA glycosylase superfamily protein
sunup.09G0001170	3.68771	0	1	100		DNA primases
sunup.08G0001810	4.32407	0	1	67		DNA-3-methyladenine glycosylase (MAG)
sunup.05G0004760	4.44781	0	1	27		Endonuclease/exonuclease/phosphatase family protein
sunup.05G0003420	4.22727	0	1	102		enzyme binding;tetrapyrrole binding
sunup.01G0010720	3.32239	0	1	185		Eukaryotic aspartyl protease family protein
sunup.06G0012990	4.38636	0	1	94		EXORDIUM like 5
sunup.02G0021160	4.22727	0	1	102		expansin A8
sunup.07G0004260	3.97896	0	1	52		fatty acid desaturase family protein
sunup.02G0018210	3.97896	0	1	52		F-box/RNI-like superfamily protein
sunup.08G0018530	3.81987	0	1	124		gamma response gene 1
sunup.01G0015470	4.75168	0	1	57		GDSL-like Lipase/Acylhydrolase superfamily protein
sunup.03G0011150	4.00589	0	1	72		GDSL-like Lipase/Acylhydrolase superfamily protein
sunup.03G0003150	4.75168	0	1	57		histidine-containing phosphotransmitter 1
sunup.03G0003550	4.22727	0	1	102		HSP20-like chaperones superfamily protein
sunup.07G0021220	4.22727	0	1	102		hydroxycinnamoyl-CoA shikimate/quinate hydroxycinnamoyl transferase
sunup.05G0011320	3.73316	0	1	117		indole-3-acetic acid inducible 20
sunup.07G0010090	4.75168	0	1	57	Cp_ERF016-like	Integrase-type DNA-binding superfamily protein
sunup.04G0016710	3.97896	0	1	52		IQ-domain 26
sunup.07G0006600	3.81987	0	1	124		IQ-domain 6
sunup.04G0023080	3.4537	0	1	202		kinesin-like protein 1
sunup.01G0014580	3.74579	0	1	57		laccase 11
sunup.03G0014610	3.57492	0	1	187		Leucine-rich repeat transmembrane protein kinase family protein
sunup.01G0020650	4.38636	0	1	94		lysm domain GPI-anchored protein 1 precursor
sunup.02G0004550	4.44781	0	1	27		Mad3/BUB1 homology region 1
sunup.03G0010830	4.00589	0	1	72		Major facilitator superfamily protein
sunup.03G0018720	4.34512	0	1	33		Major facilitator superfamily protein
sunup.09G0019150	4.75168	0	1	57		Major facilitator superfamily protein
sunup.04G0001090	4.09259	0	1	111		MATE efflux family protein
sunup.07G0009610	3.68771	0	1	100		mechanosensitive channel of small conductance-like 10
sunup.05G0012470	3.49579	0	1	122		Mitochondrial substrate carrier family protein
sunup.02G0010590	3.55724	0	1	132		Mitochondrial transcription termination factor family protein
sunup.03G0003350	4.32407	0	1	67		Mog1/PsbP/DUF1795-like photosystem II reaction center PsbP family protein
sunup.07G0008720	3.84764	0	1	131		Mog1/PsbP/DUF1795-like photosystem II reaction center PsbP family protein
sunup.09G0009120	3.81987	0	1	124		myosin heavy chain-related
sunup.03G0002340	4.22727	0	1	102		myosin-related
sunup.03G0002320	3.50168	0	1	168	Cp_CCR1-like	NAD(P)-binding Rossmann-fold superfamily protein
sunup.03G0021910	3.57492	0	1	187		NB-ARC domain-containing disease resistance protein
sunup.03G0021920	3.57492	0	1	187		NB-ARC domain-containing disease resistance protein
sunup.08G0008330	3.84764	0	1	131		nitrate transporter2.5
sunup.09G0004950	4.75168	0	1	57		nudix hydrolase homolog 4
sunup.07G0002580	3.81987	0	1	124		oxidoreductase, 2OG-Fe(II) oxygenase family protein
sunup.09G0005330	3.81987	0	1	124		Pathogenesis-related thaumatin superfamily protein
sunup.08G0007250	4.32407	0	1	67		Peroxidase superfamily protein
sunup.09G0010020	3.61448	0	1	114		phosphoglucomutase
sunup.03G0016480	3.6431	0	1	108		phosphoribulokinase
sunup.07G0011540	3.70791	0	1	75		photosystem II subunit X
sunup.05G0000450	3.81987	0	1	124		phragmoplast orienting kinesin 1
sunup.08G0007790	3.81987	0	1	124		Plant protein of unknown function (DUF936)
sunup.08G0002750	3.55724	0	1	132	Cp_YABBY2-like	Plant-specific transcription factor YABBY family protein
sunup.07G0014690	3.97896	0	1	52		Plastid-lipid associated protein PAP / fibrillin family protein
sunup.02G0003230	3.84764	0	1	131		pleiotropic drug resistance 6
sunup.09G0008230	3.81987	0	1	124		P-loop containing nucleoside triphosphate hydrolases superfamily protein
sunup.02G0026570	4.09259	0	1	111		P-loop containing nucleoside triphosphate hydrolases superfamily protein
sunup.07G0012790	3.81987	0	1	124		polyamine oxidase 5
sunup.08G0007880	3.84428	0	1	138		polygalacturonase 2
sunup.08G0001480	3.68771	0	1	100		polygalacturonase inhibiting protein 1
sunup.06G0000450	4.00589	0	1	72		polyol/monosaccharide transporter 5
sunup.06G0007010	3.84764	0	1	131		protein kinase family protein
sunup.01G0005750	3.32239	0	1	185		Protein kinase superfamily protein
sunup.06G0008730	4.38636	0	1	94		Protein of unknown function (DUF1005)
sunup.03G0015260	3.73316	0	1	117		Protein of unknown function (DUF1218)
sunup.04G0023780	4.00589	0	1	72		Protein of unknown function (DUF1223)
sunup.05G0019010	4.44781	0	1	27		Protein of unknown function (DUF1666)
sunup.03G0003280	4.00926	0	1	88		Protein of unknown function (DUF3049)
sunup.05G0005370	4.22727	0	1	102		Protein of unknown function (DUF3511)
sunup.03G0024750	4.22727	0	1	102		Protein of unknown function (DUF640)
sunup.09G0015660	3.97896	0	1	52		Protein of unknown function (DUF789)
sunup.02G0008300	4.22727	0	1	102		Protein of unknown function, DUF617
sunup.03G0022770	3.74579	0	1	57		Protein phosphatase 2C family protein
sunup.04G0006130	4.38636	0	1	94		Protein phosphatase 2C family protein
sunup.06G0003590	4.00589	0	1	72		purple acid phosphatase 10
sunup.09G0009830	4.75589	0	1	40		Pyridoxal phosphate (PLP)-dependent transferases superfamily protein
sunup.05G0009950	4.36448	0	1	31		RAB GTPase homolog A3
sunup.07G0010420	4.09259	0	1	111		RAS associated with diabetes protein 51
sunup.08G0021330	3.68266	0	1	124		Regulator of chromosome condensation (RCC1) family protein
sunup.06G0009160	3.77609	0	1	83		rho guanyl-nucleotide exchange factor 1
sunup.01G0000400	4.34512	0	1	33		Rhomboid-related intramembrane serine protease family protein
sunup.09G0009470	3.81987	0	1	124		RPA70-kDa subunit B
sunup.01G0014140	4.00589	0	1	72		SEC14 cytosolic factor family protein / phosphoglyceride transfer family protein
sunup.05G0003060	4.00589	0	1	72		Seven transmembrane MLO family protein
sunup.07G0020630	3.57492	0	1	130		SOUL heme-binding family protein
sunup.03G0004010	3.51936	0	1	170		soybean gene regulated by cold-2
sunup.06G0018440	3.52609	0	1	150	Cp_SBP2	squamosa promoter binding protein-like 2
sunup.07G0010690	3.86953	0	1	61		Thioredoxin superfamily protein
sunup.03G0003360	4.22727	0	1	102		thylakoid lumen 18.3 kDa protein
sunup.05G0005520	4.38636	0	1	94		transcription coactivators
sunup.02G0010090	4.22727	0	1	102		Transducin/WD40 repeat-like superfamily protein
sunup.09G0007470	4.00589	0	1	72		Transducin/WD40 repeat-like superfamily protein
sunup.02G0009010	4.25842	0	1	59		Transmembrane amino acid transporter family protein
sunup.07G0019610	4.25842	0	1	59		UDP-glucosyl transferase 78D2
sunup.08G0001460	4.13636	0	1	82		UV-B-insensitive 4-like
sunup.05G0009010	4.75168	0	1	57	Cp_WRKY46	WRKY DNA-binding protein 46
sunup.07G0006290	3.81987	0	1	124		Xanthine/uracil permease family protein
sunup.09G0005540	3.81987	0	1	124		Zinc finger (C3HC4-type RING finger) family protein
sunup.07G0002920	3.74579	0	1	57		Zinc finger (C3HC4-type RING finger) family protein
sunup.04G0020200	3.97896	0	1	52		zinc finger protein-related
sunup.05G0004650	3.4537	0	1	202		Zinc-binding dehydrogenase family protein
sunup.09G0004960	3.61448	0	1	114		Zinc-finger domain of monoamine-oxidase A repressor R1
sunup.01G0017780	4.09259	0	1	111
sunup.02G0003420	3.97896	0	1	52
sunup.04G0001370	4.38636	0	1	94
sunup.04G0022380	3.73316	0	1	117
sunup.05G0019380	3.84764	0	1	131
sunup.05G0022680	3.51936	0	1	170
sunup.06G0001730	4.00589	0	1	72
sunup.07G0015450	3.97896	0	1	52

## Sheet: MS1
name	Average Shortest Path Length	Clustering Coefficient	Degree	Neighborhood Connectivity	TF_name	Annotation
sunup.01G0008690	1.25301	0.00898995	62	1.91935	Cp_ATHB-20-like	homeobox protein 20
sunup.HSY0000060	1.57831	0.0255255	37	3.13514		homeobox protein 22
sunup.02G0022760	1	0	3	1		Duplicated homeodomain-like superfamily protein
sunup.05G0020520	2.19277	0	3	22		Integrase-type DNA-binding superfamily protein
sunup.03G0008580	2	1	2	49.5
sunup.03G0022240	2	1	2	49.5		alanine-tRNA ligases;nucleic acid binding;ligases, forming aminoacyl-tRNA and related compounds;nucleotide binding;ATP binding
sunup.09G0010810	2	1	2	49.5	Cp_bHLH137	basic helix-loop-helix (bHLH) DNA-binding superfamily protein
sunup.HSY0000260	2	1	2	49.5		beta glucosidase 42
sunup.01G0001550	2.21687	0	2	31.5		B-S glucosidase 44
sunup.05G0003480	2.21687	0	2	32		Calcium-binding EF-hand family protein
sunup.01G0018640	2	1	2	49.5		DSS1 homolog on chromosome V
sunup.01G0019190	2	1	2	49.5		extensin 3
sunup.03G0011160	2	1	2	49.5		GDSL-like Lipase/Acylhydrolase superfamily protein
sunup.04G0016800	2	1	2	49.5		GDSL-like Lipase/Acylhydrolase superfamily protein
sunup.04G0021610	2	1	2	49.5		GDSL-like Lipase/Acylhydrolase superfamily protein
sunup.07G0015180	2	1	2	49.5		glutamine dumper 1
sunup.01G0005160	2	1	2	49.5		HXXXD-type acyl-transferase family protein
sunup.09G0003340	2	1	2	49.5	Cp_CMB1-like	K-box region and MADS-box transcription factor family protein
sunup.03G0024050	3.15663	0	2	2.5		myb domain protein 14
sunup.06G0024960	1	1	2	2	Cp_MYB5	myb domain protein 5
sunup.07G0021560	2.51807	0	2	20		myb domain protein 66
sunup.01G0016330	1	1	2	2	Cp_MYB117-like	myb domain protein 77
sunup.04G0004020	2	1	2	49.5		S-adenosyl-L-methionine-dependent methyltransferases superfamily protein
sunup.04G0013290	2	1	2	49.5		Transducin/WD40 repeat-like superfamily protein
sunup.03G0015510	1	1	2	2		VQ motif-containing protein
sunup.06G0002920	2	1	2	49.5		Xanthine/uracil permease family protein
sunup.05G0017590	2	1	2	49.5
sunup.06G0017580	2	1	2	49.5
sunup.02G0010470	3.20482	0	1	2
sunup.07G0022320	2.56627	0	1	37
sunup.01G0010150	2.24096	0	1	62
sunup.01G0022820	2.24096	0	1	62
sunup.09G0009930	2.24096	0	1	62
sunup.02G0007460	2.24096	0	1	62		3-ketoacyl-CoA synthase 19
sunup.03G0000070	2.24096	0	1	62		3-ketoacyl-CoA synthase 2
sunup.HSY0000190	2.24096	0	1	62		ADP-ribosylation factor, putative, expressed
sunup.05G0006810	2.24096	0	1	62	Cp_AGL6	AGAMOUS-like 6
sunup.07G0015850	2.56627	0	1	37		aldehyde dehydrogenase 2C4
sunup.01G0019130	2.24096	0	1	62		alpha/beta-Hydrolases superfamily protein
sunup.05G0011460	2.24096	0	1	62		ATP binding cassette subfamily B4
sunup.01G0000980	1.66667	0	1	3		Bifunctional inhibitor/lipid-transfer protein/seed storage 2S albumin superfamily protein
sunup.02G0019660	2.24096	0	1	62		Calcineurin-like metallo-phosphoesterase superfamily protein
sunup.01G0009830	2.24096	0	1	62		catalytics;hydrolases
sunup.01G0011900	2.24096	0	1	62		Cellulose-synthase-like C4
sunup.04G0019300	2.24096	0	1	62		Chalcone-flavanone isomerase family protein
sunup.04G0023650	2.24096	0	1	62		Cysteine/Histidine-rich C1 domain family protein
sunup.02G0008360	2.24096	0	1	62		Cytochrome b561/ferric reductase transmembrane protein family
sunup.03G0012520	2.24096	0	1	62		Cytochrome P450 superfamily protein
sunup.04G0022270	2.56627	0	1	37		cytochrome P450, family 71, subfamily B, polypeptide 34
sunup.03G0012500	2.56627	0	1	37		cytochrome P450, family 79, subfamily B, polypeptide 3
sunup.02G0013370	2.24096	0	1	62		DNA glycosylase superfamily protein
sunup.01G0014350	2.24096	0	1	62		expansin 11
sunup.09G0019660	2.56627	0	1	37		FAD-binding Berberine family protein
sunup.09G0008060	2.56627	0	1	37		Fe superoxide dismutase 2
sunup.03G0013750	2.24096	0	1	62		FK506- and rapamycin-binding protein 15 kD-2
sunup.01G0008890	2.24096	0	1	62		GAST1 protein homolog 4
sunup.07G0005340	2.56627	0	1	37		GDSL-like Lipase/Acylhydrolase superfamily protein
sunup.02G0009690	2.24096	0	1	62		Glucose-6-phosphate/phosphate translocator-related
sunup.02G0004420	2.24096	0	1	62		Glycosyl hydrolase family 85
sunup.03G0001020	2.24096	0	1	62		Haloacid dehalogenase-like hydrolase (HAD) superfamily protein
sunup.07G0017480	2.24096	0	1	62		indole-3-acetic acid inducible 29
sunup.08G0008250	2.24096	0	1	62	Cp_KNAT6-like	KNOTTED1-like homeobox gene 6
sunup.03G0001430	2.24096	0	1	62		lipid transfer protein 4
sunup.01G0000620	2.24096	0	1	62	Cp_LBD41-like	LOB domain-containing protein 41
sunup.01G0004360	2.24096	0	1	62		lysine histidine transporter 1
sunup.02G0008160	2.24096	0	1	62		Metal-dependent phosphohydrolase
sunup.02G0022970	2.24096	0	1	62		Neutral/alkaline non-lysosomal ceramidase
sunup.01G0001700	2.56627	0	1	37		NOD26-like intrinsic protein 4;1
sunup.01G0008550	2.56627	0	1	37		Pectate lyase family protein
sunup.01G0019530	2.24096	0	1	62		Peroxidase superfamily protein
sunup.HSY0001420	2.56627	0	1	37		phosphoglucosamine mutase-related
sunup.05G0012170	2.56627	0	1	37		P-loop containing nucleoside triphosphate hydrolases superfamily protein
sunup.05G0005160	2.24096	0	1	62		P-loop nucleoside triphosphate hydrolases superfamily protein with CH (Calponin Homology) domain
sunup.09G0013340	2.24096	0	1	62		polygalacturonase 2
sunup.02G0013730	2.24096	0	1	62		Protein kinase superfamily protein
sunup.02G0017710	2.24096	0	1	62		Protein kinase superfamily protein
sunup.08G0005480	2.24096	0	1	62		RAB GTPase homolog C2A
sunup.HSY0000900	2.56627	0	1	37		Regulator of Vps4 activity in the MVB pathway protein
sunup.01G0001340	2.24096	0	1	62		S-adenosyl-L-methionine-dependent methyltransferases superfamily protein
sunup.06G0014620	2.56627	0	1	37		serine carboxypeptidase-like 34
sunup.HSY0000890	2.56627	0	1	37		somatic embryogenesis receptor-like kinase 1
sunup.01G0002350	2.24096	0	1	62		STELAR K+ outward rectifier
sunup.04G0003950	1.66667	0	1	3		Tetratricopeptide repeat (TPR)-like superfamily protein
sunup.07G0015320	2.24096	0	1	62		thioredoxin-dependent peroxidase 1
sunup.07G0015290	2.24096	0	1	62		Transducin/WD40 repeat-like superfamily protein
sunup.HSY0001450	2.56627	0	1	37		Tudor/PWWP/MBT superfamily protein
sunup.05G0006990	2.56627	0	1	37		UDP-galactose transporter 2
sunup.HSY0000020	2.56627	0	1	37		WD domain, G-beta repeat domain containing protein, expressed
sunup.01G0005900	2.24096	0	1	62		xyloglucan endotransglucosylase/hydrolase 5
sunup.04G0001100	1.66667	0	1	3
sunup.HSY0000210	2.56627	0	1	37

## Sheet: MS2-3
name	Average Shortest Path Length	Clustering Coefficient	Degree	Neighborhood Connectivity	TF_name	Annotation
sunup.02G0006680	3.17221	0.0211146	113	5.82407	Cp_DOF3.6-like	OBF-binding protein 3
sunup.09G0002470	2.91843	0.0279208	107	7.62376	Cp_DOF1.8-like	Dof-type zinc finger DNA-binding family protein
sunup.04G0000980	3.3565	0.0103024	95	4.49474		homeobox protein 16
sunup.07G0015280	3.21148	0.0266178	92	6.9011	Cp_bHLH68	basic helix-loop-helix (bHLH) DNA-binding superfamily protein
sunup.01G0018580	3.39476	0.0117353	90	5.4	Cp_HAT5	homeobox 1
sunup.08G0017410	3.76838	0	86	2.24419	Cp_DOF5.1-like	Dof-type zinc finger DNA-binding family protein
sunup.04G0002180	3.29305	0.0231481	82	6.02469		Homeobox-leucine zipper protein family
sunup.08G0001260	3.05136	0.0182456	80	7.69737	Cp_bHLH48-like	basic helix-loop-helix (bHLH) DNA-binding superfamily protein
sunup.HSY0000060	3.24068	0.00714054	79	4.34177		homeobox protein 22
sunup.01G0025840	3.32729	0.0123035	79	3.51948	Cp_HAT22-like	Homeobox-leucine zipper protein family
sunup.08G0017930	4.37764	0	75	1.68	Cp_HOX11-like	homeobox from Arabidopsis thaliana
sunup.07G0004080	3.73112	0	74	1.68919	Cp_DOF5.6-like	OBF-binding protein 3
sunup.03G0020730	3.27895	0.0607646	73	10.2676	Cp_MUTE	basic helix-loop-helix (bHLH) DNA-binding superfamily protein
sunup.08G0001310	3.2004	0.044757	70	8.30435	Cp_bHLH130-like	basic helix-loop-helix (bHLH) DNA-binding superfamily protein
sunup.09G0010810	3.21853	0.0899038	68	13.3077	Cp_bHLH137	basic helix-loop-helix (bHLH) DNA-binding superfamily protein
sunup.02G0025750	3.56999	0.0259615	68	5.55385	Cp_DOF2.1-like	TARGET OF MONOPTEROS 6
sunup.09G0013530	3.57503	0.0291859	66	5.80952	Cp_DOF5.6	Dof-type zinc finger DNA-binding family protein
sunup.04G0024050	3.33837	0.0951877	65	12.2903	Cp_bHLH123	basic helix-loop-helix (bHLH) DNA-binding superfamily protein
sunup.03G0008190	3.30413	0.0251366	64	8.2459	Cp_FAMA	basic helix-loop-helix (bHLH) DNA-binding superfamily protein
sunup.03G0003400	3.32125	0.0230415	64	5.8254	Cp_bHLH94-like	basic helix-loop-helix (bHLH) DNA-binding superfamily protein
sunup.01G0026170	3.41088	0.0825137	62	11.2623	Cp_bHLH93-like	beta HLH protein 93
sunup.02G0008980	3.51158	0.106918	58	11.8519	Cp_bHLH49	basic helix-loop-helix (bHLH) DNA-binding superfamily protein
sunup.01G0008720	3.59416	0.0922432	57	10.4815	Cp_PRE6-like	basic helix-loop-helix (bHLH) DNA-binding family protein
sunup.07G0004440	3.34139	0.0103896	57	3.64286	Cp_DOF1.4-like	Dof-type zinc finger DNA-binding family protein
sunup.09G0001700	3.5287	0.0220779	56	5.67857	Cp_SPCH	basic helix-loop-helix (bHLH) DNA-binding superfamily protein
sunup.03G0001270	3.42195	0.0161616	56	5.18182	Cp_bHLH78-like	basic helix-loop-helix (bHLH) DNA-binding superfamily protein
sunup.09G0002670	3.38973	0.00768693	55	4.01852	Cp_ATHB12-like	homeobox 7
sunup.09G0003580	3.16717	0.0628019	50	11.1522	Cp_BIM1	basic helix-loop-helix (bHLH) DNA-binding superfamily protein
sunup.04G0026230	3.84794	0.018583	43	4.35714	Cp_bHLH87	basic helix-loop-helix (bHLH) DNA-binding superfamily protein
sunup.06G0008830	5.64149	0	39	1.41026	Cp_AMS	basic helix-loop-helix (bHLH) DNA-binding superfamily protein
sunup.02G0019470	3.42095	0.160428	38	17.8235	Cp_SGR5	C2H2-like zinc finger protein
sunup.01G0016950	3.24975	0.0375375	37	9.27027	Cp_TCP22	TCP family transcription factor
sunup.04G0013830	3.92246	0.0190476	36	4.69444		Basic helix-loop-helix (bHLH) DNA-binding family protein
sunup.02G0019160	3.30211	0.0965909	33	13.0303	Cp_IDD5	indeterminate(ID)-domain 5
sunup.02G0019180	3.49547	0.115764	31	12.0345		indeterminate(ID)-domain 5
sunup.05G0001070	3.98187	0.0517241	30	6.93103	Cp_bHLH148-like	basic helix-loop-helix (bHLH) DNA-binding superfamily protein
sunup.08G0013220	3.46022	0.176638	30	13.6296	Cp_JKD	C2H2-like zinc finger protein
sunup.02G0002560	3.286	0.124339	30	18.2857	Cp_TCP15	TCP family transcription factor
sunup.02G0019740	3.33736	0.16	28	14.9231	Cp_ZAT4-like	zinc finger protein 4
sunup.07G0006280	3.37563	0.186147	24	20.2273	Cp_SGR5-like	C2H2-like zinc finger protein
sunup.08G0001100	3.43102	0.161905	24	22.8095	Cp_WIP2	C2H2-type zinc finger family protein
sunup.07G0007990	3.26687	0.0237154	24	9.34783	Cp_NAC68-like	NAC domain containing protein 75
sunup.06G0012600	3.4572	0.142857	24	16.5909	Cp_TCP21	TCP family transcription factor
sunup.09G0016610	3.69889	0	23	3.26087	Cp_TCP14-like	TEOSINTE BRANCHED, cycloidea and PCF (TCP) 14
sunup.05G0015420	3.50252	0.0526316	21	11.6316	Cp_ZAT9-like	C2H2-like zinc finger protein
sunup.01G0025040	4.09063	0.0578947	20	3.35	Cp_ZAT10	salt tolerance zinc finger
sunup.02G0024890	4.01813	0	17	3.05882	Cp_ZAT12-like	C2H2-type zinc finger family protein
sunup.06G0002620	4.17019	0.0808824	17	4.11765	Cp_AZF2-like
sunup.02G0026530	3.33635	0.378788	12	54.4167
sunup.07G0015850	3.42195	0.363636	11	58.0909		aldehyde dehydrogenase 2C4
sunup.08G0016110	3.44914	0.327273	11	51.6364		Duplicated homeodomain-like superfamily protein
sunup.07G0018810	3.32125	0.4	10	68.4		heavy metal atpase 2
sunup.07G0013520	3.49345	0.361111	9	60.8889
sunup.02G0025980	3.35247	0.333333	9	40.2222	Cp_ARF4	auxin response factor 4
sunup.04G0016020	3.5287	0.305556	9	67.5556		basic helix-loop-helix (bHLH) DNA-binding superfamily protein
sunup.02G0012460	3.59114	0.416667	9	38.5556		Cation efflux family protein
sunup.02G0021910	3.46727	0.388889	9	64.4444		Leucine-rich repeat protein kinase family protein
sunup.09G0004750	3.40987	0.472222	9	63.8889		purple acid phosphatase 3
sunup.05G0007450	3.68479	0.388889	9	57.3333		S-adenosyl-L-methionine-dependent methyltransferases superfamily protein
sunup.04G0001930	3.43807	0.388889	9	59
sunup.06G0012780	3.44914	0.321429	8	61.25		calmodulin like 42
sunup.09G0004930	3.45619	0.392857	8	50.125		glutamine synthase clone R1
sunup.03G0004380	3.55589	0.392857	8	52.75		Nodulin MtN3 family protein
sunup.04G0008410	3.47533	0.392857	8	59.125		Pectin lyase-like superfamily protein
sunup.03G0006960	3.50151	0.428571	8	64.875		peptide transporter 3
sunup.02G0020400	3.6566	0.321429	8	60.125		Plant invertase/pectin methylesterase inhibitor superfamily protein
sunup.04G0010420	3.63343	0.428571	8	58.25	Cp_BEL1	POX (plant homeobox) family protein
sunup.09G0014000	3.48439	0.5	8	45.625		Protein of Unknown Function (DUF239)
sunup.09G0004730	3.53273	0.571429	8	66.125		purple acid phosphatase 17
sunup.05G0002060	3.53273	0.571429	8	66.125		RNI-like superfamily protein
sunup.06G0005010	3.62739	0.75	8	61.125		SBP (S-ribonuclease binding protein) family protein
sunup.05G0017850	3.4854	0.464286	8	47.625		xylem cysteine peptidase 1
sunup.07G0016780	3.9577	0.178571	8	9.875	Cp_ZAT3-like	zinc finger protein 3
sunup.05G0002310	3.70896	0.464286	8	63.375
sunup.07G0002000	3.53172	0.571429	7	71
sunup.08G0010720	3.43505	0.571429	7	60.7143
sunup.01G0022850	3.75831	0.571429	7	61.1429		GDSL-like Lipase/Acylhydrolase superfamily protein
sunup.07G0022440	3.78348	0.571429	7	63.7143		glucuronidase 3
sunup.06G0001850	3.75327	0.428571	7	63.1429		Leucine-rich repeat (LRR) family protein
sunup.01G0011570	4.01813	0.428571	7	51.5714		like SEX4 1
sunup.08G0015480	3.3998	0.333333	7	72.5714		Major facilitator superfamily protein
sunup.01G0020350	3.35347	0.333333	7	65.2857		Pathogenesis-related thaumatin superfamily protein
sunup.09G0018900	3.63243	0.761905	7	66.8571		Polyketide cyclase/dehydrase and lipid transport superfamily protein
sunup.01G0014910	3.52971	0.619048	7	72		Protein kinase protein with adenine nucleotide alpha hydrolases-like domain
sunup.01G0024320	3.51057	0.142857	7	62		Protein of unknown function (DUF793)
sunup.04G0024040	3.63243	0.761905	7	66.8571		Quinone reductase family protein
sunup.09G0002510	3.30312	0.142857	7	61.5714		Yippee family putative zinc-binding protein
sunup.03G0005880	3.48439	0.4	6	66.8333
sunup.04G0011800	3.4864	0.4	6	70.8333
sunup.07G0004040	3.40886	0.2	6	68
sunup.06G0022810	3.89124	0.533333	6	56.8333		AT-hook motif nuclear-localized protein 20
sunup.HSY0000260	3.16717	0.2	6	76.5		beta glucosidase 42
sunup.02G0009820	3.61329	0.6	6	38.6667		C2H2-like zinc finger protein
sunup.05G0022010	3.48943	0.333333	6	77.6667		Calcium-dependent phosphotriesterase superfamily protein
sunup.03G0013950	3.42095	0.4	6	57.6667		cytochrome P450, family 82, subfamily G, polypeptide 1
sunup.04G0005200	3.5287	0.2	6	55		Glycosyl hydrolase family 38 protein
sunup.08G0016120	3.38167	0.333333	6	79.8333		HXXXD-type acyl-transferase family protein
sunup.05G0024750	3.42095	0.333333	6	58.6667		Late embryogenesis abundant (LEA) hydroxyproline-rich glycoprotein family
sunup.07G0003320	3.56395	0.6	6	71.5		Major facilitator superfamily protein
sunup.07G0020780	3.42598	0.4	6	81.3333		NAD(P)-binding Rossmann-fold superfamily protein
sunup.01G0012040	3.47936	0.466667	6	54.3333		nicotinate/nicotinamide mononucleotide adenyltransferase
sunup.09G0002400	3.49446	0.4	6	66		O-Glycosyl hydrolases family 17 protein
sunup.05G0001880	3.61833	0.533333	6	63.6667		oxidoreductase, 2OG-Fe(II) oxygenase family protein
sunup.08G0009250	3.52568	0.466667	6	67		Pectate lyase family protein
sunup.01G0019650	3.63444	0.4	6	34.8333		Peroxidase superfamily protein
sunup.01G0002130	3.70695	0.266667	6	57.5		plasmodesmata-located protein 7
sunup.05G0009320	3.8137	0.333333	6	67		Protein of unknown function (DUF1442)
sunup.HSY0000900	3.43404	0.333333	6	82.5		Regulator of Vps4 activity in the MVB pathway protein
sunup.04G0000330	3.43404	0.333333	6	82.5		Remorin family protein
sunup.05G0007550	3.55186	0.333333	6	68.3333		Remorin family protein
sunup.09G0000870	3.37966	0.333333	6	82.1667	Cp_SCL8	SCARECROW-like 8
sunup.04G0025050	3.80262	0.533333	6	60.5		silencing defective 5
sunup.08G0006230	3.67069	0.533333	6	62.3333		Tautomerase/MIF superfamily protein
sunup.08G0002420	3.83887	0.2	6	60.8333		TRAF-like family protein
sunup.01G0000110	3.75629	0.533333	6	39.8333		TRICHOME BIREFRINGENCE-LIKE 19
sunup.HSY0001450	3.37764	0.333333	6	74.3333		Tudor/PWWP/MBT superfamily protein
sunup.01G0005900	3.80262	0.533333	6	60.5		xyloglucan endotransglucosylase/hydrolase 5
sunup.06G0002170	3.64854	0.4	6	40.3333		zinc finger protein 4
sunup.02G0017530	3.79154	0.333333	6	63
sunup.02G0017920	3.76234	0.5	5	41.2
sunup.02G0027500	3.78147	0.4	5	27.6
sunup.04G0025690	3.49446	0.4	5	66
sunup.06G0003260	3.58912	0.4	5	81
sunup.06G0007490	3.77039	0.3	5	66.8
sunup.07G0011940	3.74119	0.5	5	88.8
sunup.01G0022810	3.45921	0.5	5	46.4		12-oxophytodienoate reductase 2
sunup.04G0010530	3.61732	0.4	5	87.6		1-aminocyclopropane-1-carboxylic acid (acc) synthase 6
sunup.HSY0000340	3.5287	0.3	5	70.8		2-phosphoglycolate phosphatase 1
sunup.03G0012540	3.9577	0.1	5	37.8		ADP glucose pyrophosphorylase 1
sunup.04G0021180	3.47231	0.5	5	87.8		APS reductase 3
sunup.04G0002270	3.49748	0.3	5	72.4		CBS domain-containing protein with a domain of unknown function (DUF21)
sunup.01G0011900	3.58207	0.4	5	75.6		Cellulose-synthase-like C4
sunup.06G0001790	3.83787	0.5	5	63.8		Cystathionine beta-synthase (CBS) family protein
sunup.05G0024180	3.61531	0.2	5	47.6		cystatin-1
sunup.09G0004120	3.43807	0.3	5	77		cytochrome P450, family 706, subfamily A, polypeptide 4
sunup.01G0013950	3.36455	0.1	5	68.4		Dehydrin family protein
sunup.01G0004710	3.53877	0.2	5	55.4		disease resistance family protein / LRR family protein
sunup.HSY0000240	3.50755	0.4	5	80		DNA-binding storekeeper protein-related transcriptional regulator
sunup.04G0025490	3.70292	0.3	5	39.4		ethylene responsive element binding factor 4
sunup.03G0010970	3.68278	0.6	5	68.4		ethylene-forming enzyme
sunup.08G0003260	3.47432	0.2	5	71.2		Eukaryotic aspartyl protease family protein
sunup.05G0012260	3.77039	0.4	5	65.2		Fatty acid hydroxylase superfamily
sunup.07G0003490	3.63545	0.3	5	52.4		F-box family protein
sunup.09G0017400	3.56697	0.2	5	78.8		GDSL-like Lipase/Acylhydrolase superfamily protein
sunup.07G0019010	3.45317	0.5	5	65.8		H(+)-ATPase 2
sunup.05G0024470	3.85599	0.2	5	62		HSP20-like chaperones superfamily protein
sunup.04G0004690	4.05639	0.3	5	49		Lactoylglutathione lyase / glyoxalase I family protein
sunup.07G0000290	3.39476	0.2	5	68.2		Late embryogenesis abundant (LEA) hydroxyproline-rich glycoprotein family
sunup.09G0002870	3.61732	0.4	5	87.6		Late embryogenesis abundant (LEA) hydroxyproline-rich glycoprotein family
sunup.HSY0001080	3.50655	0.3	5	77.4		LETM1-like protein
sunup.02G0004050	3.80866	0.2	5	43.2		Major facilitator superfamily protein
sunup.01G0006780	3.55086	0.3	5	61.4		Malectin/receptor-like protein kinase family protein
sunup.04G0004210	3.42397	0.5	5	75.4		MAP kinase 7
sunup.HSY0000110	3.97482	0.5	5	58.4		monodehydroascorbate reductase 4
sunup.01G0008920	3.58409	0.5	5	71.2		NOD26-like intrinsic protein 4;2
sunup.02G0000180	3.89325	0.4	5	56.2		NSP-interacting kinase 2
sunup.09G0004950	3.47231	0.5	5	87.8		nudix hydrolase homolog 4
sunup.08G0007850	3.6999	0.4	5	43.2		polygalacturonase 2
sunup.02G0013730	3.73011	0.3	5	41.6		Protein kinase superfamily protein
sunup.HSY0001120	3.91944	0.8	5	61		Protein kinase superfamily protein
sunup.03G0026170	3.66767	0.3	5	39.2		Protein of unknown function (DUF581)
sunup.06G0000560	3.75126	0.7	5	45.2		Protein of unknown function (DUF677)
sunup.09G0003270	3.73515	0.6	5	66.8		response to low sulfur 2
sunup.06G0007080	3.68681	0.6	5	70.8		RING/U-box superfamily protein
sunup.07G0005260	3.47231	0.5	5	87.8		sodium/calcium exchanger family protein / calcium-binding EF hand family protein
sunup.08G0008360	3.63847	0.5	5	82.4		SOUL heme-binding family protein
sunup.04G0023140	3.80866	0.3	5	60		Subtilisin-like serine endopeptidase family protein
sunup.01G0002730	3.84391	0.3	5	45.2		sucrose synthase 5
sunup.05G0005860	3.50655	0.3	5	77.4	Cp_WRKY65	WRKY DNA-binding protein 35
sunup.02G0022640	3.78248	0.2	5	65		zinc finger (C2H2 type) family protein
sunup.02G0023960	3.40081	0.2	5	81.2		zinc finger (C3HC4-type RING finger) family protein
sunup.02G0024570	3.56898	0.3	5	63.4
sunup.07G0011040	3.51964	0.4	5	70.6
sunup.08G0011000	3.49849	0.4	5	72.6
sunup.05G0006820	3.83283	0.3	5	54
sunup.02G0022120	3.49345	0.166667	4	67.25
sunup.03G0012050	3.84693	0.166667	4	62.25
sunup.04G0002680	3.32024	0.166667	4	84.75
sunup.04G0016430	3.6284	0.333333	4	63.75
sunup.05G0005560	3.47835	0.333333	4	82.75
sunup.05G0010520	3.66767	0.333333	4	74.75
sunup.08G0003400	3.52971	0	4	58.75
sunup.03G0006250	3.62034	0.333333	4	77		2-oxoglutarate (2OG) and Fe(II)-dependent oxygenase superfamily protein
sunup.08G0018650	3.96777	0.666667	4	27		A20/AN1-like zinc finger family protein
sunup.03G0024010	3.62034	0.333333	4	77		actin depolymerizing factor 6
sunup.06G0024800	4.03625	0.5	4	57.25		Amino acid permease family protein
sunup.06G0010480	3.56898	0.166667	4	65.5		annexin 2
sunup.07G0020320	4.01813	0.333333	4	55.25		aspartate-glutamate racemase family
sunup.01G0020300	3.66365	0.333333	4	54		C2H2-like zinc finger protein
sunup.02G0008190	3.67875	0.333333	4	70		Calcium-binding EF-hand family protein
sunup.09G0005230	3.90131	0.333333	4	58.25		Calcium-dependent lipid-binding (CaLB domain) family protein
sunup.01G0025010	3.49547	0.166667	4	73.5		carboxyesterase 18
sunup.08G0003800	4.06445	0.5	4	48.25		cell wall invertase 2
sunup.01G0007460	3.55186	0.166667	4	77		chorismate mutase 1
sunup.04G0009510	4.67573	0.166667	4	32.25	Cp_DDF1-like	C-repeat-binding factor 4
sunup.01G0007370	3.77845	0.5	4	73.75		Cyclic nucleotide-regulated ion channel family protein
sunup.08G0007390	3.82679	0.333333	4	65.75		CYCLIN D1;1
sunup.03G0001570	3.571	0.166667	4	68.5		Exostosin family protein
sunup.06G0004990	3.59215	0.333333	4	58.5		farnesylated protein 6
sunup.04G0010290	3.80564	0.166667	4	55.25		from the Czech \'roh\' meaning \'corner\'
sunup.08G0002250	3.66767	0.333333	4	74.75		Galactose oxidase/kelch repeat superfamily protein
sunup.01G0008890	3.53172	0.333333	4	63		GAST1 protein homolog 4
sunup.08G0005990	3.80866	1	4	69.5		Gibberellin-regulated family protein
sunup.01G0014170	3.73615	0.333333	4	45		glutathione S-transferase phi 8
sunup.01G0019840	3.65055	0.166667	4	76.25		glycerol-3-phosphate acyltransferase 3
sunup.05G0016050	3.92246	0.5	4	54.5		HCO3- transporter family
sunup.05G0000620	3.86707	0.333333	4	63.75		heat stable protein 1
sunup.07G0015140	3.96878	0.5	4	55.25		histidine kinase 5
sunup.01G0016040	3.67976	0.5	4	52	Cp_KAN4	Homeodomain-like superfamily protein
sunup.08G0000540	3.92044	0.333333	4	40.25	Cp_MYBC1-like	Homeodomain-like superfamily protein
sunup.03G0004970	3.6566	0.166667	4	63	Cp_KANT1-like	KNOTTED1-like homeobox gene 6
sunup.09G0013750	3.49547	0.333333	4	72.5		KNOTTED1-like homeobox gene 6
sunup.07G0005850	3.6284	0.166667	4	85		Leucine-rich repeat protein kinase family protein
sunup.01G0006840	3.63847	0.333333	4	76.5		longifolia1
sunup.09G0017160	3.7432	0.333333	4	77.75		Major facilitator superfamily protein
sunup.08G0021230	3.7291	0.666667	4	57		metallothionein 2A
sunup.08G0007470	3.60624	0.166667	4	68		MLP-like protein 423
sunup.07G0003250	3.88822	0	4	62		NB-ARC domain-containing disease resistance protein
sunup.08G0000610	3.56193	0	4	62.25		nodulin MtN21 /EamA-like transporter family protein
sunup.01G0023820	3.66969	0.333333	4	71		N-terminal nucleophile aminohydrolases (Ntn hydrolases) superfamily protein
sunup.09G0003700	3.78751	0.666667	4	90.75		N-terminal nucleophile aminohydrolases (Ntn hydrolases) superfamily protein
sunup.02G0024310	3.64552	0.333333	4	55		O-Glycosyl hydrolases family 17 protein
sunup.09G0004500	3.66767	0.333333	4	74.75		phosphate starvation-induced gene 3
sunup.08G0009700	3.79557	0.5	4	65.75		Plant invertase/pectin methylesterase inhibitor superfamily
sunup.06G0004470	3.68379	0.333333	4	45.75		proline-rich protein 2
sunup.01G0015990	3.79053	0.166667	4	53.75		Protein kinase superfamily protein
sunup.06G0025180	3.8721	0.666667	4	66		Protein kinase superfamily protein
sunup.01G0015780	3.94663	0.5	4	62		Protein of unknown function (DUF607)
sunup.02G0005570	3.57503	0.166667	4	79.75		Protein of unknown function (DUF620)
sunup.07G0000860	3.64854	0.5	4	57.25		Protein of unknown function, DUF584
sunup.07G0014570	3.78046	0	4	51		Protein of unknown function, DUF599
sunup.08G0003270	4.1994	0	4	40.75		Putative lysine decarboxylase family protein
sunup.07G0017970	3.95871	0.666667	4	55.5		Ran BP2/NZF zinc finger-like superfamily protein
sunup.09G0013760	3.21853	0	4	74.75		receptor-like serine/threonine kinase 2
sunup.02G0018070	3.98892	0.166667	4	59.25		RmlC-like cupins superfamily protein
sunup.02G0026020	4.03323	0.333333	4	39		Seven transmembrane MLO family protein
sunup.04G0018960	3.66767	0.333333	4	74.75		SOUL heme-binding family protein
sunup.02G0022080	3.49144	0.333333	4	56.25		TOXICOS EN LEVADURA 2
sunup.01G0006250	3.53374	0.166667	4	79.5		Transmembrane amino acid transporter family protein
sunup.06G0000350	3.57503	0.166667	4	79.75		unknown seed protein like 1
sunup.03G0010570	3.72306	0.5	4	63.25	Cp_WRKY31	WRKY family transcription factor
sunup.04G0000320	3.55287	0.666667	4	86		zeaxanthin epoxidase (ZEP) (ABA1)
sunup.02G0023980	3.86808	0.333333	4	59.25		ZRT/IRT-like protein 2
sunup.01G0005000	3.79557	0.5	4	65.75
sunup.04G0009330	3.79557	0.5	4	65.75
sunup.04G0011170	3.81269	0.5	4	76.5
sunup.07G0008820	3.81873	1	4	59.75
sunup.07G0012710	3.64451	0	4	56.5
sunup.HSY0000210	3.92044	0.333333	4	40.25
sunup.02G0021380	4.81873	0.333333	3	18
sunup.02G0027510	4.03223	0.333333	3	72.6667
sunup.04G0008360	3.80161	0.333333	3	51.3333
sunup.04G0017440	3.83283	0.333333	3	66
sunup.05G0005390	3.83283	0.333333	3	55.6667
sunup.07G0001230	4.03223	0.333333	3	72.6667
sunup.07G0002380	3.98288	0.333333	3	69
sunup.07G0017520	3.93152	0.666667	3	85
sunup.07G0020410	3.82276	0	3	35.3333
sunup.08G0003980	3.81873	0.333333	3	59.3333
sunup.08G0010430	3.81067	0.333333	3	81
sunup.09G0002270	3.6284	0	3	74.3333
sunup.09G0005100	4.14904	0	3	37.6667
sunup.09G0007220	3.85599	0.666667	3	84
sunup.09G0008970	3.86908	1	3	89.3333
sunup.09G0011650	3.64149	0	3	51.3333
sunup.07G0020620	3.85599	0.666667	3	84		3-ketoacyl-CoA synthase 11
sunup.08G0010580	4.1138	0	3	42.6667		ABC-2 type transporter family protein
sunup.02G0000980	3.91742	0.666667	3	52.3333		Acyl-CoA N-acyltransferases (NAT) superfamily protein
sunup.08G0015580	3.80765	0.333333	3	61.3333		Adenine nucleotide alpha hydrolases-like superfamily protein
sunup.03G0002810	4.52669	0.666667	3	42.6667		AGC (cAMP-dependent, cGMP-dependent and protein kinase C) kinase family protein
sunup.07G0021730	3.81974	0	3	75.3333		aldehyde dehydrogenase 11A3
sunup.06G0010750	3.6284	0	3	74.3333		alpha/beta-Hydrolases superfamily protein
sunup.07G0001040	3.76939	0.333333	3	73		APS reductase 1
sunup.04G0005080	3.97482	1	3	70.3333		armadillo repeat only 2
sunup.04G0005270	3.60524	0.666667	3	55.3333		ascorbate peroxidase 5
sunup.08G0018590	3.68177	0	3	66		basic helix-loop-helix (bHLH) DNA-binding superfamily protein
sunup.04G0004220	4.03927	0.666667	3	59.6667		basic leucine-zipper 44
sunup.09G0012560	3.93152	0.666667	3	85		Calcineurin-like metallo-phosphoesterase superfamily protein
sunup.07G0019630	3.76939	0.333333	3	73		CAP (Cysteine-rich secretory proteins, Antigen 5, and Pathogenesis-related 1 protein) superfamily protein
sunup.04G0026100	3.69789	0	3	64.3333		carboxyesterase 18
sunup.04G0005880	3.88721	0.333333	3	54.3333		catalase 2
sunup.01G0023320	3.73212	0.333333	3	64		cellulase 3
sunup.02G0007580	3.69285	0	3	78		Chalcone-flavanone isomerase family protein
sunup.01G0008340	3.65458	0	3	75.6667		CLAVATA3/ESR-RELATED 25
sunup.HSY0001030	3.67372	0	3	80		CYCLIN D4;1
sunup.04G0003510	3.82276	0	3	35.3333		Cytochrome P450 superfamily protein
sunup.09G0009340	3.59617	0.333333	3	56.6667		Cytochrome P450 superfamily protein
sunup.04G0022280	3.73615	0.333333	3	83		cytochrome P450, family 71, subfamily B, polypeptide 34
sunup.04G0019110	3.67774	0.666667	3	67.6667		cytochrome P450, family 72, subfamily A, polypeptide 7
sunup.01G0004720	3.67573	0	3	60.6667		disease resistance family protein / LRR family protein
sunup.01G0021320	3.72105	0.333333	3	74		DNAse I-like superfamily protein
sunup.08G0003240	3.86908	1	3	89.3333		Double Clp-N motif-containing P-loop nucleoside triphosphate hydrolases superfamily protein
sunup.01G0018640	3.83384	0.666667	3	47.6667		DSS1 homolog on chromosome V
sunup.06G0011550	4.1853	0.333333	3	71.3333		Eukaryotic aspartyl protease family protein
sunup.01G0004990	3.67774	0.666667	3	67.6667		expressed protein
sunup.09G0019570	3.73615	0.333333	3	83		FAD-binding Berberine family protein
sunup.04G0004980	3.88922	0.666667	3	86		flavanone 3-hydroxylase
sunup.08G0004370	3.93152	0.666667	3	85		GDSL-like Lipase/Acylhydrolase superfamily protein
sunup.04G0021100	3.88922	0.666667	3	86		geranylgeranyl reductase
sunup.07G0019720	3.80765	0.333333	3	61.3333		glutamine dumper 3
sunup.01G0008700	3.6999	0	3	80.6667		Glutaredoxin family protein
sunup.05G0024370	3.78348	0	3	59.6667		glutathione S-transferase tau 27
sunup.08G0015570	3.54783	0.333333	3	89.3333		glutathione S-transferase TAU 8
sunup.03G0010840	3.88922	0.666667	3	86		glycosyl hydrolase 9B8
sunup.01G0000150	4.03021	0.333333	3	58.6667		glycosyl hydrolase family 81 protein
sunup.08G0015470	4.03424	0	3	50.6667		glyoxal oxidase-related protein
sunup.06G0012370	3.80765	0.333333	3	61.3333		GRAM domain-containing protein / ABA-responsive protein-related
sunup.06G0012430	3.85498	0.333333	3	94.6667		GRAM domain-containing protein / ABA-responsive protein-related
sunup.03G0009750	3.61027	0	3	78.6667		HAD superfamily, subfamily IIIB acid phosphatase
sunup.06G0005210	3.84995	0.333333	3	78		Heavy metal transport/detoxification superfamily protein
sunup.09G0003040	3.5136	0	3	83.3333		Heavy metal transport/detoxification superfamily protein
sunup.01G0002430	4.0141	1	3	25	Cp_KAN1-like	Homeodomain-like superfamily protein
sunup.07G0016360	4.52669	0.666667	3	42.6667	Cp_EFM	Homeodomain-like superfamily protein
sunup.07G0017480	4.56193	0.333333	3	26.3333		indole-3-acetic acid inducible 29
sunup.07G0010090	3.58812	0.333333	3	91.6667	Cp_ERF016-like	Integrase-type DNA-binding superfamily protein
sunup.08G0019820	3.54582	0	3	66.6667		IQ-domain 11
sunup.09G0002220	3.88016	1	3	58.6667		IQ-domain 21
sunup.09G0003340	4.01813	0.666667	3	60.6667	Cp_CMB1-like	K-box region and MADS-box transcription factor family protein
sunup.07G0001470	3.77039	0.333333	3	51.6667	Cp_SBH1	KNOX/ELK homeobox transcription factor
sunup.02G0021640	4.03223	0.333333	3	72.6667		Kunitz family trypsin and protease inhibitor protein
sunup.05G0010730	3.84089	0.666667	3	98		Late embryogenesis abundant (LEA) hydroxyproline-rich glycoprotein family
sunup.08G0003220	4.56193	0.333333	3	26.3333		Late embryogenesis abundant (LEA) hydroxyproline-rich glycoprotein family
sunup.06G0003640	4.01813	0.666667	3	60.6667	Cp_SRS3	Lateral root primordium (LRP) protein-related
sunup.06G0001870	3.66767	0	3	58		Leucine-rich repeat (LRR) family protein
sunup.01G0026020	3.9567	1	3	39.6667		Leucine-rich repeat transmembrane protein kinase family protein
sunup.07G0022010	3.58308	0	3	68.6667		Leucine-rich repeat transmembrane protein kinase family protein
sunup.06G0010190	4.03525	1	3	62		Lipase/lipooxygenase, PLAT/LH2 family protein
sunup.04G0017740	3.89325	0.333333	3	51.3333		lipoxygenase 3
sunup.07G0004800	3.68177	0	3	66		MAC/Perforin domain-containing protein
sunup.01G0023070	4.01813	0.666667	3	60.6667		MATE efflux family protein
sunup.08G0018980	4.15911	0.333333	3	49.3333		MATE efflux family protein
sunup.02G0024400	3.89728	0.333333	3	58		metallothionein 2B
sunup.03G0014040	4.03223	0.333333	3	72.6667		methionine--tRNA ligase, putative / methionyl-tRNA synthetase, putative / MetRS, putative
sunup.07G0000480	4.01813	0.666667	3	60.6667		methylesterase PCR A
sunup.05G0024350	3.83484	0	3	51.6667		Microsomal signal peptidase 12 kDa subunit (SPC12)
sunup.09G0003710	4.8429	0.333333	3	37.3333	Cp_MYB34-like	myb domain protein 122
sunup.07G0022850	4.52669	0.666667	3	42.6667	Cp_MYB82	myb domain protein 82
sunup.05G0010740	3.72105	0.333333	3	76.3333		nodulin MtN21 /EamA-like transporter family protein
sunup.09G0010510	3.89023	0.333333	3	53		Nodulin MtN3 family protein
sunup.07G0023030	3.81067	0.333333	3	81		Nucleoside transporter family protein
sunup.04G0014070	3.76939	0.333333	3	51.6667		oligopeptide transporter 7
sunup.04G0005120	3.59718	0	3	60.3333		Pathogenesis-related thaumatin superfamily protein
sunup.03G0007850	3.62135	0.666667	3	67.3333		Pectin lyase-like superfamily protein
sunup.09G0004740	3.72709	0.333333	3	87.3333		photosystem I reaction center subunit PSI-N, chloroplast, putative / PSI-N, putative (PSAN)
sunup.03G0001290	4.39879	0	3	25.3333		PHYTOCYSTATIN 2
sunup.07G0010410	3.6999	0	3	80.6667		Plant invertase/pectin methylesterase inhibitor superfamily
sunup.04G0007790	3.70796	0.333333	3	70.6667		Plant invertase/pectin methylesterase inhibitor superfamily protein
sunup.07G0019940	3.72105	0.333333	3	76.3333		Plant protein of unknown function (DUF828) with plant pleckstrin homology-like region
sunup.09G0013340	4.03223	0.333333	3	72.6667		polygalacturonase 2
sunup.07G0015630	3.79053	0.333333	3	81.6667		polyol/monosaccharide transporter 5
sunup.09G0020210	3.82175	0.333333	3	41.3333		potassium channel in Arabidopsis thaliana 2
sunup.03G0018480	3.69285	0	3	78		Profilin family protein
sunup.07G0000110	3.80363	0	3	62.3333		Protein of unknown function (DUF1218)
sunup.04G0017810	4.56193	0.333333	3	26.3333		Protein of unknown function (DUF1677)
sunup.01G0019640	3.89728	0.333333	3	58		Protein of unknown function (DUF3511)
sunup.03G0005660	3.6284	0	3	74.3333		Protein of unknown function (DUF506)
sunup.02G0022160	3.6002	0	3	63		Protein phosphatase 2C family protein
sunup.05G0021600	4.46626	0.333333	3	54.6667		Ran BP2/NZF zinc finger-like superfamily protein
sunup.04G0018880	4.04532	0	3	58.6667		ribosomal protein S28
sunup.04G0020980	3.7996	0	3	75.3333		RING/U-box superfamily protein
sunup.HSY0000290	3.86908	1	3	89.3333		RNA binding (RRM/RBD/RNP motifs) family protein
sunup.01G0005280	3.73011	0.333333	3	80		senescence-related gene 3
sunup.05G0000750	3.85498	0.333333	3	94.6667		serine carboxypeptidase-like 33
sunup.02G0027890	3.78953	0.333333	3	79.6667		serine carboxypeptidase-like 50
sunup.07G0022300	4.06747	0.666667	3	39.3333		serine-rich protein-related
sunup.03G0008610	3.78953	0.333333	3	79.6667		sucrose phosphate synthase 3F
sunup.02G0027950	3.58711	0	3	58		sulfate transporter 91
sunup.02G0000560	4.03223	0.333333	3	72.6667		tetraspanin6
sunup.06G0022400	3.93857	0	3	33		threonine aldolase 1
sunup.04G0022070	4.15408	0.666667	3	42.6667		tornado 1
sunup.08G0020100	4.02618	0	3	67.6667		TRAF-like family protein
sunup.02G0005250	3.99194	0.333333	3	26.3333		Transmembrane amino acid transporter family protein
sunup.05G0008980	4.0282	0.333333	3	62		TRICHOME BIREFRINGENCE-LIKE 25
sunup.07G0001870	3.85801	0	3	60.6667		uclacyanin 1
sunup.03G0015010	4.1853	0.333333	3	71.3333		UDP-glucosyl transferase 71B1
sunup.08G0003700	3.97482	1	3	70.3333		Vacuolar protein sorting 55 (VPS55) family protein
sunup.04G0021340	3.63646	0	3	61.6667	Cp_WRKY42-like	WRKY family transcription factor
sunup.01G0002950	3.85498	0.333333	3	94.6667		YELLOW STRIPE like 7
sunup.05G0005360	3.62538	0	3	69.6667		zinc finger protein 6
sunup.02G0012430	4.05639	0.333333	3	67.6667		zinc transporter 1 precursor
sunup.03G0021520	4.05035	0	3	57.3333
sunup.03G0026030	3.66062	0.333333	3	65.6667
sunup.03G0026480	3.97784	0.333333	3	61.3333
sunup.04G0001100	4.37865	1	3	56.3333
sunup.04G0008130	3.76435	0.333333	3	66.6667
sunup.05G0004720	3.78348	0	3	59.6667
sunup.05G0023510	3.65156	0.666667	3	63
sunup.07G0001540	3.68177	0	3	66
sunup.09G0010280	3.86707	0.666667	3	62.6667
sunup.HSY0000040	3.86908	1	3	89.3333
sunup.01G0003840	4.4995	1	2	64
sunup.01G0005880	4.06244	0	2	76.5
sunup.01G0010150	3.67674	0	2	95.5
sunup.01G0021230	3.92044	0	2	82
sunup.02G0006570	3.67674	0	2	95.5
sunup.02G0009350	4.55388	0	2	74.5
sunup.02G0010790	4.2427	0	2	64.5
sunup.02G0025930	4.55388	0	2	74.5
sunup.02G0027000	4.25378	0	2	75.5
sunup.03G0015980	3.94058	1	2	99.5
sunup.03G0017120	4.12588	0	2	73.5
sunup.03G0021270	3.97382	0	2	88
sunup.05G0001710	3.97986	0	2	86
sunup.05G0016180	3.9285	0	2	55.5
sunup.05G0023060	4.10977	0	2	48
sunup.07G0001490	3.69084	0	2	90
sunup.07G0007850	4.4995	1	2	64
sunup.07G0010730	4.04431	1	2	70
sunup.07G0012720	3.99194	1	2	56.5
sunup.08G0002510	4.71903	0	2	62.5
sunup.08G0009110	4.54481	1	2	46
sunup.09G0005110	4.06244	0	2	76.5
sunup.02G0015950	4.30715	1	2	31.5
sunup.04G0006220	3.97382	0	2	88
sunup.05G0022250	4.07553	1	2	72
sunup.07G0003470	3.90534	0	2	78
sunup.07G0023100	4.55388	0	2	74.5
sunup.08G0001130	5.08359	1	2	18.5
sunup.09G0020280	4.55388	0	2	74.5
sunup.03G0006240	3.97382	0	2	88		2-oxoglutarate (2OG) and Fe(II)-dependent oxygenase superfamily protein
sunup.06G0022690	4.2427	0	2	64.5		2-oxoglutarate (2OG) and Fe(II)-dependent oxygenase superfamily protein
sunup.03G0000070	3.84391	1	2	81.5		3-ketoacyl-CoA synthase 2
sunup.07G0019390	4.55388	0	2	74.5		4-coumarate:CoA ligase 2
sunup.09G0017280	4.55388	0	2	74.5		AAA-ATPase 1
sunup.01G0008250	3.81067	0	2	58		ABC transporter family protein
sunup.08G0006780	4.07754	1	2	51		Actin cross-linking protein
sunup.04G0000760	3.90534	0	2	78		ADP-ribosylation factor A1F
sunup.06G0006010	3.92044	0	2	82		alpha/beta-Hydrolases superfamily protein
sunup.08G0015670	4.1863	1	2	39		Arabidopsis Inositol phosphorylceramide synthase 1
sunup.01G0003540	4.06244	0	2	76.5		ARM repeat superfamily protein
sunup.02G0003930	4.02115	0	2	67.5		AZA-guanine resistant1
sunup.02G0002970	4.02115	0	2	67.5		basic chitinase
sunup.07G0014580	4.2427	0	2	64.5	Cp_BZIP9	basic leucine zipper 9
sunup.01G0006170	3.85498	0	2	66	Cp_BZIP43-like	basic leucine-zipper 42
sunup.03G0003060	3.7714	0	2	68.5		beta glucosidase 35
sunup.09G0012850	4.02719	0	2	82.5		beta-1,3-glucanase 1
sunup.04G0008150	4.04431	1	2	70		Bifunctional inhibitor/lipid-transfer protein/seed storage 2S albumin superfamily protein
sunup.09G0006370	4.71903	0	2	62.5		Bifunctional inhibitor/lipid-transfer protein/seed storage 2S albumin superfamily protein
sunup.08G0001490	4.02417	1	2	80		C2 calcium/lipid-binding plant phosphoribosyltransferase family protein
sunup.06G0001430	3.88721	0	2	73.5		Calcium-binding EF-hand family protein
sunup.08G0010800	3.43303	0	2	104.5		Calcium-binding EF-hand family protein
sunup.05G0007300	4.08056	0	2	25.5		Calcium-dependent lipid-binding (CaLB domain) family protein
sunup.06G0020680	4.78953	1	2	32.5		Calcium-dependent phosphotriesterase superfamily protein
sunup.01G0020940	4.25277	0	2	52.5		calmodulin like 37
sunup.07G0014940	4.04431	1	2	70		CAP (Cysteine-rich secretory proteins, Antigen 5, and Pathogenesis-related 1 protein) superfamily protein
sunup.06G0011890	3.98489	0	2	51		carboxyesterase 18
sunup.07G0011020	4.71903	0	2	62.5		cation calcium exchanger 4
sunup.08G0012110	4.02417	1	2	80		cation exchanger 3
sunup.08G0017550	4.01913	0	2	81.5		cation/H+ exchanger 20
sunup.06G0004350	4.01913	0	2	81.5		Chalcone and stilbene synthase family protein
sunup.03G0004690	4.4995	1	2	64		Chaperone DnaJ-domain superfamily protein
sunup.08G0018920	4.71903	0	2	62.5		chloroplast 50S ribosomal protein L16, putative, expressed
sunup.04G0001630	4.00403	0	2	75.5		cinnamyl alcohol dehydrogenase 6
sunup.04G0001650	3.90937	1	2	61		cinnamyl alcohol dehydrogenase 6
sunup.01G0014390	4.10977	0	2	48		cinnamyl alcohol dehydrogenase 9
sunup.02G0014630	4.06143	0	2	77.5		COBRA-like protein 6 precursor
sunup.09G0003150	3.857	0	2	62		Concanavalin A-like lectin protein kinase family protein
sunup.02G0023310	4.55388	0	2	74.5		copper transporter 1
sunup.06G0008470	5.08359	1	2	18.5	Cp_DREB1D-like	C-repeat-binding factor 4
sunup.01G0024340	4.55388	0	2	74.5		Cupredoxin superfamily protein
sunup.05G0024170	4.29507	1	2	59.5		cystatin B
sunup.06G0010180	3.83384	0	2	62		Cysteine/Histidine-rich C1 domain family protein
sunup.02G0020830	4.55388	0	2	74.5		Cytochrome b-c1 complex, subunit 8 protein
sunup.05G0005760	4.55388	0	2	74.5		Cytochrome c oxidase subunit Vc family protein
sunup.04G0002100	4.46324	0	2	47		cytochrome c oxidase-related
sunup.05G0009520	4.28197	0	2	48.5		cytochrome P450, family 703, subfamily A, polypeptide 2
sunup.09G0004110	4.16213	0	2	85		cytochrome P450, family 706, subfamily A, polypeptide 4
sunup.01G0014080	4.23162	0	2	52.5		cytochrome P450, family 83, subfamily B, polypeptide 1
sunup.04G0016250	3.67674	0	2	95.5		delta tonoplast integral protein
sunup.09G0000070	4.07754	1	2	51		Dihydrodipicolinate reductase, bacterial/plant
sunup.02G0013370	4.85498	0	2	46		DNA glycosylase superfamily protein
sunup.06G0017860	4.55388	0	2	74.5		DNA-binding storekeeper protein-related
sunup.08G0018910	4.71903	0	2	62.5		DNA-directed RNA polymerase subunit alpha, putative, expressed
sunup.08G0014390	4.25378	0	2	75.5		Double Clp-N motif-containing P-loop nucleoside triphosphate hydrolases superfamily protein
sunup.01G0024280	4.11178	0	2	64.5		Duplicated homeodomain-like superfamily protein
sunup.05G0024060	4.55388	0	2	74.5		early nodulin-like protein 18
sunup.04G0014050	4.41289	1	2	54		early nodulin-like protein 8
sunup.01G0020110	3.90534	0	2	78		EF hand calcium-binding protein family
sunup.06G0006340	3.857	0	2	62		embryo defective 2170
sunup.06G0009470	4.41088	0	2	45.5		embryo defective 2752
sunup.07G0004790	3.69084	0	2	83.5		erf domain protein 9
sunup.08G0016560	4.2427	0	2	64.5		exocyst subunit exo70 family protein H4
sunup.02G0025140	3.97986	0	2	86		exocyst subunit exo70 family protein H7
sunup.02G0003750	4.11279	1	2	70		expansin A8
sunup.05G0023520	3.8862	1	2	77.5		expansin B3
sunup.04G0026120	3.76636	0	2	65		FASCICLIN-like arabinogalactan protein 21 precursor
sunup.08G0001720	3.96878	0	2	66		fatty acid desaturase 2
sunup.03G0006800	4.83384	0	2	17		fatty alcohol oxidase 3
sunup.05G0021660	4.25277	0	2	52.5		F-box family protein
sunup.03G0005040	4.08862	0	2	67		Galactose oxidase/kelch repeat superfamily protein
sunup.09G0017410	4.02719	0	2	82.5		GDSL-like Lipase/Acylhydrolase superfamily protein
sunup.04G0018240	3.67674	0	2	95.5		GDSL-motif lipase 5
sunup.05G0011120	4.07049	1	2	55		germin-like protein 10
sunup.05G0011130	3.97382	0	2	101.5		germin-like protein 10
sunup.07G0000360	3.7714	0	2	68.5		gibberellin 2-oxidase 8
sunup.07G0015180	3.85498	0	2	66		glutamine dumper 1
sunup.01G0005910	3.77442	0	2	78.5		glyceraldehyde 3-phosphate dehydrogenase A subunit
sunup.06G0005510	3.857	0	2	62		GNS1/SUR4 membrane protein family
sunup.06G0001880	3.857	0	2	62		Granulin repeat cysteine protease family protein
sunup.05G0005830	4.11178	0	2	64.5	Cp_SCL31	GRAS family transcription factor
sunup.06G0011010	4.55388	0	2	74.5	Cp_SCL15	GRAS family transcription factor
sunup.06G0002360	3.94763	0	2	68		GroES-like zinc-binding alcohol dehydrogenase family protein
sunup.02G0024080	4.07049	1	2	55		Haloacid dehalogenase-like hydrolase (HAD) superfamily protein
sunup.08G0013820	4.15609	0	2	44.5		Heavy metal transport/detoxification superfamily protein
sunup.09G0010310	4.78953	1	2	32.5		Heavy metal transport/detoxification superfamily protein
sunup.02G0003090	3.81873	0	2	53		homolog of anti-oxidant 1
sunup.08G0015650	3.82276	0	2	65.5		HSP20-like chaperones superfamily protein
sunup.05G0013470	4.25378	0	2	75.5		hydrogen ion transporting ATP synthases, rotational mechanism;zinc ion binding
sunup.03G0004870	3.67674	0	2	95.5		Inorganic H pyrophosphatase family protein
sunup.03G0005930	4.02417	1	2	80		IQ-domain 19
sunup.02G0009320	3.67674	0	2	95.5	Cp_CAL1	K-box region and MADS-box transcription factor family protein
sunup.04G0001310	3.69084	0	2	83.5	Cp_SVP	K-box region and MADS-box transcription factor family protein
sunup.04G0000150	4.54481	1	2	46		KIP-related protein 2
sunup.08G0008250	3.89627	0	2	73	Cp_KNAT6-like	KNOTTED1-like homeobox gene 6
sunup.02G0017950	4.4995	1	2	64		Leucine-rich receptor-like protein kinase family protein
sunup.09G0008700	4.11178	0	2	64.5		Lipase/lipooxygenase, PLAT/LH2 family protein
sunup.04G0002920	3.99698	0	2	29.5	Cp_LBD38-like	LOB domain-containing protein 38
sunup.01G0015820	3.86606	0	2	59.5		lysophosphatidyl acyltransferase 4
sunup.01G0008130	4.15609	0	2	63.5		Major facilitator superfamily protein
sunup.03G0021370	3.90735	1	2	48.5		Major facilitator superfamily protein
sunup.08G0007170	3.97986	0	2	86		matrix metalloproteinase
sunup.02G0003480	4.71903	0	2	62.5		methyl esterase 17
sunup.07G0022530	3.63142	0	2	93.5		monogalactosyldiacylglycerol synthase 2
sunup.05G0011250	4.30715	1	2	31.5		myb domain protein 55
sunup.02G0002730	3.79758	0	2	84.5	Cp_MYB124	myb domain protein 88
sunup.09G0003090	4.01813	1	2	88.5	Cp_NAC62-like	NAC domain containing protein 62
sunup.04G0004780	3.83585	0	2	49.5		NAD(P)-binding Rossmann-fold superfamily protein
sunup.04G0020190	4.29507	1	2	59.5		NAD(P)-binding Rossmann-fold superfamily protein
sunup.04G0006310	3.95065	0	2	61.5		NAD(P)-binding Rossmann-fold superfamily protein
sunup.02G0006070	3.77442	0	2	78.5		NADH-ubiquinone oxidoreductase-related
sunup.09G0006340	3.99396	0	2	46		NIM1-interacting 2
sunup.06G0001530	4.40081	0	2	21.5		nitrite reductase 1
sunup.05G0020230	4.13595	0	2	55.5		NOD26-like intrinsic protein 6;1
sunup.01G0024290	4.09668	0	2	27		nodulin MtN21 /EamA-like transporter family protein
sunup.08G0004760	3.79758	0	2	84.5		Nucleotide-diphospho-sugar transferases superfamily protein
sunup.09G0012350	4.55388	0	2	74.5		Octicosapeptide/Phox/Bem1p family protein
sunup.03G0001500	3.857	0	2	62		O-Glycosyl hydrolases family 17 protein
sunup.08G0007980	4.02719	0	2	82.5		O-Glycosyl hydrolases family 17 protein
sunup.04G0022480	4.11178	0	2	64.5		Outward rectifying potassium channel protein
sunup.09G0004320	4.07049	1	2	55		oxidoreductases, acting on NADH or NADPH
sunup.06G0023110	4.29507	1	2	59.5		pathogenesis-related 4
sunup.03G0014570	4.46324	0	2	47		Pectin lyase-like superfamily protein
sunup.05G0016080	3.97382	0	2	88		Pectin lyase-like superfamily protein
sunup.04G0018370	3.73615	0	2	73.5		pectin methylesterase 3
sunup.02G0004210	3.75025	0	2	92		Peroxidase superfamily protein
sunup.07G0000890	4.00403	0	2	75.5		Peroxidase superfamily protein
sunup.01G0024590	4.55388	0	2	74.5		pfkB-like carbohydrate kinase family protein
sunup.01G0026100	3.87009	0	2	79		phosphoenolpyruvate carboxykinase 1
sunup.06G0016730	3.97382	0	2	101.5		Phototropic-responsive NPH3 family protein
sunup.08G0004650	4.1853	0	2	47		PHYTOSULFOKINE 3 PRECURSOR
sunup.07G0019880	4.55388	0	2	74.5		plant natriuretic peptide A
sunup.02G0004000	3.96073	0	2	54		Plant protein of unknown function (DUF827)
sunup.04G0007890	3.91742	1	2	51	Cp_YABBY1-like	Plant-specific transcription factor YABBY family protein
sunup.05G0015670	3.92044	0	2	82		plasmodesmata-located protein 8
sunup.03G0013550	3.95871	1	2	50.5		P-loop containing nucleoside triphosphate hydrolases superfamily protein
sunup.07G0015620	4.55388	0	2	74.5		polyol/monosaccharide transporter 5
sunup.02G0015320	4.55388	0	2	74.5		potassium transport 2/3
sunup.08G0009940	4.41289	1	2	54		Protein kinase family protein
sunup.01G0001760	3.96173	0	2	66		Protein kinase superfamily protein
sunup.05G0020430	3.69084	0	2	83.5		Protein kinase superfamily protein
sunup.05G0025000	4.01813	1	2	88.5		Protein kinase superfamily protein
sunup.07G0020490	4.43202	0	2	61		Protein kinase superfamily protein
sunup.06G0014940	4.33736	1	2	32		Protein of unknown function (DUF1191)
sunup.02G0004930	4.04733	0	2	61		Protein of unknown function (DUF1313)
sunup.01G0016300	5.08359	1	2	18.5		Protein of unknown function (DUF1645)
sunup.08G0007930	4.04431	1	2	70		Protein of unknown function (DUF1645)
sunup.09G0006250	3.86606	0	2	59.5		Protein of unknown function (DUF1666)
sunup.03G0000710	4.11279	1	2	70		Protein of unknown function (DUF1677)
sunup.08G0009430	4.55388	0	2	74.5		Protein of unknown function (DUF567)
sunup.07G0010830	4.01007	0	2	72.5		Protein of unknown function (DUF581)
sunup.04G0017600	4.55388	0	2	74.5		Protein of unknown function (DUF594)
sunup.04G0017620	3.75126	0	2	83		Protein of unknown function (DUF594)
sunup.06G0022410	3.98389	0	2	41		Protein of unknown function (DUF640)
sunup.05G0003170	4.2427	0	2	64.5		Protein of unknown function, DUF538
sunup.02G0006400	4.82175	0	2	18.5		Protein of unknown function, DUF547
sunup.03G0009000	4.0856	1	2	93		Protein phosphatase 2C family protein
sunup.04G0019340	4.25378	0	2	75.5		purine permease 11
sunup.08G0006110	4.25277	0	2	52.5		PYR1-like 4
sunup.02G0004350	4.84794	0	2	47.5		PYR1-like 6
sunup.04G0006930	4.2427	0	2	64.5		Pyridoxal phosphate (PLP)-dependent transferases superfamily protein
sunup.09G0005890	3.857	0	2	62		Reticulon family protein
sunup.07G0015470	3.85498	0	2	79		RHO guanyl-nucleotide exchange factor 8
sunup.03G0018520	4.71903	0	2	62.5		ribosomal protein S8
sunup.07G0001570	3.94058	1	2	99.5		RING/U-box superfamily protein
sunup.01G0002610	4.71903	0	2	62.5		RNA polymerase subunit alpha
sunup.05G0007340	4.71903	0	2	62.5		RNA polymerase subunit alpha
sunup.04G0004060	4.02719	0	2	82.5		S-adenosyl-L-methionine-dependent methyltransferases superfamily protein
sunup.01G0009210	4.14199	1	2	72.5	Cp_BBX21	salt tolerance homolog2
sunup.04G0023220	4.55388	0	2	74.5		seed imbibition 1
sunup.07G0019950	3.90937	1	2	61		sequence-specific DNA binding transcription factors
sunup.02G0000530	4.16516	0	2	57.5		serine carboxypeptidase-like 27
sunup.04G0025070	4.03827	1	2	94.5		Seven transmembrane MLO family protein
sunup.06G0010040	3.82276	0	2	65.5		slufate transporter 2;1
sunup.01G0024240	4.10977	0	2	48		Small nuclear ribonucleoprotein family protein
sunup.01G0002350	4.55388	0	2	74.5		STELAR K+ outward rectifier
sunup.02G0011790	3.96878	0	2	66		Stress responsive A/B Barrel Domain
sunup.05G0013480	4.71903	0	2	62.5		structural constituent of ribosome
sunup.01G0023500	4.02719	0	2	50		Subtilase family protein
sunup.07G0002830	3.67674	0	2	95.5		Subtilase family protein
sunup.06G0025200	4.55388	0	2	74.5		Subtilisin-like serine endopeptidase family protein
sunup.09G0003730	3.85297	0	2	77		sulfotransferase 16
sunup.02G0003270	3.90534	0	2	78		Terpenoid cyclases/Protein prenyltransferases superfamily protein
sunup.03G0007980	4.00705	1	2	80.5		Tetratricopeptide repeat (TPR)-like superfamily protein
sunup.01G0015810	4.2427	0	2	64.5		thaumatin-like protein 3
sunup.02G0026830	4.02719	0	2	50		Thioesterase superfamily protein
sunup.03G0009290	3.85498	0	2	79		Thioredoxin superfamily protein
sunup.07G0006800	3.98389	0	2	58.5		Thioredoxin superfamily protein
sunup.05G0002440	4.25277	0	2	52.5		Thioredoxin superfamily protein
sunup.02G0007120	4.08056	0	2	25.5		tonoplast intrinsic protein 1;3
sunup.08G0020090	4.55388	0	2	74.5		TRAF-like family protein
sunup.01G0000120	4.06143	0	2	77.5		TRICHOME BIREFRINGENCE-LIKE 19
sunup.01G0000130	3.94763	0	2	68		TRICHOME BIREFRINGENCE-LIKE 19
sunup.03G0024500	4.71903	0	2	62.5		TRICHOME BIREFRINGENCE-LIKE 39
sunup.03G0006410	4.47734	0	2	48.5		type one protein phosphatase 1
sunup.05G0006920	4.55388	0	2	74.5		Ubiquitin related modifier 1
sunup.05G0006990	4.01913	0	2	81.5		UDP-galactose transporter 2
sunup.07G0019610	3.97885	0	2	66.5		UDP-glucosyl transferase 78D2
sunup.HSY0001490	3.97382	0	2	101.5		Vps51/Vps67 family (components of vesicular transport) protein
sunup.08G0010270	4.0856	1	2	93		VQ motif-containing protein
sunup.09G0019450	4.36354	0	2	35.5	Cp_WRKY14	WRKY DNA-binding protein 14
sunup.04G0006210	4.78953	1	2	32.5	Cp_WOX13	WUSCHEL related homeobox 13
sunup.05G0017860	3.8006	0	2	53.5		xylem cysteine peptidase 1
sunup.01G0002700	4.47734	0	2	48.5	Cp_NAC86-like
sunup.01G0025380	3.8993	0	2	59.5
sunup.02G0016010	3.7573	0	2	82
sunup.02G0025270	4.55388	0	2	74.5
sunup.03G0020640	4.03827	1	2	94.5
sunup.03G0021110	4.71903	0	2	62.5
sunup.05G0013750	4.71903	0	2	62.5
sunup.05G0014060	4.71903	0	2	62.5
sunup.05G0018890	4.71903	0	2	62.5
sunup.06G0001860	3.67674	0	2	95.5
sunup.06G0021340	3.7573	0	2	82
sunup.07G0010210	4.4995	1	2	64
sunup.07G0014400	4.71903	0	2	62.5
sunup.08G0009100	3.67674	0	2	95.5
sunup.09G0011510	4.29507	1	2	59.5
sunup.HSY0001110	3.97382	0	2	101.5
sunup.01G0000350	4.47231	0	2	49
sunup.08G0018510	3.86606	0	2	59.5
sunup.08G0018700	4.55388	0	2	74.5
sunup.08G0020080	3.92044	0	2	82
sunup.01G0007050	4.92145	0	1	36
sunup.02G0003700	4.34038	0	1	56
sunup.02G0015070	4.32024	0	1	63
sunup.03G0003930	4.32628	0	1	77
sunup.03G0008100	5.37664	0	1	75
sunup.03G0012790	4.73011	0	1	74
sunup.03G0019580	6.64048	0	1	39
sunup.03G0025350	4.76737	0	1	86
sunup.04G0002130	4.76737	0	1	86
sunup.05G0018270	4.76737	0	1	86
sunup.06G0001020	4.73011	0	1	74
sunup.06G0023900	4.57402	0	1	63
sunup.08G0019020	4.32628	0	1	77
sunup.09G0007880	4.23968	0	1	79
sunup.03G0019810	4.42095	0	1	55
sunup.04G0000190	5.37664	0	1	75
sunup.04G0000310	4.23968	0	1	79
sunup.04G0001110	4.30312	0	1	61
sunup.04G0002960	5.01712	0	1	17
sunup.04G0020720	4.39376	0	1	90
sunup.05G0000460	4.52769	0	1	56
sunup.06G0005350	4.29204	0	1	81
sunup.07G0004860	4.24874	0	1	37
sunup.07G0020680	4.73011	0	1	74
sunup.08G0005720	4.69789	0	1	23
sunup.08G0019350	5.37664	0	1	75
sunup.09G0004010	4.73011	0	1	74
sunup.09G0009930	4.35549	0	1	95
sunup.HSY0001290	4.57402	0	1	63
sunup.09G0002970	6.64048	0	1	39		2-oxoglutarate (2OG) and Fe(II)-dependent oxygenase superfamily protein
sunup.06G0000120	4.56898	0	1	65		3-ketoacyl-CoA synthase 4
sunup.02G0003390	4.38872	0	1	54		3-ketoacyl-CoA synthase 6
sunup.05G0018260	4.76737	0	1	86		60S ribosomal protein L8, putative, expressed
sunup.02G0007610	4.35549	0	1	95	Cp_ABCG6	ABC-2 type transporter family protein
sunup.04G0012550	4.52769	0	1	56		ABL interactor-like protein 2
sunup.06G0004780	4.35549	0	1	95		actin depolymerizing factor 5
sunup.02G0000990	4.39376	0	1	90		Acyl-CoA N-acyltransferases (NAT) superfamily protein
sunup.04G0001470	4.45921	0	1	27	Cp_AIL6	AINTEGUMENTA-like 6
sunup.03G0002560	4.32628	0	1	77		aldehyde dehydrogenase 3F1
sunup.06G0025020	3.91742	0	1	101		Aldolase superfamily protein
sunup.04G0009260	3.91742	0	1	101		alpha/beta-Hydrolases superfamily protein
sunup.05G0004930	4.45619	0	1	22		alpha/beta-Hydrolases superfamily protein
sunup.08G0002530	4.76737	0	1	86		alpha/beta-Hydrolases superfamily protein
sunup.09G0014960	5.37664	0	1	75		alpha/beta-Hydrolases superfamily protein
sunup.03G0016430	4.24874	0	1	37		Aluminium induced protein with YGL and LRDR motifs
sunup.06G0004830	4.35549	0	1	95		amino acid permease 2
sunup.01G0025970	4.23968	0	1	79		amino acid permease 6
sunup.04G0009980	4.29204	0	1	81		AMP-dependent synthetase and ligase family protein
sunup.08G0020000	4.32628	0	1	77		annexin 3
sunup.06G0020710	3.91742	0	1	101		annexin 8
sunup.07G0021610	4.38872	0	1	54		AP2/B3 transcription factor family protein
sunup.04G0021210	4.92145	0	1	36		APS reductase 3
sunup.08G0020270	4.29204	0	1	81		Aquaporin-like superfamily protein
sunup.06G0007660	4.42095	0	1	55		arabinogalactan protein 1
sunup.03G0005540	4.39376	0	1	90		aspartic proteinase A1
sunup.HSY0000910	4.1712	0	1	108		ATP synthase delta-subunit gene
sunup.05G0018850	4.76737	0	1	86		ATP synthase subunit beta
sunup.05G0018500	4.76737	0	1	86		ATP synthase subunit beta, putative, expressed
sunup.02G0027860	4.39376	0	1	90		Auxin efflux carrier family protein
sunup.07G0002110	4.51057	0	1	54		Auxin-responsive family protein
sunup.08G0007970	3.91742	0	1	101		basic helix-loop-helix (bHLH) DNA-binding superfamily protein
sunup.01G0025550	4.42095	0	1	55		basic leucine-zipper 4
sunup.04G0025640	4.32024	0	1	63		Basic-leucine zipper (bZIP) transcription factor family protein
sunup.05G0025160	4.34038	0	1	56	Cp_BLH1	BEL1-like homeodomain 1
sunup.01G0002800	5.37664	0	1	75		benzoyloxyglucosinolate 1
sunup.08G0007910	4.34038	0	1	56		beta carbonic anhydrase 4
sunup.03G0003070	4.26586	0	1	23		beta glucosidase 35
sunup.03G0013430	4.35549	0	1	95		Bifunctional inhibitor/lipid-transfer protein/seed storage 2S albumin superfamily protein
sunup.03G0023010	4.35549	0	1	95		Bifunctional inhibitor/lipid-transfer protein/seed storage 2S albumin superfamily protein
sunup.01G0000980	5.37664	0	1	75		Bifunctional inhibitor/lipid-transfer protein/seed storage 2S albumin superfamily protein
sunup.04G0008140	5.01712	0	1	17		Bifunctional inhibitor/lipid-transfer protein/seed storage 2S albumin superfamily protein
sunup.08G0017750	4.9567	0	1	8		Bifunctional inhibitor/lipid-transfer protein/seed storage 2S albumin superfamily protein
sunup.04G0001790	5.37664	0	1	75		BRICK1, putative
sunup.04G0012370	4.35549	0	1	95		calcineurin B-like protein 8
sunup.05G0009880	4.1712	0	1	108		Calcium-binding EF-hand family protein
sunup.09G0005360	4.69789	0	1	23		Calcium-binding EF-hand family protein
sunup.09G0000830	4.1994	0	1	69		Calcium-dependent lipid-binding (CaLB domain) family protein
sunup.05G0003710	6.64048	0	1	39		Calcium-dependent phosphotriesterase superfamily protein
sunup.03G0023430	4.34038	0	1	56		Carbohydrate-binding X8 domain superfamily protein
sunup.08G0019110	4.73011	0	1	74		carotenoid cleavage dioxygenase 1
sunup.07G0011010	4.73011	0	1	74		cation calcium exchanger 4
sunup.04G0011390	4.32628	0	1	77		cation/H+ exchanger 17
sunup.03G0007100	4.73011	0	1	74		CCT motif family protein
sunup.09G0003930	3.91742	0	1	101		Cell cycle regulated microtubule associated protein
sunup.01G0005760	5.37664	0	1	75		Chalcone and stilbene synthase family protein
sunup.01G0003580	4.24874	0	1	37		Chalcone-flavanone isomerase family protein
sunup.09G0001470	6.64048	0	1	39		chitinase A
sunup.05G0011650	6.64048	0	1	39		chloroplast 30S ribosomal protein S15, putative, expressed
sunup.05G0018010	4.76737	0	1	86		chloroplast 30S ribosomal protein S16, putative, expressed
sunup.01G0018450	6.64048	0	1	39		chloroplast 50S ribosomal protein L16, putative, expressed
sunup.06G0014240	4.84693	0	1	42		chloroplast 50S ribosomal protein L20, putative, expressed
sunup.03G0026900	4.76737	0	1	86		chloroplast 50S ribosomal protein L22, putative, expressed
sunup.05G0012590	4.76737	0	1	86		chloroplast 50S ribosomal protein L22, putative, expressed
sunup.08G0018940	4.76737	0	1	86		chloroplast 50S ribosomal protein L22, putative, expressed
sunup.09G0012340	4.23968	0	1	79		Concanavalin A-like lectin protein kinase family protein
sunup.01G0021130	4.1712	0	1	108		CP12 domain-containing protein 3
sunup.06G0001920	4.56898	0	1	65		Cyclase family protein
sunup.04G0001260	3.91742	0	1	101		CYCLIN D4;1
sunup.06G0006960	5.37664	0	1	75		CYS, MET, PRO, and GLY protein 2
sunup.06G0000720	4.32628	0	1	77		Cysteine/Histidine-rich C1 domain family protein
sunup.08G0008280	4.29204	0	1	81		cysteine-rich RLK (RECEPTOR-like protein kinase) 3
sunup.02G0019710	4.39376	0	1	90		Cytochrome b561/ferric reductase transmembrane protein family
sunup.04G0004150	4.73011	0	1	74		cytochrome BC1 synthesis
sunup.05G0006650	4.21047	0	1	91		cytochrome P450, family 704, subfamily A, polypeptide 2
sunup.07G0006500	4.23968	0	1	79		cytochrome P450, family 711, subfamily A, polypeptide 1
sunup.04G0019120	5.37664	0	1	75		cytochrome P450, family 72, subfamily A, polypeptide 7
sunup.08G0006010	4.69789	0	1	23		dehydration-induced protein (ERD15)
sunup.04G0001540	5.37664	0	1	75		Deoxyxylulose-5-phosphate synthase
sunup.01G0022300	4.29204	0	1	81		dicarboxylate carrier 2
sunup.06G0013350	4.76737	0	1	86		dihydroflavonol 4-reductase-like1
sunup.01G0022140	6.64048	0	1	39		DNA/RNA polymerases superfamily protein
sunup.01G0026450	6.64048	0	1	39		DNA/RNA polymerases superfamily protein
sunup.05G0014830	4.84693	0	1	42		DNA/RNA polymerases superfamily protein
sunup.08G0012410	4.84693	0	1	42		DNA/RNA polymerases superfamily protein
sunup.09G0015830	6.64048	0	1	39		DNA/RNA polymerases superfamily protein
sunup.08G0001670	4.1712	0	1	108		DNA-binding bromodomain-containing protein
sunup.01G0024270	4.1712	0	1	108	Cp_CT2-like	Duplicated homeodomain-like superfamily protein
sunup.07G0021330	4.73011	0	1	74		early nodulin-like protein 15
sunup.04G0020520	4.39376	0	1	90		early nodulin-like protein 9
sunup.01G0001800	5.37664	0	1	75		EF hand calcium-binding protein family
sunup.04G0001600	4.27795	0	1	71		elicitor-activated gene 3-2
sunup.03G0016650	4.76737	0	1	86		ent-kaurenoic acid hydroxylase 2
sunup.03G0013970	4.42095	0	1	55		ER lumen protein retaining receptor family protein
sunup.03G0009040	4.29204	0	1	81	Cp_ERF4	erf domain protein 9
sunup.02G0010570	4.32628	0	1	77		expansin A1
sunup.02G0024230	4.84693	0	1	42		expansin A4
sunup.02G0006350	4.32628	0	1	77		expansin A4
sunup.02G0021160	4.42095	0	1	55		expansin A8
sunup.08G0014480	4.76737	0	1	86		F1F0-ATPase inhibitor protein, putative
sunup.05G0023950	4.73011	0	1	74		F-box family protein
sunup.04G0005090	4.23968	0	1	79		ferredoxin-NADP(+)-oxidoreductase 1
sunup.03G0009170	4.05035	0	1	76	Cp_GLK1	GBF\'s pro-rich region-interacting factor 1
sunup.06G0021960	4.21047	0	1	91		GDSL-like Lipase/Acylhydrolase superfamily protein
sunup.06G0022020	4.84693	0	1	42		GDSL-like Lipase/Acylhydrolase superfamily protein
sunup.06G0022030	3.91742	0	1	101		GDSL-like Lipase/Acylhydrolase superfamily protein
sunup.01G0023580	4.76737	0	1	86		Gibberellin-regulated family protein
sunup.08G0002780	4.23968	0	1	79		Glutaredoxin family protein
sunup.05G0024380	4.32628	0	1	77		glutathione S-transferase TAU 19
sunup.03G0003320	4.73011	0	1	74		glutathione synthetase 2
sunup.05G0007970	4.1712	0	1	108		glycerol-3-phosphate acyltransferase 4
sunup.01G0020420	4.76737	0	1	86		glycine-rich protein
sunup.03G0014660	4.76737	0	1	86		glycine-rich protein
sunup.01G0019350	4.34038	0	1	56		glycolipid transfer protein 2
sunup.05G0004980	5.37664	0	1	75		glycosyl hydrolase 9B13
sunup.06G0020790	3.91742	0	1	101		Glycosyl hydrolase family protein
sunup.04G0020160	4.34038	0	1	56		GRAS family transcription factor
sunup.08G0020760	4.76737	0	1	86		Haloacid dehalogenase-like hydrolase (HAD) superfamily protein
sunup.07G0021180	6.64048	0	1	39		heat shock protein 70B
sunup.01G0019150	4.35549	0	1	95	Cp_HSFB4	heat shock transcription factor B4
sunup.02G0010800	4.1712	0	1	108		Heavy metal transport/detoxification superfamily protein
sunup.05G0008500	4.98087	0	1	29		Heavy metal transport/detoxification superfamily protein
sunup.02G0012280	4.73011	0	1	74	Cp_APL	Homeodomain-like superfamily protein
sunup.07G0002070	3.91742	0	1	101		HOPZ-ACTIVATED RESISTANCE 1
sunup.01G0024330	4.35549	0	1	95		HSP20-like chaperones superfamily protein
sunup.04G0020250	4.73011	0	1	74		HSP20-like chaperones superfamily protein
sunup.06G0008040	4.24874	0	1	37		HVA22 homologue A
sunup.02G0002580	4.1712	0	1	108		HVA22 homologue C
sunup.07G0019250	3.91742	0	1	101		indole-3-acetic acid inducible 33
sunup.03G0025750	4.73011	0	1	74		indoleacetic acid-induced protein 16
sunup.01G0014720	4.32628	0	1	77		isopentenyltransferase 3
sunup.04G0004470	4.76737	0	1	86	Cp_TM6-2	K-box region and MADS-box transcription factor family protein
sunup.HSY0000950	4.32628	0	1	77		K-box region and MADS-box transcription factor family protein
sunup.01G0014670	4.35549	0	1	95	Cp_PI	K-box region and MADS-box transcription factor family protein
sunup.04G0004500	4.35549	0	1	95	Cp_MADS2	K-box region and MADS-box transcription factor family protein
sunup.HSY0000970	4.73011	0	1	74		K-box region and MADS-box transcription factor family protein
sunup.09G0004850	4.76737	0	1	86		kunitz trypsin inhibitor 1
sunup.02G0023990	4.32628	0	1	77		laccase 2
sunup.04G0025850	4.42095	0	1	55		Late embryogenesis abundant (LEA) hydroxyproline-rich glycoprotein family
sunup.06G0008500	5.37664	0	1	75		Leucine-rich receptor-like protein kinase family protein
sunup.06G0011300	4.23968	0	1	79		Leucine-rich repeat (LRR) family protein
sunup.08G0000030	3.91742	0	1	101		Leucine-rich repeat (LRR) family protein
sunup.06G0002450	4.35549	0	1	95		Leucine-rich repeat (LRR) family protein
sunup.04G0026270	5.37664	0	1	75		Leucine-rich repeat protein kinase family protein
sunup.04G0019680	4.35549	0	1	95		Leucine-rich repeat transmembrane protein kinase
sunup.03G0017300	5.37664	0	1	75		Long-chain fatty alcohol dehydrogenase family protein
sunup.02G0019280	4.39376	0	1	90		low-molecular-weight cysteine-rich 69
sunup.09G0010920	4.34038	0	1	56		malate synthase
sunup.06G0007500	4.38872	0	1	54		metacaspase 3
sunup.02G0020990	4.73011	0	1	74		methyl esterase 16
sunup.01G0020180	4.32628	0	1	77		MLP-like protein 28
sunup.04G0025970	4.35549	0	1	95		multidrug resistance-associated protein 6
sunup.05G0015860	4.73011	0	1	74		myb domain protein 2
sunup.06G0020100	4.32628	0	1	77	Cp_MYB306	myb domain protein 60
sunup.09G0010560	5.37664	0	1	75		NAC domain containing protein 83
sunup.05G0004350	4.98087	0	1	29		NAD(P)-binding Rossmann-fold superfamily protein
sunup.07G0013450	4.42095	0	1	55		NADP-malic enzyme 3
sunup.03G0004960	5.37664	0	1	75		nicotianamine synthase 3
sunup.07G0019450	4.76737	0	1	86		nicotianamine synthase 4
sunup.02G0025680	3.91742	0	1	101		nitrate excretion transporter1
sunup.06G0005050	4.32628	0	1	77		NOD26-like intrinsic protein 5;1
sunup.02G0009910	4.38872	0	1	54		nodulin-related protein 1
sunup.03G0001750	4.39376	0	1	90		non-specific phospholipase C2
sunup.04G0007030	4.23968	0	1	79		non-yellowing 1
sunup.01G0006130	4.56898	0	1	65		NSP-interacting kinase 1
sunup.07G0000470	4.42095	0	1	55		NTF2-like
sunup.07G0014530	4.32628	0	1	77		Nucleotide-diphospho-sugar transferases superfamily protein
sunup.03G0008840	5.37664	0	1	75		O-acyltransferase (WSD1-like) family protein
sunup.03G0008850	5.37664	0	1	75		O-acyltransferase (WSD1-like) family protein
sunup.07G0010270	4.76737	0	1	86		O-Glycosyl hydrolases family 17 protein
sunup.07G0002680	4.1712	0	1	108		oligopeptide transporter 5
sunup.08G0020900	4.1712	0	1	108		Pathogenesis-related thaumatin superfamily protein
sunup.04G0022580	4.35549	0	1	95		Pectin lyase-like superfamily protein
sunup.09G0011430	4.98087	0	1	29		Pectin lyase-like superfamily protein
sunup.07G0010310	4.1712	0	1	108		pectin methylesterase 3
sunup.09G0002770	3.91742	0	1	101		PEP1 receptor 1
sunup.01G0009260	4.32628	0	1	77		Peroxidase superfamily protein
sunup.01G0011770	4.52769	0	1	56		phosphate transporter 1;9
sunup.HSY0001420	4.23968	0	1	79		phosphoglucosamine mutase-related
sunup.01G0026180	4.42095	0	1	55		Phosphoglycerate mutase family protein
sunup.07G0018280	4.30312	0	1	61		Phospholipase A2 family protein
sunup.02G0004910	4.39376	0	1	90		phospholipase C 2
sunup.03G0012760	5.37664	0	1	75		photosystem I light harvesting complex gene 3
sunup.03G0000880	4.56898	0	1	65		photosystem II 11 kDa protein-related
sunup.05G0018920	4.76737	0	1	86		photosystem II D2 protein, putative, expressed
sunup.05G0018600	4.32628	0	1	77		photosystem II reaction center protein A
sunup.08G0011450	6.64048	0	1	39		photosystem II reaction center protein C
sunup.02G0025400	4.84693	0	1	42		phototropin 1
sunup.07G0010380	4.45921	0	1	27		Plant invertase/pectin methylesterase inhibitor superfamily
sunup.05G0003340	4.23968	0	1	79		Plant invertase/pectin methylesterase inhibitor superfamily protein
sunup.06G0004370	4.84693	0	1	42		Plant neutral invertase family protein
sunup.02G0007330	4.92145	0	1	36		Plant protein 1589 of unknown function
sunup.04G0000700	3.91742	0	1	101		Plant protein of unknown function (DUF247)
sunup.06G0006440	4.32628	0	1	77		plant U-box 25
sunup.02G0009380	4.24874	0	1	37	Cp_CRC	Plant-specific transcription factor YABBY family protein
sunup.08G0016200	4.39376	0	1	90		plasma membrane intrinsic protein 1;4
sunup.03G0013290	4.1712	0	1	108		PLAT/LH2 domain-containing lipoxygenase family protein
sunup.01G0002930	4.35549	0	1	95		P-loop containing nucleoside triphosphate hydrolases superfamily protein
sunup.04G0023470	4.76737	0	1	86		P-loop containing nucleoside triphosphate hydrolases superfamily protein
sunup.05G0012170	3.91742	0	1	101		P-loop containing nucleoside triphosphate hydrolases superfamily protein
sunup.08G0017770	4.39376	0	1	90		P-loop containing nucleoside triphosphate hydrolases superfamily protein
sunup.01G0005180	4.26586	0	1	23		Pollen Ole e 1 allergen and extensin family protein
sunup.05G0025650	4.34038	0	1	56		Pollen Ole e 1 allergen and extensin family protein
sunup.01G0020120	4.76737	0	1	86		Polyketide cyclase/dehydrase and lipid transport superfamily protein
sunup.05G0025420	5.08963	0	1	20		Polynucleotidyl transferase, ribonuclease H-like superfamily protein
sunup.06G0000430	4.73011	0	1	74		polyol/monosaccharide transporter 5
sunup.01G0011670	4.84693	0	1	42		Predicted AT-hook DNA-binding family protein
sunup.02G0005520	4.38872	0	1	54		proline transporter 1
sunup.02G0007130	4.32628	0	1	77		protein kinase family protein
sunup.HSY0001270	4.05035	0	1	76		Protein kinase superfamily protein
sunup.05G0009540	4.32628	0	1	77		Protein kinase superfamily protein
sunup.02G0001560	4.42095	0	1	55		Protein of unknown function (DUF1635)
sunup.02G0026900	4.76737	0	1	86		Protein of unknown function (DUF1639)
sunup.05G0025720	4.34038	0	1	56		Protein of unknown function (DUF3049)
sunup.03G0025900	4.35549	0	1	95		Protein of unknown function (DUF581)
sunup.02G0020620	4.38872	0	1	54		Protein of unknown function (DUF607)
sunup.09G0019410	4.73011	0	1	74		Protein of unknown function (DUF640)
sunup.07G0005090	4.05035	0	1	76		Protein of unknown function, DUF599
sunup.02G0015840	5.37664	0	1	75		purine permease 4
sunup.07G0022590	4.43001	0	1	21		purple acid phosphatase 26
sunup.05G0002730	4.57402	0	1	63		putative indole-3-acetic acid-amido synthetase GH3.9
sunup.01G0013870	4.38872	0	1	54		Putative lysine decarboxylase family protein
sunup.08G0006830	4.1712	0	1	108		Putative membrane lipoprotein
sunup.01G0008100	4.34038	0	1	56		Pyridoxamine 5\'-phosphate oxidase family protein
sunup.08G0011190	4.73011	0	1	74		receptor like protein 19
sunup.HSY0001050	4.35549	0	1	95		ribosomal protein L12-C
sunup.05G0017900	4.76737	0	1	86		Ribosomal protein S7p/S5e family protein
sunup.05G0018820	4.32628	0	1	77		ribulose-bisphosphate carboxylases
sunup.02G0005440	4.84693	0	1	42		RING/U-box superfamily protein
sunup.05G0016720	4.73011	0	1	74		RING/U-box superfamily protein
sunup.02G0024320	4.1712	0	1	108		RING/U-box superfamily protein
sunup.03G0010960	4.32628	0	1	77		RING/U-box superfamily protein
sunup.02G0027240	4.05035	0	1	76		RING-H2 finger A2A
sunup.02G0020820	4.35549	0	1	95		RNA-binding KH domain-containing protein
sunup.02G0021480	4.30312	0	1	61		RNI-like superfamily protein
sunup.06G0004490	4.39376	0	1	90		rotamase CYP 3
sunup.02G0024000	4.1712	0	1	108		ROTUNDIFOLIA like 5
sunup.02G0006280	4.76737	0	1	86		ROTUNDIFOLIA like 8
sunup.04G0004020	5.37664	0	1	75		S-adenosyl-L-methionine-dependent methyltransferases superfamily protein
sunup.04G0004450	4.34038	0	1	56		S-adenosyl-L-methionine-dependent methyltransferases superfamily protein
sunup.02G0019930	4.39376	0	1	90		S-adenosyl-L-methionine-dependent methyltransferases superfamily protein
sunup.04G0013310	4.23968	0	1	79		S-adenosyl-L-methionine-dependent methyltransferases superfamily protein
sunup.01G0009860	5.37664	0	1	75		senescence-associated gene 29
sunup.04G0019390	5.37664	0	1	75		senescence-related gene 1
sunup.04G0000040	4.56898	0	1	65		serine acetyltransferase 3;2
sunup.03G0013340	3.91742	0	1	101		serine carboxypeptidase-like 20
sunup.09G0018620	4.73011	0	1	74		Seven transmembrane MLO family protein
sunup.06G0009180	5.37664	0	1	75		SKU5 similar 5
sunup.HSY0000890	4.23968	0	1	79		somatic embryogenesis receptor-like kinase 1
sunup.03G0021710	4.76737	0	1	86		structural constituent of ribosome
sunup.08G0018930	4.76737	0	1	86		structural constituent of ribosome
sunup.04G0006290	4.56898	0	1	65		Subtilase family protein
sunup.09G0016000	4.42095	0	1	55		sucrose synthase 6
sunup.01G0024990	4.57402	0	1	63		Sucrose-phosphate synthase family protein
sunup.05G0017570	4.56898	0	1	65		sulfate transporter 3;4
sunup.02G0012330	4.39376	0	1	90		Terpenoid cyclases/Protein prenyltransferases superfamily protein
sunup.03G0017790	4.39376	0	1	90		Tetraspanin family protein
sunup.07G0016460	4.35549	0	1	95		tetraspanin7
sunup.05G0002460	5.37664	0	1	75		Thioredoxin superfamily protein
sunup.02G0017230	4.35549	0	1	95		Transducin/WD40 repeat-like superfamily protein
sunup.02G0002300	4.42095	0	1	55		Transmembrane amino acid transporter family protein
sunup.02G0004120	4.23968	0	1	79		Transmembrane amino acid transporter family protein
sunup.02G0008600	4.23968	0	1	79		Transmembrane amino acid transporter family protein
sunup.08G0004070	5.37664	0	1	75		ubiquinol-cytochrome C reductase UQCRX/QCR9-like family protein
sunup.04G0019730	4.42095	0	1	55		Ubiquitin domain-containing protein
sunup.08G0007310	4.38872	0	1	54		UDP-glucosyl transferase 74B1
sunup.01G0007040	4.1712	0	1	108		UDP-Glycosyltransferase superfamily protein
sunup.02G0018820	4.76737	0	1	86		Vacuolar iron transporter (VIT) family protein
sunup.09G0008830	3.91742	0	1	101		Vesicle transport v-SNARE family protein
sunup.04G0024720	4.34038	0	1	56		VQ motif-containing protein
sunup.HSY0000020	4.23968	0	1	79		WD domain, G-beta repeat domain containing protein, expressed
sunup.03G0010870	4.52769	0	1	56		Xanthine/uracil permease family protein
sunup.01G0011840	4.32628	0	1	77		xylem cysteine peptidase 1
sunup.09G0014570	4.38872	0	1	54		xylem cysteine peptidase 1
sunup.09G0014200	4.35549	0	1	95		xylem cysteine peptidase 1
sunup.06G0008710	4.73011	0	1	74		xyloglucan endotransglucosylase/hydrolase 10
sunup.07G0019510	5.37664	0	1	75		xyloglucan endotransglycosylase 6
sunup.02G0016310	4.35549	0	1	95		zinc transporter 1 precursor
sunup.01G0002380	5.37664	0	1	75
sunup.01G0005030	4.39376	0	1	90
sunup.01G0015060	4.1994	0	1	69
sunup.01G0025710	6.64048	0	1	39
sunup.02G0004650	4.73011	0	1	74
sunup.02G0009670	6.64048	0	1	39
sunup.02G0018710	4.32628	0	1	77
sunup.03G0003210	4.34038	0	1	56
sunup.03G0008280	4.73011	0	1	74
sunup.03G0017380	6.64048	0	1	39
sunup.03G0017480	6.64048	0	1	39
sunup.03G0019760	6.64048	0	1	39
sunup.03G0020400	6.64048	0	1	39
sunup.03G0020460	6.64048	0	1	39
sunup.04G0024740	6.64048	0	1	39
sunup.05G0003700	4.73011	0	1	74
sunup.05G0013400	4.76737	0	1	86
sunup.05G0016010	5.37664	0	1	75
sunup.05G0018840	4.76737	0	1	86
sunup.05G0022170	4.73011	0	1	74
sunup.05G0023600	4.73011	0	1	74
sunup.06G0005080	5.37664	0	1	75
sunup.06G0011690	4.84693	0	1	42
sunup.06G0015370	6.64048	0	1	39
sunup.06G0017060	4.84693	0	1	42
sunup.06G0024270	3.91742	0	1	101
sunup.06G0024510	4.73011	0	1	74
sunup.06G0025370	3.91742	0	1	101
sunup.07G0001070	4.73011	0	1	74
sunup.07G0015960	4.76737	0	1	86
sunup.07G0019000	4.76737	0	1	86
sunup.07G0021790	4.1712	0	1	108
sunup.08G0005250	4.84693	0	1	42
sunup.08G0008710	4.32628	0	1	77
sunup.08G0020010	4.32628	0	1	77
sunup.09G0015490	6.64048	0	1	39
sunup.HSY0000310	4.26586	0	1	23
sunup.03G0013320	4.39376	0	1	90
sunup.04G0008900	4.1712	0	1	108
sunup.05G0019380	4.39376	0	1	90
sunup.07G0015900	4.26586	0	1	23
sunup.08G0005660	6.64048	0	1	39
sunup.08G0011140	4.73011	0	1	74
sunup.08G0018090	4.34038	0	1	56
sunup.HSY0001310	6.64048	0	1	39

## Sheet: MS4
name	Average Shortest Path Length	Clustering Coefficient	Degree	Neighborhood Connectivity	TF_name	Annotation
sunup.09G0013530	4.09802	0.00787402	130	3.18898	Cp_DOF5.6	Dof-type zinc finger DNA-binding family protein
sunup.07G0004080	4.75064	0.0134015	108	4.14953	Cp_DOF5.6-like	OBF-binding protein 3
sunup.04G0000670	4.2055	0.0306492	106	6.60194	Cp_WRKY15	WRKY DNA-binding protein 15
sunup.01G0026490	3.865	0.0392544	100	7.03125	Cp_bHLH81-like	basic helix-loop-helix (bHLH) DNA-binding superfamily protein
sunup.07G0015010	4.41273	0.0326754	100	6.60417	Cp_WRKY11	WRKY DNA-binding protein 11
sunup.09G0019450	3.42476	0.0223368	99	5.74227	Cp_WRKY14	WRKY DNA-binding protein 14
sunup.01G0008880	3.77816	0.0169631	87	4.40698	Cp_ZHD9-like	homeobox protein 34
sunup.08G0006340	3.69132	0.0328214	85	7.2561	Cp_WRKY33	WRKY DNA-binding protein 33
sunup.01G0023940	3.8031	0.0361111	84	7.32099	Cp_WRKY7	WRKY DNA-binding protein 7
sunup.08G0006900	3.95099	0.033642	83	7.44444	Cp_BPE	BIG PETAL P
sunup.03G0010570	4.20206	0.0539461	82	9.01282	Cp_WRKY31	WRKY family transcription factor
sunup.01G0011590	3.7601	0.0255856	76	5.61333	Cp_BZIP60-like	basic region/leucine zipper motif 60
sunup.06G0017220	4.16767	0.0104505	75	3.93333		WRKY DNA-binding protein 67
sunup.07G0018530	3.71281	0.00837139	74	3.46575	Cp_bHLH35-like	basic helix-loop-helix (bHLH) DNA-binding superfamily protein
sunup.09G0001740	4.49957	0.0352113	74	5.31944	Cp_WRKY53	WRKY DNA-binding protein 30
sunup.09G0010810	3.63543	0.0461659	73	7.93056	Cp_bHLH137	basic helix-loop-helix (bHLH) DNA-binding superfamily protein
sunup.07G0021720	3.66122	0.0305164	73	5.55556	Cp_bHLH66-like	LJRHL1-like 1
sunup.08G0001310	4.55546	0.0185111	72	5.25352	Cp_bHLH130-like	basic helix-loop-helix (bHLH) DNA-binding superfamily protein
sunup.04G0002180	3.92089	0.0285714	72	7.46479		Homeobox-leucine zipper protein family
sunup.05G0008780	4.51419	0.0215101	69	5.04412	Cp_CPRF1	G-box binding factor 3
sunup.01G0018580	3.9957	0.0197542	69	4.33824	Cp_HAT5	homeobox 1
sunup.06G0010620	3.82115	0.0280416	69	7.16418	Cp_CMTA3-like	signal responsive 1
sunup.01G0006170	5.18315	0.0120192	66	3.93846	Cp_BZIP43-like	basic leucine-zipper 42
sunup.08G0006630	5.07997	0	64	1.9375	Cp_ATHB54-like	homeobox 1
sunup.03G0001270	4.33878	0.0102407	63	3.60317	Cp_bHLH78-like	basic helix-loop-helix (bHLH) DNA-binding superfamily protein
sunup.03G0000320	6.11608	0	61	1.39344	Cp_bHLH92	basic helix-loop-helix (bHLH) DNA-binding superfamily protein
sunup.07G0014580	5.14703	0.0350649	57	6.21429	Cp_BZIP9	basic leucine zipper 9
sunup.06G0003340	4.2184	0.026936	56	4.76364	Cp_BZIP11-like	basic leucine-zipper 44
sunup.04G0024050	4.02408	0.0293501	55	5.88889	Cp_bHLH123	basic helix-loop-helix (bHLH) DNA-binding superfamily protein
sunup.06G0015860	4.52279	0.0132774	55	4.03704	Cp_TGA1-like	bZIP transcription factor family protein
sunup.05G0020040	4.72141	0.0331825	53	4.65385	Cp_WRKY40	WRKY DNA-binding protein 40
sunup.06G0015110	4.54858	0.0606061	46	9.42222	Cp_GT2-like	Duplicated homeodomain-like superfamily protein
sunup.07G0009520	4.89338	0.106852	44	10.0238		WRKY DNA-binding protein 50
sunup.03G0008190	4.26139	0	43	1.51163	Cp_FAMA	basic helix-loop-helix (bHLH) DNA-binding superfamily protein
sunup.07G0007990	4.2055	0.0681818	33	9.33333	Cp_NAC68-like	NAC domain containing protein 75
sunup.06G0017230	4.48581	0	31	2	Cp_WRKY67	WRKY DNA-binding protein 67
sunup.01G0024270	4.50387	0	27	3.44444	Cp_CT2-like	Duplicated homeodomain-like superfamily protein
sunup.06G0005100	4.93379	0.0421053	21	8.25	Cp_GTL1	Duplicated homeodomain-like superfamily protein
sunup.08G0003710	4.20636	0	20	2.1	Cp_NAC90-like	NAC domain containing protein 90
sunup.05G0005090	3.86328	0.380952	7	82.7143		ethylene response sensor 1
sunup.01G0007770	3.99398	0.428571	7	75.7143		Pyridoxal phosphate (PLP)-dependent transferases superfamily protein
sunup.HSY0001450	4.45658	0.238095	7	69.1429		Tudor/PWWP/MBT superfamily protein
sunup.04G0008260	4.48409	0.466667	6	80.3333
sunup.06G0003260	4.73517	0.0666667	6	63.3333
sunup.HSY0000340	4.12812	0.4	6	77.5		2-phosphoglycolate phosphatase 1
sunup.05G0002840	4.93465	0.466667	6	75.6667		AAA-type ATPase family protein
sunup.03G0007260	4.48409	0.466667	6	80.3333		Adenine nucleotide alpha hydrolases-like superfamily protein
sunup.09G0014960	4.0258	0.333333	6	75.6667		alpha/beta-Hydrolases superfamily protein
sunup.05G0001100	4.50387	0.4	6	74.8333		Ca2+-binding protein 1
sunup.08G0010130	3.94755	0.466667	6	89.5		calmodulin 5
sunup.02G0016470	4.8994	0.333333	6	58.5		copper-exporting ATPase / responsive-to-antagonist 1 / copper-transporting ATPase (RAN1)
sunup.06G0005490	4.50387	0.4	6	74.8333		galacturonosyltransferase-like 2
sunup.06G0001880	4.87532	0.333333	6	70.1667		Granulin repeat cysteine protease family protein
sunup.03G0024510	4.05073	0.6	6	83.3333		late embryogenesis abundant domain-containing protein / LEA domain-containing protein
sunup.07G0004800	4.79278	0.333333	6	78.6667		MAC/Perforin domain-containing protein
sunup.08G0015480	4.80052	0.333333	6	65.8333		Major facilitator superfamily protein
sunup.06G0024960	4.10318	0.466667	6	74	Cp_MYB5	myb domain protein 5
sunup.05G0010740	4.8031	0.4	6	66.5		nodulin MtN21 /EamA-like transporter family protein
sunup.04G0000700	4.48409	0.466667	6	80.3333		Plant protein of unknown function (DUF247)
sunup.05G0019580	4.2356	0.4	6	84.6667		Protein kinase superfamily protein
sunup.05G0025410	4.00602	0.466667	6	84.6667		Protein of unknown function (DUF1279)
sunup.08G0019580	4.50387	0.4	6	74.8333		Protein of unknown function (DUF793)
sunup.05G0003200	4.00602	0.466667	6	84.6667		senescence-associated gene 21
sunup.05G0007930	3.81169	0.4	6	81.1667		SIGNAL PEPTIDE PEPTIDASE-LIKE 4
sunup.02G0004170	3.88306	0.4	6	79.3333
sunup.01G0022030	4.32072	0.3	5	81.4
sunup.06G0010400	4.05417	0.7	5	79.6
sunup.07G0003280	4.94325	0.4	5	81.8
sunup.08G0010720	5.15219	0.5	5	64.8
sunup.09G0002270	5.01892	0.3	5	49.6
sunup.09G0016780	4.05417	0.7	5	79.6		ABC2 homolog 6
sunup.01G0009420	4.79278	0.1	5	65.6		beta-galactosidase 2
sunup.04G0002780	4.93121	0.5	5	71.4		calcium ATPase 2
sunup.06G0006960	4.06449	0.6	5	91		CYS, MET, PRO, and GLY protein 2
sunup.08G0010940	5.15219	0.5	5	64.8		cytokinin oxidase/dehydrogenase 1
sunup.06G0024640	4.48925	0.6	5	86		Disease resistance-responsive (dirigent-like protein) family protein
sunup.01G0015230	4.14617	0.5	5	78.4		Eukaryotic aspartyl protease family protein
sunup.01G0007990	4.69819	0.2	5	62		Gibberellin-regulated family protein
sunup.06G0011010	3.97163	0.4	5	82.2	Cp_SCL15	GRAS family transcription factor
sunup.01G0020860	4.13242	0.6	5	81.8		HAD-superfamily hydrolase, subfamily IG, 5\'-nucleotidase
sunup.07G0016360	4.33792	0.6	5	60	Cp_EFM	Homeodomain-like superfamily protein
sunup.04G0020250	3.97163	0.4	5	82.2		HSP20-like chaperones superfamily protein
sunup.07G0007520	4.07395	0.4	5	89.8	Cp_DREB3	Integrase-type DNA-binding superfamily protein
sunup.09G0013750	4.06105	0.3	5	83.4		KNOTTED1-like homeobox gene 6
sunup.07G0001470	4.14789	0.4	5	82	Cp_SBH1	KNOX/ELK homeobox transcription factor
sunup.02G0019830	4.03439	0.5	5	88.2		lectin protein kinase family protein
sunup.HSY0001080	4.05159	0.4	5	81.6		LETM1-like protein
sunup.02G0002790	4.99656	0.7	5	78		Leucine-rich repeat protein kinase family protein
sunup.04G0017740	3.99656	0.5	5	82.4		lipoxygenase 3
sunup.03G0001160	4.45572	0.6	5	85.2		MAC/Perforin domain-containing protein
sunup.08G0021230	5.15219	0.5	5	64.8		metallothionein 2A
sunup.HSY0000110	4.14617	0.5	5	78.8		monodehydroascorbate reductase 4
sunup.03G0024050	4.50387	0.4	5	75.8		myb domain protein 14
sunup.05G0004350	4.07395	0.4	5	89.8		NAD(P)-binding Rossmann-fold superfamily protein
sunup.05G0020230	4.5804	0.2	5	66.6		NOD26-like intrinsic protein 6;1
sunup.04G0019320	4.50387	0.4	5	75.8		Nucleotide-sugar transporter family protein
sunup.08G0010710	4.12726	0.1	5	63.4		Nucleotide-sugar transporter family protein
sunup.06G0008260	4.16251	0.5	5	78		Octicosapeptide/Phox/Bem1p family protein
sunup.04G0005120	3.82975	0.4	5	84		Pathogenesis-related thaumatin superfamily protein
sunup.06G0025380	5.15219	0.5	5	64.8		Pentatricopeptide repeat (PPR) superfamily protein
sunup.09G0015590	4.05417	0.7	5	79.6		peptidoglycan-binding LysM domain-containing protein
sunup.03G0023200	4.99656	0.7	5	78		phytoene desaturation 1
sunup.03G0009960	4.93121	0.5	5	71.4		Plant protein of unknown function (DUF946)
sunup.HSY0001270	4.06105	0.3	5	83.4		Protein kinase superfamily protein
sunup.06G0011180	3.97163	0.4	5	82.2		Protein of unknown function (DUF607)
sunup.06G0000560	5.15219	0.5	5	64.8		Protein of unknown function (DUF677)
sunup.06G0004500	5.15219	0.5	5	64.8		Protein of unknown function (DUF803)
sunup.08G0006110	4.07395	0.4	5	89.8		PYR1-like 4
sunup.04G0025980	4.11436	0.4	5	64		Pyridoxal phosphate phosphatase-related protein
sunup.08G0011160	4.05417	0.7	5	79.6		pyruvate decarboxylase-2
sunup.01G0021160	3.99828	0.5	5	80.2	Cp_RAP2-4	related to AP2 4
sunup.06G0012030	3.97163	0.4	5	82.2		RING/FYVE/PHD zinc finger superfamily protein
sunup.02G0021480	3.97163	0.4	5	82.2		RNI-like superfamily protein
sunup.05G0000380	4.06449	0.6	5	91		S-adenosylmethionine synthetase family protein
sunup.02G0024160	4.99656	0.7	5	78		SCARECROW-like 14
sunup.03G0001530	4.16251	0.5	5	78		selenium-binding protein 1
sunup.04G0022300	4.3233	0.4	5	82.4		serine acetyltransferase 2;2
sunup.06G0014670	4.14617	0.5	5	78.4		Succinyl-CoA ligase, alpha subunit
sunup.06G0018670	4.2442	0.6	5	73.8		Target of Myb protein 1
sunup.03G0009950	4.99656	0.7	5	78		Tetratricopeptide repeat (TPR)-like superfamily protein
sunup.01G0014760	4.14617	0.5	5	78.4		THAUMATIN-LIKE PROTEIN 1
sunup.02G0012430	4.14617	0.5	5	78.4		zinc transporter 1 precursor
sunup.07G0022950	4.98194	0.5	5	73.6
sunup.09G0001620	3.95529	0.3	5	82
sunup.02G0025800	4.94669	0.333333	4	69.75
sunup.07G0020960	4.05761	0.5	4	84.5
sunup.03G0006240	5.15735	0.166667	4	70.5		2-oxoglutarate (2OG) and Fe(II)-dependent oxygenase superfamily protein
sunup.07G0010140	4.04385	0	4	62.25		acyl carrier protein 4
sunup.08G0018780	3.90628	0.5	4	89		ADP/ATP carrier 2
sunup.04G0001470	4.24592	0.666667	4	84.5	Cp_AIL6	AINTEGUMENTA-like 6
sunup.07G0017990	4.16767	0.5	4	63		alpha/beta-Hydrolases superfamily protein
sunup.09G0002310	5.28031	0.5	4	66.25		alpha/beta-Hydrolases superfamily protein
sunup.02G0008750	5.38779	0.5	4	54.25		aluminum-activated malate transporter 9
sunup.03G0011580	5.22012	0.333333	4	70.25		Auxin-responsive family protein
sunup.03G0010510	4.15821	0.666667	4	81.5		B-cell receptor-associated 31-like
sunup.08G0007910	4.09802	0.333333	4	86.5		beta carbonic anhydrase 4
sunup.07G0022960	4.05761	0.5	4	84.5		blue-copper-binding protein
sunup.07G0022790	4.18745	0.333333	4	62.75		Calcium-binding EF-hand family protein
sunup.09G0000830	4.05761	0.5	4	84.5		Calcium-dependent lipid-binding (CaLB domain) family protein
sunup.09G0005230	4.27429	0.333333	4	59.25		Calcium-dependent lipid-binding (CaLB domain) family protein
sunup.04G0002270	5.38779	0.5	4	54.25		CBS domain-containing protein with a domain of unknown function (DUF21)
sunup.07G0004610	4.546	0.333333	4	75.25		Concanavalin A-like lectin protein kinase family protein
sunup.09G0003150	4.27773	0.666667	4	62		Concanavalin A-like lectin protein kinase family protein
sunup.05G0024180	4.94411	0.5	4	59		cystatin-1
sunup.08G0008270	4.05761	0.5	4	84.5		cysteine-rich RLK (RECEPTOR-like protein kinase) 2
sunup.04G0003510	4.30868	0.166667	4	78.75		Cytochrome P450 superfamily protein
sunup.09G0011100	4.34308	0.833333	4	75.5		Disease resistance protein (TIR-NBS-LRR class) family
sunup.HSY0000240	4.55288	0.333333	4	95		DNA-binding storekeeper protein-related transcriptional regulator
sunup.05G0001990	5.15735	0.166667	4	70.5		DNAse I-like superfamily protein
sunup.07G0017580	4.16251	0.666667	4	81.75		EIN3-binding F box protein 1
sunup.01G0012430	4.19604	0	4	60.5		embryo defective 2170
sunup.07G0001390	4.30868	0.166667	4	78.75		ERD (early-responsive to dehydration stress) family protein
sunup.03G0001580	4.546	0.333333	4	75.25		Exostosin family protein
sunup.02G0004780	4.546	0.333333	4	75.25		fatty acid desaturase 8
sunup.02G0002650	4.15133	0.666667	4	89.75		Galactose oxidase/kelch repeat superfamily protein
sunup.07G0014930	4.37489	0.333333	4	72.75		Galactose oxidase/kelch repeat superfamily protein
sunup.01G0001050	4.3061	0.333333	4	75.25		HEAT repeat-containing protein
sunup.07G0018810	4.36028	0.666667	4	66.75		heavy metal atpase 2
sunup.02G0005010	5.53912	0.666667	4	67.5		high mobility group B1
sunup.01G0024670	4.26569	0.5	4	72		high-affinity K+ transporter 1
sunup.09G0010330	5.38779	0.5	4	54.25		HVA22 homologue D
sunup.08G0016120	4.20722	0.5	4	85.5		HXXXD-type acyl-transferase family protein
sunup.07G0022500	4.25193	0.5	4	84.5		Inorganic H pyrophosphatase family protein
sunup.09G0002220	4.3577	0.666667	4	61.25		IQ-domain 21
sunup.06G0002490	4.36801	0.333333	4	82.75		Leucine-rich repeat (LRR) family protein
sunup.04G0026270	4.35082	0.333333	4	82.5		Leucine-rich repeat protein kinase family protein
sunup.01G0015820	4.3061	0.333333	4	75.25		lysophosphatidyl acyltransferase 4
sunup.01G0022020	5.04901	1	4	80.5		Major facilitator superfamily protein
sunup.09G0017160	4.06879	0.666667	4	82.75		Major facilitator superfamily protein
sunup.03G0014040	4.27773	0.666667	4	62		methionine--tRNA ligase, putative / methionyl-tRNA synthetase, putative / MetRS, putative
sunup.04G0022220	4.2485	0.666667	4	80.75		multidrug resistance-associated protein 3
sunup.01G0012840	4.52279	0.5	4	88		multiple chloroplast division site 1
sunup.04G0000920	4.06793	0.5	4	90.75		Myosin heavy chain-related protein
sunup.06G0005890	5.28031	0.5	4	66.25	Cp_NAC2-like	NAC (No Apical Meristem) domain transcriptional regulator superfamily protein
sunup.03G0002280	4.94067	0.5	4	78		NAD kinase 1
sunup.07G0006910	4.25967	0.5	4	76.5		NADH-ubiquinone oxidoreductase 20 kDa subunit, mitochondrial
sunup.09G0008000	4.10834	0.333333	4	79.25		NADPH/respiratory burst oxidase protein D
sunup.03G0006340	4.3577	0.666667	4	61.25		nodulin MtN21 /EamA-like transporter family protein
sunup.07G0000470	4.36028	0.666667	4	66.75		NTF2-like
sunup.07G0022820	5.15735	0.166667	4	70.5		Nucleotide/sugar transporter family protein
sunup.07G0002510	4.26569	0.5	4	74.5		nudix hydrolase homolog 2
sunup.05G0000890	4.33534	0.333333	4	70.75		O-acetyltransferase family protein
sunup.01G0021460	4.4583	0.5	4	81.25		Outer arm dynein light chain 1 protein
sunup.01G0019650	4.14359	0.333333	4	76.5		Peroxidase superfamily protein
sunup.05G0007460	5.53912	0.666667	4	67.5		phloem protein 2-A13
sunup.08G0004930	5.53912	0.666667	4	67.5		phloem protein 2-A15
sunup.09G0004500	5.00516	0.666667	4	86.25		phosphate starvation-induced gene 3
sunup.02G0022320	4.18143	0.5	4	82.5		phospholipase C 2
sunup.03G0012760	4.9957	0	4	50.5		photosystem I light harvesting complex gene 3
sunup.07G0017390	4.03783	0.5	4	82.75		Phox (PX) domain-containing protein
sunup.08G0004650	4.2141	0.666667	4	76		PHYTOSULFOKINE 3 PRECURSOR
sunup.02G0020370	5.00516	0.666667	4	86.25		PLANT CADMIUM RESISTANCE 2
sunup.06G0018830	5.0215	0.666667	4	71.75		PLATZ transcription factor family protein
sunup.02G0024450	4.58555	0.833333	4	76.75		poltergeist like 4
sunup.06G0004470	4.0963	0.5	4	79		proline-rich protein 2
sunup.05G0005750	4.092	0.666667	4	79.25		Prolyl oligopeptidase family protein
sunup.07G0014390	4.08856	0.5	4	85.25		protein kinase C-like zinc finger protein
sunup.07G0007150	4.16251	0.5	4	79.25		Protein kinase family protein with leucine-rich repeat domain
sunup.02G0027230	4.18659	0.333333	4	78		Protein kinase superfamily protein
sunup.05G0023880	3.98452	0.333333	4	84		Protein kinase superfamily protein
sunup.05G0025100	4.3577	0.666667	4	58		Protein of unknown function (DUF3049)
sunup.01G0015780	5.38779	0.5	4	54.25		Protein of unknown function (DUF607)
sunup.05G0019460	5.53912	0.666667	4	67.5		Protein of unknown function, DUF547
sunup.07G0014570	4.38005	0.5	4	72.5		Protein of unknown function, DUF599
sunup.07G0020430	4.24592	0.666667	4	84.5		RAN GTPase 3
sunup.07G0019080	4.52279	0.5	4	88		receptor serine/threonine kinase, putative
sunup.09G0005890	4.01462	0.333333	4	81.25		Reticulon family protein
sunup.HSY0001050	4.55288	0.333333	4	95		ribosomal protein L12-C
sunup.06G0005180	5.53912	0.666667	4	67.5		RING/U-box superfamily protein
sunup.03G0004150	5.04901	1	4	80.5		Rubber elongation factor protein (REF)
sunup.07G0020850	4.20722	0.5	4	85.5		S-adenosylmethionine decarboxylase
sunup.02G0024120	4.03783	0.5	4	82.75	Cp_SCL30	SCARECROW-like 14
sunup.04G0023220	4.25193	0.5	4	84.5		seed imbibition 1
sunup.04G0019390	4.3577	0.666667	4	61.25		senescence-related gene 1
sunup.06G0017160	4.18487	0.5	4	79.75		serine/threonine protein kinase 2
sunup.07G0011580	4.16251	0.5	4	79.25		SNF7 family protein
sunup.01G0002350	5.38779	0.5	4	54.25		STELAR K+ outward rectifier
sunup.03G0019370	5.19776	0.166667	4	63.75		Tetratricopeptide repeat (TPR)-like superfamily protein
sunup.08G0000480	4.92089	0.333333	4	68.25		Transcription elongation factor (TFIIS) family protein
sunup.01G0021650	4.51333	0.833333	4	89.5		transferases, transferring glycosyl groups
sunup.01G0010480	4.04987	0	4	63.25		Tyrosine phosphatase family protein
sunup.09G0001610	4.44884	0.166667	4	69.25		ubiquitin conjugating enzyme 9
sunup.05G0006990	5.00516	0.666667	4	86.25		UDP-galactose transporter 2
sunup.08G0019450	4.13758	0.833333	4	81.75		Uncharacterised protein family (UPF0114)
sunup.08G0013430	4.30868	0.5	4	66.5		vacuolar membrane ATPase 10
sunup.09G0014200	4.092	0.666667	4	79.25		xylem cysteine peptidase 1
sunup.02G0006290	4.33878	0.666667	4	77.75
sunup.04G0001930	3.85727	0.333333	4	87.25
sunup.04G0004630	4.2485	0.666667	4	80.75
sunup.05G0023960	4.06535	0.5	4	87
sunup.07G0021790	4.92519	0.333333	4	58
sunup.08G0002130	4.32502	0.333333	4	54.75
sunup.08G0020080	4.01462	0.333333	4	81.25
sunup.09G0005980	4.95787	0.666667	4	87.25
sunup.HSY0000210	3.52709	0.333333	4	78.5
sunup.01G0010780	5.68788	0.333333	3	76
sunup.01G0022150	5.06277	1	3	92.3333
sunup.02G0000500	4.19433	0.666667	3	86.6667
sunup.03G0010890	5.03869	0.333333	3	69.6667
sunup.03G0025000	5.09286	1	3	81.3333
sunup.04G0000190	4.41273	1	3	59
sunup.04G0004480	4.18659	0.666667	3	93.6667
sunup.04G0011340	5.03869	0.333333	3	69.6667
sunup.04G0011910	4.21926	0.333333	3	85
sunup.04G0019040	4.38005	0.666667	3	70.6667
sunup.04G0025610	4.83405	0.333333	3	75
sunup.05G0008040	4.94927	0	3	57.6667
sunup.06G0001020	4.35426	0	3	56
sunup.07G0000600	4.17197	0.333333	3	83.3333
sunup.07G0008930	4.83405	0.333333	3	75
sunup.07G0013520	5.05159	0.666667	3	72.6667
sunup.07G0014430	4.88306	0.333333	3	84.3333
sunup.07G0016960	4.03439	0.333333	3	83.3333
sunup.08G0008510	4.11006	0.666667	3	83.3333
sunup.09G0005870	4.27773	0	3	53.3333
sunup.08G0009110	4.28805	0.333333	3	77
sunup.09G0005970	5.30095	0.666667	3	73.3333
sunup.HSY0001290	4.38607	0.666667	3	66.3333
sunup.06G0024530	4.3448	0.666667	3	81.3333		10-formyltetrahydrofolate synthetase
sunup.09G0003890	4.28805	0.333333	3	77		2 iron, 2 sulfur cluster binding
sunup.03G0002960	5.39639	0	3	58.3333		2-oxoglutarate (2OG) and Fe(II)-dependent oxygenase superfamily protein
sunup.06G0000120	5.05159	0.666667	3	72.6667		3-ketoacyl-CoA synthase 4
sunup.09G0017280	4.46346	1	3	65		AAA-ATPase 1
sunup.06G0004780	4.85211	0.333333	3	78.6667		actin depolymerizing factor 5
sunup.02G0000190	4.18401	0.333333	3	73.3333		Adenosylmethionine decarboxylase family protein
sunup.04G0000760	5.39639	0	3	58.3333		ADP-ribosylation factor A1F
sunup.01G0016200	4.40241	0.333333	3	80.3333		ADR1-like 1
sunup.06G0008100	4.38607	0.666667	3	66.3333		AGAMOUS-like 44
sunup.03G0002810	4.33018	0.333333	3	70.3333		AGC (cAMP-dependent, cGMP-dependent and protein kinase C) kinase family protein
sunup.07G0011930	4.41874	0.333333	3	67.3333		AGC (cAMP-dependent, cGMP-dependent and protein kinase C) kinase family protein
sunup.05G0024920	5.40929	0.333333	3	61.6667		AGD2-like defense response protein 1
sunup.02G0027290	4.30009	0.666667	3	69		Aldolase superfamily protein
sunup.08G0010880	4.49355	1	3	82.6667		alpha carbonic anhydrase 4
sunup.09G0005590	5.00086	0.666667	3	90.3333		alpha dioxygenase
sunup.01G0006310	4.93981	0.333333	3	70.6667		alpha/beta-Hydrolases superfamily protein
sunup.06G0006010	4.19433	0.666667	3	86.6667		alpha/beta-Hydrolases superfamily protein
sunup.01G0014090	4.38607	0.666667	3	66.3333		alpha-amylase-like 2
sunup.06G0004830	5.1969	0.333333	3	65		amino acid permease 2
sunup.06G0022130	4.10748	0.333333	3	98.6667		ammonium transporter 1;2
sunup.08G0015410	5.2227	0.333333	3	76.3333		Ankyrin repeat family protein
sunup.03G0000150	4.41788	0.666667	3	77		ARM repeat superfamily protein
sunup.04G0005270	4.21238	0.333333	3	73.3333		ascorbate peroxidase 5
sunup.07G0020310	4.2227	0	3	71		aspartic proteinase A1
sunup.05G0011470	4.19433	0.666667	3	86.6667		ATP binding cassette subfamily B4
sunup.06G0002310	4.32588	0.333333	3	78		ATPase, F1 complex, delta/epsilon subunit
sunup.01G0002800	4.4626	1	3	85.6667		benzoyloxyglucosinolate 1
sunup.HSY0000260	5.41015	0.666667	3	50.6667		beta glucosidase 42
sunup.04G0011440	4.49355	1	3	82.6667		BTB/POZ/Kelch-associated protein
sunup.07G0002720	4.45572	0.666667	3	73.3333		C2 calcium/lipid-binding and GRAM domain containing protein
sunup.06G0001430	4.28805	0.333333	3	71.6667		Calcium-binding EF-hand family protein
sunup.06G0022300	5.30095	0.666667	3	73.3333		Calcium-dependent lipid-binding (CaLB domain) family protein
sunup.06G0020680	4.43508	0.333333	3	66.6667		Calcium-dependent phosphotriesterase superfamily protein
sunup.09G0006030	5.05159	0.666667	3	72.6667		Calmodulin binding protein-like
sunup.07G0003570	4.7515	0.333333	3	101.667		Calmodulin-binding protein
sunup.04G0005880	5.04471	0.666667	3	79.3333		catalase 2
sunup.03G0007100	4.46346	1	3	65		CCT motif family protein
sunup.01G0012770	4.91745	0.333333	3	87.6667		choline kinase 1
sunup.09G0008020	4.7515	0.333333	3	101.667		Clp ATPase
sunup.08G0020990	5.30095	0.666667	3	73.3333		Concanavalin A-like lectin protein kinase family protein
sunup.02G0023300	4.22442	0.333333	3	81.3333		Ctr copper transporter family
sunup.HSY0001030	4.39037	0.666667	3	90		CYCLIN D4;1
sunup.08G0010650	4.41788	0.666667	3	77		Cyclin-like family protein
sunup.01G0005890	5.16079	0	3	75.3333		Cysteine proteinases superfamily protein
sunup.09G0006120	5.00774	0.333333	3	79.3333		cysteine-rich RLK (RECEPTOR-like protein kinase) 29
sunup.09G0000140	5.30095	0.666667	3	73.3333		cytochrome P450, family 76, subfamily C, polypeptide 2
sunup.02G0020930	4.41273	1	3	59	Cp_ERF5	cytokinin response factor 4
sunup.09G0001630	5.40929	0.333333	3	61.6667		cytokinin response factor 4
sunup.01G0015870	4.35598	0	3	77.6667		DA1
sunup.08G0007990	4.55202	0.666667	3	73		DC1 domain-containing protein
sunup.06G0020550	5.07911	0.333333	3	70		dehydrin family protein
sunup.06G0005710	5.00086	0.666667	3	90.3333		diacylglycerol kinase 1, putative, expressed
sunup.01G0004710	4.60103	1	3	87.3333		disease resistance family protein / LRR family protein
sunup.01G0004720	5.1969	0.333333	3	65		disease resistance family protein / LRR family protein
sunup.01G0024280	4.39037	0.666667	3	78.6667		Duplicated homeodomain-like superfamily protein
sunup.03G0022960	4.38005	0.666667	3	70.6667		EID1-like 3
sunup.04G0018560	4.40671	0.333333	3	60.3333		endoplasmic reticulum oxidoreductins 1
sunup.03G0013970	4.39037	0.666667	3	78.6667		ER lumen protein retaining receptor family protein
sunup.09G0006420	4.06965	0.333333	3	85.6667		Eukaryotic aspartyl protease family protein
sunup.09G0007320	5.30095	0.666667	3	73.3333		exocyst subunit exo70 family protein F1
sunup.01G0004990	4.35426	0.333333	3	55.3333		expressed protein
sunup.02G0010410	4.97678	0.666667	3	69.6667		EXS (ERD1/XPR1/SYG1) family protein
sunup.06G0000810	4.84093	0.333333	3	71		extra-large G-protein 1
sunup.06G0004990	5.03869	0.333333	3	69.6667		farnesylated protein 6
sunup.05G0012260	5.39639	0	3	58.3333		Fatty acid hydroxylase superfamily
sunup.06G0010840	5.09802	0.666667	3	83		F-box family protein
sunup.01G0022730	4.22442	0.333333	3	81.3333		GAG/POL/ENV polyprotein
sunup.08G0006840	5.04471	0.666667	3	79.3333		Galactosyltransferase family protein
sunup.06G0019160	4.41788	0.666667	3	77		gamma-tocopherol methyltransferase
sunup.06G0005210	4.38607	0.666667	3	66.3333		Heavy metal transport/detoxification superfamily protein
sunup.09G0003040	4.11006	0.666667	3	83.3333		Heavy metal transport/detoxification superfamily protein
sunup.07G0015140	4.32932	0.333333	3	71		histidine kinase 5
sunup.01G0020480	5.1969	0.333333	3	65		Histone H3 K4-specific methyltransferase SET7/9 family protein
sunup.02G0003090	4.46346	1	3	65		homolog of anti-oxidant 1
sunup.01G0024060	5.30095	0.666667	3	73.3333		HXXXD-type acyl-transferase family protein
sunup.06G0023130	4.30009	0.666667	3	69		indoleacetic acid-induced protein 16
sunup.01G0024220	4.84093	0.333333	3	71		Inositol monophosphatase family protein
sunup.02G0018780	5.30095	0.666667	3	73.3333		Inositol monophosphatase family protein
sunup.03G0005930	4.18143	0.333333	3	73		IQ-domain 19
sunup.08G0000090	4.18659	0.666667	3	93.6667		isocitrate dehydrogenase V
sunup.01G0006570	4.0834	0.333333	3	78.6667	Cp_44441	K-box region and MADS-box transcription factor family protein
sunup.04G0004690	4.38005	0.666667	3	70.6667		Lactoylglutathione lyase / glyoxalase I family protein
sunup.05G0010730	4.46346	1	3	65		Late embryogenesis abundant (LEA) hydroxyproline-rich glycoprotein family
sunup.09G0008960	4.10748	0.333333	3	98.6667		Leucine-rich repeat protein kinase family protein
sunup.01G0026020	4.39037	0.666667	3	90		Leucine-rich repeat transmembrane protein kinase family protein
sunup.04G0002920	4.39037	0.666667	3	78.6667	Cp_LBD38-like	LOB domain-containing protein 38
sunup.06G0019230	5.1969	0.333333	3	65		Major facilitator superfamily protein
sunup.09G0002540	4.84093	0.333333	3	71		Major facilitator superfamily protein
sunup.01G0001200	4.4282	0.333333	3	71		MATE efflux family protein
sunup.04G0009490	5.40929	0.333333	3	61.6667		MATE efflux family protein
sunup.07G0011560	4.85211	0.333333	3	78.6667		mechanosensitive channel of small conductance-like 10
sunup.05G0002430	4.19433	0.666667	3	86.6667		membrane-anchored ubiquitin-fold protein 4 precursor
sunup.04G0023300	5.84351	0.666667	3	54.3333	Cp_MYB80	myb domain protein 103
sunup.09G0006160	5.30095	0.666667	3	73.3333		myb domain protein 62
sunup.01G0005290	5.09286	1	3	81.3333	Cp_NAC83	NAC domain containing protein 84
sunup.04G0006310	5.39639	0	3	58.3333		NAD(P)-binding Rossmann-fold superfamily protein
sunup.04G0020190	4.43766	0	3	39.3333		NAD(P)-binding Rossmann-fold superfamily protein
sunup.07G0020780	4.41788	0.666667	3	77		NAD(P)-binding Rossmann-fold superfamily protein
sunup.08G0003480	4.07911	0.333333	3	94		NAD(P)-binding Rossmann-fold superfamily protein
sunup.04G0006020	5.30095	0.666667	3	73.3333		NADPH-dependent thioredoxin reductase A
sunup.06G0001530	5.05159	0.666667	3	72.6667		nitrite reductase 1
sunup.06G0001010	4.26225	0.666667	3	87.6667		nodulin MtN21 /EamA-like transporter family protein
sunup.07G0023030	4.5718	0.333333	3	103		Nucleoside transporter family protein
sunup.02G0005470	4.4626	1	3	85.6667		Nucleotide-sugar transporter family protein
sunup.05G0004360	4.39037	0.666667	3	78.6667		O-acetylserine (thiol) lyase B
sunup.08G0015850	4.21238	0.333333	3	73.3333		O-fucosyltransferase family protein
sunup.04G0024180	5.1969	0.333333	3	65		organic cation/carnitine transporter4
sunup.07G0011320	5.40929	0.333333	3	61.6667		oxophytodienoate-reductase 3
sunup.08G0008020	4.41788	0.666667	3	77		pantothenate kinase 2
sunup.03G0013860	4.18659	0.666667	3	93.6667		Pentatricopeptide repeat (PPR) superfamily protein
sunup.04G0016260	5.39639	0	3	58.3333		Pentatricopeptide repeat (PPR) superfamily protein
sunup.06G0007170	5.30095	0.666667	3	73.3333		Peroxidase superfamily protein
sunup.08G0000080	4.7515	0.333333	3	55.6667		PHE ammonia lyase 1
sunup.02G0020360	5.68788	0.333333	3	76		PLANT CADMIUM RESISTANCE 2
sunup.04G0007790	4.40241	0.333333	3	80.3333		Plant invertase/pectin methylesterase inhibitor superfamily protein
sunup.02G0007330	4.73001	0	3	42.6667		Plant protein 1589 of unknown function
sunup.01G0012150	5.84351	0.666667	3	54.3333		Plant protein of unknown function (DUF827)
sunup.03G0000360	3.90026	0.333333	3	84.3333		P-loop containing nucleoside triphosphate hydrolases superfamily protein
sunup.03G0013550	5.39639	0	3	58.3333		P-loop containing nucleoside triphosphate hydrolases superfamily protein
sunup.09G0018900	5.84351	0.666667	3	54.3333		Polyketide cyclase/dehydrase and lipid transport superfamily protein
sunup.08G0003370	5.40929	0.333333	3	61.6667		Polynucleotidyl transferase, ribonuclease H-like superfamily protein
sunup.02G0015320	4.38005	0.666667	3	70.6667		potassium transport 2/3
sunup.04G0025920	5.39295	0.666667	3	53.6667		PRA1 (Prenylated rab acceptor) family protein
sunup.04G0013690	5.30095	0.666667	3	73.3333		protein kinase family protein / peptidoglycan-binding LysM domain-containing protein
sunup.01G0022590	4.36285	0.666667	3	84		Protein kinase superfamily protein
sunup.02G0002090	4.18659	0.666667	3	93.6667		Protein kinase superfamily protein
sunup.02G0008170	4.19433	0.666667	3	86.6667		Protein kinase superfamily protein
sunup.07G0020490	5.09286	1	3	81.3333		Protein kinase superfamily protein
sunup.09G0005960	5.30095	0.666667	3	73.3333		Protein kinase superfamily protein
sunup.04G0003030	4.38005	0.666667	3	70.6667		Protein of unknown function (DUF1230)
sunup.03G0001170	4.22442	0.333333	3	81.3333		Protein of unknown function (DUF1264)
sunup.04G0017600	4.21926	0.333333	3	85		Protein of unknown function (DUF594)
sunup.08G0010610	4.36285	0.666667	3	84		Protein of unknown function, DUF617
sunup.02G0004700	5.22958	0	3	69.6667		Protein phosphatase 2C family protein
sunup.08G0017370	4.23474	1	3	82		pyrophosphorylase 4
sunup.09G0001880	4.18573	0.333333	3	81.6667		pyruvate kinase family protein
sunup.04G0024040	5.06277	1	3	92.3333		Quinone reductase family protein
sunup.08G0011180	5.30095	0.666667	3	73.3333		receptor like protein 6
sunup.05G0023420	4.46174	0.666667	3	57.6667		Regulator of Vps4 activity in the MVB pathway protein
sunup.HSY0000900	3.7644	0	3	85.3333		Regulator of Vps4 activity in the MVB pathway protein
sunup.09G0018350	4.9742	0.333333	3	64.6667		Remorin family protein
sunup.02G0027570	4.41273	1	3	59		ribose-5-phosphate isomerase 2
sunup.06G0018480	5.39639	0	3	58.3333		Ribosome associated membrane protein RAMP4
sunup.07G0020580	5.1969	0.333333	3	65		RING/FYVE/PHD zinc finger superfamily protein
sunup.08G0013160	4.41788	0.666667	3	77		RING/U-box superfamily protein
sunup.03G0005850	4.41788	0.666667	3	77		RmlC-like cupins superfamily protein
sunup.02G0006280	3.89166	0	3	81		ROTUNDIFOLIA like 8
sunup.05G0007450	4.18659	0.666667	3	93.6667		S-adenosyl-L-methionine-dependent methyltransferases superfamily protein
sunup.01G0006020	4.36285	0.666667	3	84		S-adenosylmethionine decarboxylase
sunup.06G0005010	4.40585	0.333333	3	76		SBP (S-ribonuclease binding protein) family protein
sunup.01G0019440	4.28891	0.333333	3	72.3333		serine carboxypeptidase-like 42
sunup.01G0019940	5.18573	0	3	81		serine hydroxymethyltransferase 7
sunup.02G0026020	5.03869	0.333333	3	69.6667		Seven transmembrane MLO family protein
sunup.09G0006110	5.03181	0.666667	3	80.6667		S-locus lectin protein kinase family protein
sunup.08G0000680	4.11006	0.666667	3	83.3333		small and basic intrinsic protein 2;1
sunup.HSY0000890	4.85211	0.333333	3	78.6667		somatic embryogenesis receptor-like kinase 1
sunup.08G0008360	4.7515	0.333333	3	101.667		SOUL heme-binding family protein
sunup.08G0006570	4.07911	0.333333	3	94		SPFH/Band 7/PHB domain-containing membrane-associated protein family
sunup.05G0002940	4.35598	0	3	77.6667		SPX (SYG1/Pho81/XPR1) domain-containing protein
sunup.01G0003990	4.4626	1	3	85.6667		succinate dehydrogenase 2-2
sunup.09G0016000	4.29923	0.666667	3	72.3333		sucrose synthase 6
sunup.02G0002700	4.45572	0.666667	3	73.3333		sucrose transporter 2
sunup.09G0000290	4.03439	0.333333	3	83.3333		Sugar isomerase (SIS) family protein
sunup.09G0003730	4.41788	0.666667	3	77		sulfotransferase 16
sunup.02G0013480	3.90026	0.333333	3	84.3333		T-complex protein 11
sunup.05G0002850	5.0172	0.333333	3	89		thiamin pyrophosphokinase1
sunup.05G0002460	4.82717	0.333333	3	52		Thioredoxin superfamily protein
sunup.06G0005110	4.36285	0.666667	3	84		TMPIT-like protein
sunup.06G0007450	5.39639	0	3	58.3333		tobamovirus multiplication 1
sunup.03G0004560	4.18229	0.333333	3	77.3333		TOPLESS-related 3
sunup.06G0006950	4.83405	0.333333	3	75		Transducin/WD40 repeat-like superfamily protein
sunup.04G0021000	3.93121	0	3	84.3333		Translation initiation factor SUI1 family protein
sunup.05G0007850	4.39037	0.666667	3	78.6667		U-box domain-containing protein kinase family protein
sunup.06G0001800	5.30095	0.666667	3	73.3333		UDP-glycosyltransferase 73B4
sunup.06G0002300	4.35598	0	3	77.6667		UDP-Glycosyltransferase superfamily protein
sunup.01G0010440	4.12124	0	3	74.6667		Uncharacterized protein family (UPF0016)
sunup.03G0014560	5.30095	0.666667	3	73.3333		zinc finger protein 3
sunup.01G0016220	5.09286	1	3	81.3333
sunup.01G0024070	4.08512	0	3	66.6667	Cp_NAC72-like
sunup.02G0005780	4.57266	0.666667	3	75.6667
sunup.02G0018710	4.35426	0.333333	3	55.3333
sunup.04G0024740	5.39639	0	3	58.3333
sunup.05G0003700	5.06277	1	3	92.3333
sunup.05G0005190	4.25451	0	3	80.3333
sunup.06G0017610	4.49441	0.333333	3	70.6667
sunup.07G0008270	4.88306	0.333333	3	84.3333
sunup.08G0010060	5.30095	0.666667	3	73.3333
sunup.HSY0000040	4.39037	0.666667	3	90
sunup.01G0001170	4.51849	0	2	47.5
sunup.01G0003850	4.51677	1	2	72.5
sunup.01G0006790	4.63801	1	2	92
sunup.02G0010790	4.75838	0	2	57.5
sunup.03G0005550	4.95529	1	2	61.5
sunup.03G0011530	4.62081	0	2	97.5
sunup.03G0019810	5.44798	0	2	66
sunup.04G0002610	4.21582	0	2	89
sunup.04G0003910	5.63371	0	2	56.5
sunup.04G0016430	4.75838	0	2	57.5
sunup.05G0001710	4.6853	0	2	46.5
sunup.05G0021690	5.09028	1	2	87
sunup.06G0004430	4.26655	1	2	89.5
sunup.07G0002210	4.21152	0	2	84.5
sunup.07G0003380	5.44798	0	2	66
sunup.07G0005720	4.14187	0	2	77
sunup.07G0006780	4.14187	0	2	77
sunup.07G0016140	5.1178	0	2	71
sunup.08G0005070	5.06191	1	2	99
sunup.04G0004890	4.61393	1	2	80.5
sunup.07G0021980	5.14187	1	2	73
sunup.08G0006380	4.86586	0	2	50.5
sunup.03G0006250	4.93379	0	2	53		2-oxoglutarate (2OG) and Fe(II)-dependent oxygenase superfamily protein
sunup.06G0022690	5.06965	1	2	91		2-oxoglutarate (2OG) and Fe(II)-dependent oxygenase superfamily protein
sunup.04G0011460	4.96647	0	2	73		6-phosphogluconate dehydrogenase family protein
sunup.08G0004320	4.63629	0	2	69		A20/AN1-like zinc finger family protein
sunup.01G0005110	5.35082	0	2	56.5		ACT domain repeat 6
sunup.03G0024010	4.57954	1	2	85.5		actin depolymerizing factor 6
sunup.09G0019440	5.35082	0	2	56.5		AGC (cAMP-dependent, cGMP-dependent and protein kinase C) kinase family protein
sunup.01G0009130	5.10662	1	2	99.5		alpha/beta-Hydrolases superfamily protein
sunup.05G0021240	4.44196	1	2	72		AMP-dependent synthetase and ligase family protein
sunup.07G0022380	4.93379	0	2	53		Ankyrin repeat family protein with DHHC zinc finger domain
sunup.08G0016620	5.3061	1	2	84		ankyrin-like1
sunup.07G0001040	4.20206	0	2	100		APS reductase 1
sunup.01G0001710	4.63199	1	2	79.5		ARM repeat superfamily protein
sunup.04G0003740	4.26655	1	2	89.5		ARM repeat superfamily protein
sunup.06G0017490	5.31986	0	2	78.5		ARM repeat superfamily protein
sunup.07G0020320	6.10662	0	2	60.5		aspartate-glutamate racemase family
sunup.06G0003870	4.49441	0	2	60.5		ATP binding microtubule motor family protein
sunup.02G0025980	5.24764	0	2	67	Cp_ARF4	auxin response factor 4
sunup.05G0002000	4.63629	0	2	69		Auxin-responsive GH3 family protein
sunup.03G0021010	4.33878	0	2	73.5		AWPM-19-like family protein
sunup.03G0003060	4.95529	1	2	61.5		beta glucosidase 35
sunup.03G0003070	5.57696	1	2	74.5		beta glucosidase 35
sunup.01G0023120	4.57696	1	2	63.5		Beta-glucosidase, GBA2 type family protein
sunup.04G0007820	5.26741	0	2	63.5		Bifunctional inhibitor/lipid-transfer protein/seed storage 2S albumin superfamily protein
sunup.08G0001490	5.86844	1	2	49		C2 calcium/lipid-binding plant phosphoribosyltransferase family protein
sunup.05G0015420	4.5675	0	2	65	Cp_ZAT9-like	C2H2-like zinc finger protein
sunup.09G0012560	4.58469	0	2	67.5		Calcineurin-like metallo-phosphoesterase superfamily protein
sunup.09G0005360	5.44798	0	2	66		Calcium-binding EF-hand family protein
sunup.06G0013170	5.10662	1	2	99.5		Calcium-dependent protein kinase family protein
sunup.06G0006580	4.33878	0	2	73.5		callose synthase 5
sunup.04G0026100	5.06191	1	2	99		carboxyesterase 18
sunup.02G0022430	4.86156	0	2	31.5		cation exchanger 3
sunup.04G0010490	4.44196	1	2	72		CCT motif family protein
sunup.02G0011550	4.51505	1	2	91		cellulose synthase-like A02
sunup.01G0011900	4.57954	1	2	85.5		Cellulose-synthase-like C4
sunup.08G0015870	5.44798	0	2	66		chaperone protein dnaJ-related
sunup.01G0014390	5.26741	0	2	63.5		cinnamyl alcohol dehydrogenase 9
sunup.09G0012340	5.41273	0	2	66.5		Concanavalin A-like lectin protein kinase family protein
sunup.06G0008470	4.86156	0	2	31.5	Cp_DREB1D-like	C-repeat-binding factor 4
sunup.02G0004880	5.44798	0	2	66		CRINKLY4 related 3
sunup.06G0001320	4.51677	1	2	72.5		Cyclin-dependent kinase inhibitor family protein
sunup.06G0001790	4.15907	0	2	84		Cystathionine beta-synthase (CBS) family protein
sunup.09G0006130	4.26655	1	2	89.5		cysteine-rich RLK (RECEPTOR-like protein kinase) 29
sunup.02G0019710	4.86586	0	2	50.5		Cytochrome b561/ferric reductase transmembrane protein family
sunup.05G0010080	4.57696	1	2	63.5		cytochrome P450, family 71, subfamily B, polypeptide 34
sunup.04G0019120	4.6466	1	2	75		cytochrome P450, family 72, subfamily A, polypeptide 7
sunup.09G0000120	5.49183	1	2	62		cytochrome P450, family 76, subfamily C, polypeptide 2
sunup.02G0007340	4.24678	0	2	80.5		dehydroascorbate reductase 2
sunup.03G0002490	5.1307	0	2	51		dicarboxylate transporter 1
sunup.03G0009190	4.47034	0	2	79.5		DNAJ heat shock family protein
sunup.01G0020900	5.26741	0	2	63.5		DNAJ heat shock N-terminal domain-containing protein
sunup.04G0023770	5.06191	1	2	99		Dynein light chain type 1 family protein
sunup.06G0008770	4.4368	0	2	78		E3 ubiquitin ligase SCF complex subunit SKP1/ASK1 family protein
sunup.01G0020110	4.86586	0	2	50.5		EF hand calcium-binding protein family
sunup.07G0023060	5.31212	0	2	80		EIN3-binding F box protein 1
sunup.09G0009170	5.44798	0	2	66		ELM2 domain-containing protein
sunup.05G0024770	5.15563	1	2	90.5	Cp_EIL1	Ethylene insensitive 3 family protein
sunup.01G0010710	5.26741	0	2	63.5		Eukaryotic aspartyl protease family protein
sunup.04G0005480	4.93379	0	2	53		Eukaryotic aspartyl protease family protein
sunup.08G0003260	5.06191	1	2	99		Eukaryotic aspartyl protease family protein
sunup.03G0015830	5.26741	0	2	63.5		Exostosin family protein
sunup.05G0025500	4.37919	0	2	74		F-box family protein
sunup.06G0006080	5.35082	0	2	56.5		F-box family protein
sunup.09G0008060	5.06191	1	2	99		Fe superoxide dismutase 2
sunup.06G0024820	4.48495	1	2	70		Galactose oxidase/kelch repeat superfamily protein
sunup.09G0017410	4.26655	1	2	89.5		GDSL-like Lipase/Acylhydrolase superfamily protein
sunup.05G0011130	4.93379	0	2	53		germin-like protein 10
sunup.03G0023310	5.06965	1	2	91		glucan synthase-like 7
sunup.04G0009920	4.51677	1	2	72.5		glutathione peroxidase 6
sunup.01G0002780	4.5675	0	2	65		glutathione S-transferase phi 12
sunup.05G0024370	4.37145	0	2	58.5		glutathione S-transferase tau 27
sunup.03G0010280	4.51677	1	2	72.5		glutathione S-transferase tau 7
sunup.07G0020750	5.35082	0	2	56.5		glycine-rich protein
sunup.09G0018100	4.26655	1	2	89.5		Glycolipid transfer protein (GLTP) family protein
sunup.02G0012770	4.47463	1	2	76.5		Glycosyl hydrolase superfamily protein
sunup.04G0017030	4.3448	1	2	89		Glycosyl hydrolases family 32 protein
sunup.08G0015470	6.10662	0	2	60.5		glyoxal oxidase-related protein
sunup.05G0011030	5.22786	0	2	89		GRAM domain family protein
sunup.06G0012370	5.2012	0	2	80.5		GRAM domain-containing protein / ABA-responsive protein-related
sunup.06G0002360	4.93379	0	2	53		GroES-like zinc-binding alcohol dehydrogenase family protein
sunup.02G0024090	5.25537	1	2	65.5		Haloacid dehalogenase-like hydrolase (HAD) superfamily protein
sunup.04G0000270	5.08684	1	2	73.5	Cp_HSF24	heat shock factor 4
sunup.08G0004670	4.14187	0	2	77	Cp_HSFA3	heat shock transcription factor A3
sunup.06G0015690	4.62081	0	2	97.5		Heavy metal transport/detoxification superfamily protein
sunup.08G0013820	3.97936	0	2	86		Heavy metal transport/detoxification superfamily protein
sunup.02G0004570	4.6466	1	2	75	Cp_MYB2-like	Homeodomain-like superfamily protein
sunup.06G0021370	5.06191	1	2	99		Homeodomain-like superfamily protein
sunup.08G0000540	4.47034	0	2	79.5	Cp_MYBC1-like	Homeodomain-like superfamily protein
sunup.05G0024470	4.51677	1	2	72.5		HSP20-like chaperones superfamily protein
sunup.06G0020700	4.61049	1	2	88.5		HSP20-like chaperones superfamily protein
sunup.06G0008040	4.48495	1	2	81.5		HVA22 homologue A
sunup.03G0004300	5.25537	1	2	65.5		Hypoxia-responsive family protein
sunup.05G0009240	5.25537	1	2	65.5		inner membrane protein OXA1-like
sunup.05G0023430	5.63371	0	2	56.5		Integrase-type DNA-binding superfamily protein
sunup.04G0001310	5.06965	1	2	91	Cp_SVP	K-box region and MADS-box transcription factor family protein
sunup.HSY0000950	3.93981	0	2	85		K-box region and MADS-box transcription factor family protein
sunup.HSY0000970	5.06965	1	2	91		K-box region and MADS-box transcription factor family protein
sunup.03G0004970	4.49527	0	2	58.5	Cp_KANT1-like	KNOTTED1-like homeobox gene 6
sunup.01G0014610	4.95529	1	2	61.5		Leucine-rich receptor-like protein kinase family protein
sunup.06G0002450	4.63629	0	2	69		Leucine-rich repeat (LRR) family protein
sunup.04G0019680	5.15563	1	2	90.5		Leucine-rich repeat transmembrane protein kinase
sunup.01G0011570	4.37919	0	2	74		like SEX4 1
sunup.04G0000950	4.61049	1	2	88.5		LMBR1-like membrane protein
sunup.01G0023360	4.60447	1	2	52.5	Cp_LBD37-like	LOB domain-containing protein 37
sunup.05G0021310	4.47463	1	2	76.5		lysophospholipase 2
sunup.03G0023380	4.3448	1	2	89		Magnesium transporter CorA-like family protein
sunup.01G0024830	4.61565	0	2	71.5		Major facilitator superfamily protein
sunup.01G0006780	5.22786	0	2	89		Malectin/receptor-like protein kinase family protein
sunup.04G0026150	5.57696	1	2	74.5		Mannose-binding lectin superfamily protein
sunup.07G0011900	5.26741	0	2	63.5		MAP kinase kinase 2
sunup.01G0026060	4.95529	1	2	61.5		MATE efflux family protein
sunup.07G0000800	4.96303	1	2	52		MATE efflux family protein
sunup.07G0000810	5.31986	0	2	78.5		MATE efflux family protein
sunup.07G0007790	4.44196	1	2	72		MATE efflux family protein
sunup.06G0006560	5.22786	0	2	89		mitogen-activated protein kinase kinase kinase 3
sunup.08G0005160	5.06191	1	2	99		Modifier of rudimentary (Mod(r)) protein
sunup.04G0024520	4.59243	0	2	49	Cp_NAC56	NAC domain containing protein 2
sunup.09G0015980	4.77472	0	2	117	Cp_NAC86	NAC domain containing protein 57
sunup.08G0003440	4.79536	0	2	54		NAD(P)-binding Rossmann-fold superfamily protein
sunup.08G0000800	5.06191	1	2	99		NB-ARC domain-containing disease resistance protein
sunup.08G0015040	5.06191	1	2	99		nitrate transporter 2.4
sunup.06G0005600	5.06965	1	2	91		NmrA-like negative transcriptional regulator family protein
sunup.01G0020590	4.95529	1	2	61.5		nodulin MtN21 /EamA-like transporter family protein
sunup.03G0004380	4.5503	0	2	63.5		Nodulin MtN3 family protein
sunup.03G0022510	5.57696	1	2	74.5		Nodulin MtN3 family protein
sunup.02G0022490	4.15907	0	2	84		non-specific phospholipase C1
sunup.05G0020140	4.59243	0	2	49		NRAMP metal ion transporter 6
sunup.04G0022540	4.51677	1	2	72.5		nuclear factor Y, subunit B3
sunup.08G0007420	5.2012	0	2	80.5		nucleobase-ascorbate transporter 7
sunup.01G0019200	4.98366	0	2	83		nucleotide binding;nucleic acid binding
sunup.08G0003110	4.48495	0	2	52		nudix hydrolase homolog 27
sunup.02G0025120	4.51505	1	2	91		nudix hydrolase homolog 9
sunup.06G0023680	4.6466	1	2	75		O-acetylserine (thiol) lyase (OAS-TL) isoform A1
sunup.09G0002530	4.21152	0	2	84.5		oligopeptide transporter 1
sunup.09G0004320	3.93981	0	2	85		oxidoreductases, acting on NADH or NADPH
sunup.01G0020350	4.57954	1	2	85.5		Pathogenesis-related thaumatin superfamily protein
sunup.09G0003240	4.86586	0	2	50.5		Pathogenesis-related thaumatin superfamily protein
sunup.01G0004850	4.62081	0	2	97.5		Peptidase family M48 family protein
sunup.02G0022420	4.98366	0	2	83		pfkB-like carbohydrate kinase family protein
sunup.08G0000060	5.49183	1	2	62		PHE ammonia lyase 1
sunup.02G0017050	5.06965	1	2	91		phloem protein 2-A9
sunup.09G0004790	4.77472	0	2	117		phloem protein 2-B1
sunup.02G0027150	4.56406	0	2	72.5		phosphatidic acid phosphatase 1
sunup.04G0020050	4.86586	0	2	50.5		phosphoenolpyruvate carboxylase 3
sunup.01G0012730	4.8031	0	2	47.5		Phosphoenolpyruvate carboxylase family protein
sunup.01G0026180	4.49527	0	2	58.5		Phosphoglycerate mutase family protein
sunup.02G0025400	5.22786	0	2	89		phototropin 1
sunup.01G0019420	4.63629	0	2	69		plant glycogenin-like starch initiation protein 2
sunup.02G0004590	6.10662	0	2	60.5		plant U-box 13
sunup.05G0015670	5.06191	1	2	99		plasmodesmata-located protein 8
sunup.05G0025650	4.99828	0	2	69		Pollen Ole e 1 allergen and extensin family protein
sunup.01G0020120	4.61565	0	2	71.5		Polyketide cyclase/dehydrase and lipid transport superfamily protein
sunup.07G0007770	4.75838	0	2	57.5		Protein kinase family protein with leucine-rich repeat domain
sunup.01G0014910	4.86586	0	2	50.5		Protein kinase protein with adenine nucleotide alpha hydrolases-like domain
sunup.01G0005250	4.61393	1	2	80.5		Protein kinase superfamily protein
sunup.01G0009850	4.98366	0	2	83		Protein kinase superfamily protein
sunup.01G0015990	4.52193	0	2	62		Protein kinase superfamily protein
sunup.01G0019660	4.3448	1	2	89		Protein kinase superfamily protein
sunup.06G0023800	5.10662	1	2	99.5		Protein kinase superfamily protein
sunup.07G0003350	4.63629	0	2	69		Protein kinase superfamily protein
sunup.09G0010180	5.3061	1	2	84		Protein kinase superfamily protein
sunup.01G0016300	4.63199	1	2	79.5		Protein of unknown function (DUF1645)
sunup.08G0019570	5.3061	1	2	84		Protein of unknown function (DUF793)
sunup.03G0009000	5.26741	0	2	63.5		Protein phosphatase 2C family protein
sunup.05G0000590	5.44798	0	2	66		Protein phosphatase 2C family protein
sunup.08G0016180	5.49183	1	2	62		proton-dependent oligopeptide transport (POT) family protein
sunup.07G0021450	4.38263	0	2	54		purine permease 5
sunup.06G0010760	4.6853	0	2	46.5		Putative membrane lipoprotein
sunup.07G0007320	5.35082	0	2	56.5		Pyridoxal phosphate phosphatase-related protein
sunup.08G0009390	5.35082	0	2	56.5		PYRIMIDINE 4
sunup.07G0003090	4.37145	0	2	58.5		receptor kinase 3
sunup.08G0007100	5.49183	1	2	62		response regulator 4
sunup.01G0007920	5.44798	0	2	66		Ribosomal protein L34e superfamily protein
sunup.08G0013260	4.51677	1	2	72.5		RING/U-box superfamily protein
sunup.02G0018070	4.57696	1	2	63.5		RmlC-like cupins superfamily protein
sunup.HSY0000290	4.51677	1	2	72.5		RNA binding (RRM/RBD/RNP motifs) family protein
sunup.02G0020020	4.65176	1	2	62.5		RNA-dependent RNA polymerase 1
sunup.04G0001480	4.61393	1	2	80.5		ROP binding protein kinases 1
sunup.01G0012310	4.47034	0	2	49.5		rotamase CYP 3
sunup.06G0004490	5.06965	1	2	91		rotamase CYP 3
sunup.03G0006610	5.26741	0	2	63.5		S-adenosyl-L-methionine-dependent methyltransferases superfamily protein
sunup.04G0004070	4.95529	1	2	61.5		S-adenosyl-L-methionine-dependent methyltransferases superfamily protein
sunup.06G0001720	5.49183	1	2	62		S-adenosyl-L-methionine-dependent methyltransferases superfamily protein
sunup.02G0002410	4.51505	1	2	91		S-adenosyl-L-methionine-dependent methyltransferases superfamily protein
sunup.01G0009210	4.99828	0	2	69	Cp_BBX21	salt tolerance homolog2
sunup.05G0015640	4.38865	0	2	58		SAUR-like auxin-responsive protein family
sunup.04G0025070	4.63629	0	2	69		Seven transmembrane MLO family protein
sunup.07G0009050	4.59243	0	2	49		Shaker pollen inward K+ channel
sunup.04G0025050	4.96647	0	2	73		silencing defective 5
sunup.09G0013500	5.44798	0	2	66		similar to RCD one 5
sunup.04G0006530	4.61651	1	2	74.5		SKU5 similar 17
sunup.09G0001350	4.85469	0	2	84.5		SLAC1 homologue 3
sunup.07G0002830	4.77472	0	2	117		Subtilase family protein
sunup.07G0017330	4.51677	1	2	72.5		sucrose phosphate synthase 1F
sunup.01G0002730	4.61393	1	2	80.5		sucrose synthase 5
sunup.08G0002620	4.33878	0	2	73.5		Sucrose-6F-phosphate phosphohydrolase family protein
sunup.07G0015930	4.47034	0	2	79.5		sulfate transporter 3;5
sunup.06G0002890	5.12382	0	2	54	Cp_TRF	telomere repeat binding factor 1
sunup.06G0019060	5.22786	0	2	89		temperature-induced lipocalin
sunup.02G0012330	5.06965	1	2	91		Terpenoid cyclases/Protein prenyltransferases superfamily protein
sunup.02G0022610	4.48495	0	2	52		Tetratricopeptide repeat (TPR)-like superfamily protein
sunup.03G0007980	4.62683	0	2	76.5		Tetratricopeptide repeat (TPR)-like superfamily protein
sunup.07G0005040	4.75838	0	2	57.5		Thioredoxin superfamily protein
sunup.07G0006800	5.06191	1	2	99		Thioredoxin superfamily protein
sunup.01G0009400	5.06191	1	2	99		TRAM, LAG1 and CLN8 (TLC) lipid-sensing domain containing protein
sunup.04G0020470	4.51677	1	2	72.5		Translation initiation factor SUI1 family protein
sunup.01G0025750	5.31212	0	2	74		Transmembrane amino acid transporter family protein
sunup.02G0002300	5.06191	1	2	99		Transmembrane amino acid transporter family protein
sunup.05G0023750	4.93379	0	2	53		two-pore channel 1
sunup.01G0005670	4.61393	1	2	80.5		Ubiquinol-cytochrome C reductase iron-sulfur subunit
sunup.05G0006920	5.06965	1	2	91		Ubiquitin related modifier 1
sunup.01G0002600	4.61393	1	2	80.5		UDP-GLUCOSE PYROPHOSPHORYLASE 1
sunup.09G0003540	5.41273	0	2	66.5		UDP-glucosyl transferase 89B1
sunup.02G0006780	5.61479	0	2	42.5		Uncharacterised protein family (UPF0497)
sunup.03G0008290	5.46604	0	2	59.5		Uncharacterised protein family SERF
sunup.06G0023260	4.6466	1	2	75		vacuolar ATPase subunit F family protein
sunup.03G0009480	5.22786	0	2	89		vacuolar protein sorting-associated protein 2.3
sunup.02G0010780	5.49183	1	2	62		VQ motif-containing protein
sunup.07G0004540	4.98366	0	2	83		VQ motif-containing protein
sunup.03G0023690	5.63371	0	2	56.5	Cp_HSFA4C-like	winged-helix DNA-binding transcription factor family protein
sunup.06G0008710	4.57696	1	2	63.5		xyloglucan endotransglucosylase/hydrolase 10
sunup.07G0019480	4.77472	0	2	117		xyloglucan endotransglucosylase/hydrolase 25
sunup.09G0002600	4.79536	0	2	54		YELLOW STRIPE like 3
sunup.09G0015650	4.49441	0	2	60.5		YELLOW STRIPE like 5
sunup.04G0025500	6.10662	0	2	60.5		Yippee family putative zinc-binding protein
sunup.09G0002510	4.91574	0	2	91.5		Yippee family putative zinc-binding protein
sunup.07G0016780	4.65778	0	2	101	Cp_ZAT3-like	zinc finger protein 3
sunup.06G0002170	6.10662	0	2	60.5		zinc finger protein 4
sunup.02G0019740	4.57954	1	2	85.5	Cp_ZAT4-like	zinc finger protein 4
sunup.02G0023980	4.51677	1	2	72.5		ZRT/IRT-like protein 2
sunup.01G0008000	4.94927	0	2	96
sunup.01G0021400	4.60447	1	2	52.5
sunup.03G0019260	4.79536	0	2	54
sunup.03G0025050	4.4712	0	2	71.5
sunup.05G0003800	4.59243	0	2	49
sunup.06G0000080	4.91058	0	2	64.5
sunup.06G0025370	5.06965	1	2	91
sunup.07G0000240	4.4583	0	2	92.5
sunup.08G0018510	4.77472	0	2	117
sunup.08G0002120	4.26913	0	2	84.5
sunup.08G0011000	5.57696	1	2	74.5
sunup.HSY0000310	4.77472	0	2	117
sunup.01G0012180	5.93293	0	1	20
sunup.01G0018600	5.09716	0	1	127
sunup.02G0000350	5.09716	0	1	127
sunup.02G0003880	5.41187	0	1	96
sunup.02G0013470	5.26053	0	1	43
sunup.02G0014750	5.72055	0	1	52
sunup.02G0022120	5.09716	0	1	127
sunup.02G0027000	5.09716	0	1	127
sunup.03G0017360	5.21754	0	1	55
sunup.03G0022150	5.51333	0	1	68
sunup.04G0000310	5.09716	0	1	127
sunup.04G0006220	5.09716	0	1	127
sunup.04G0024320	5.74979	0	1	107
sunup.05G0010160	5.21754	0	1	55
sunup.05G0019250	5.74979	0	1	107
sunup.07G0014980	4.69046	0	1	82
sunup.08G0015520	5.09716	0	1	127
sunup.09G0000690	5.09716	0	1	127
sunup.02G0008260	4.99484	0	1	68
sunup.03G0006720	4.7773	0	1	86
sunup.04G0025690	4.86414	0	1	96
sunup.05G0006420	7.11522	0	1	61
sunup.06G0001960	4.99484	0	1	68
sunup.06G0018580	5.26053	0	1	43
sunup.07G0001980	5.21754	0	1	55
sunup.07G0003710	7.11522	0	1	61
sunup.07G0006400	7.11522	0	1	61
sunup.08G0005590	5.33792	0	1	63
sunup.08G0016680	6.14617	0	1	56
sunup.09G0000280	5.52193	0	1	54
sunup.09G0006770	5.02322	0	1	54
sunup.09G0009930	5.74979	0	1	107
sunup.09G0011120	6.07911	0	1	64
sunup.09G0020270	4.7773	0	1	86
sunup.02G0004810	5.33792	0	1	63		2-oxoglutarate (2OG) and Fe(II)-dependent oxygenase superfamily protein
sunup.08G0011970	6.07911	0	1	64		2-oxoglutarate (2OG) and Fe(II)-dependent oxygenase superfamily protein
sunup.07G0019390	5.74979	0	1	107		4-coumarate:CoA ligase 2
sunup.01G0006040	7.11522	0	1	61		6-phosphogluconate dehydrogenase family protein
sunup.08G0018650	4.75924	0	1	75		A20/AN1-like zinc finger family protein
sunup.01G0008410	7.11522	0	1	61		AAA-ATPase 1
sunup.09G0016790	4.4239	0	1	97		ABC transporter, ATP-binding protein, putative, expressed
sunup.02G0007610	7.11522	0	1	61	Cp_ABCG6	ABC-2 type transporter family protein
sunup.08G0010580	5.02322	0	1	54		ABC-2 type transporter family protein
sunup.03G0010300	4.82029	0	1	67		aconitase 3
sunup.03G0021530	5.33792	0	1	63		acyl carrier protein 4
sunup.03G0000670	5.09716	0	1	127		Acyl-CoA N-acyltransferases (NAT) superfamily protein
sunup.05G0020110	7.11522	0	1	61		Acyl-CoA N-acyltransferases (NAT) superfamily protein
sunup.06G0023810	5.33792	0	1	63		Acyl-CoA N-acyltransferases (NAT) superfamily protein
sunup.06G0010130	4.82029	0	1	67		acyl-CoA oxidase 2
sunup.05G0002960	4.7773	0	1	86		Adenine nucleotide alpha hydrolases-like superfamily protein
sunup.HSY0000190	4.7773	0	1	86		ADP-ribosylation factor, putative, expressed
sunup.03G0002560	4.7773	0	1	86		aldehyde dehydrogenase 3F1
sunup.01G0004650	6.07911	0	1	64		Aldolase-type TIM barrel family protein
sunup.01G0015980	7.11522	0	1	61		allene oxide synthase
sunup.02G0004980	7.11522	0	1	61		Alpha/beta hydrolase related protein
sunup.02G0025840	5.54772	0	1	45		alpha/beta-Hydrolases superfamily protein
sunup.05G0002090	6.07911	0	1	64		alpha/beta-Hydrolases superfamily protein
sunup.04G0004310	5.33792	0	1	63		alpha/beta-Hydrolases superfamily protein
sunup.08G0003750	5.52193	0	1	54		alpha/beta-Hydrolases superfamily protein
sunup.07G0003970	5.52193	0	1	54		alpha-galactosidase 2
sunup.07G0001620	5.54772	0	1	45		Alternative oxidase family protein
sunup.06G0005970	4.99484	0	1	68		amino acid permease 2
sunup.06G0024800	5.52193	0	1	54		Amino acid permease family protein
sunup.08G0011230	6.07911	0	1	64		ammonium transporter 2
sunup.09G0000560	5.54772	0	1	45		AMP-dependent synthetase and ligase family protein
sunup.07G0021610	4.7773	0	1	86		AP2/B3 transcription factor family protein
sunup.04G0021210	5.5546	0	1	71		APS reductase 3
sunup.08G0015670	6.07911	0	1	64		Arabidopsis Inositol phosphorylceramide synthase 1
sunup.04G0018870	4.95013	0	1	81		Arabidopsis thaliana gibberellin 2-oxidase 1
sunup.05G0015830	4.86414	0	1	96		arginase
sunup.05G0009930	4.7773	0	1	86		ARM repeat superfamily protein
sunup.04G0005080	5.2055	0	1	20		armadillo repeat only 2
sunup.02G0025620	5.33792	0	1	63		ascorbate peroxidase 1
sunup.03G0013540	4.75924	0	1	75		asparaginyl-tRNA synthetase 2
sunup.03G0024960	7.11522	0	1	61		aspartate aminotransferase 1
sunup.03G0019870	5.21754	0	1	55		ATP-binding cassette 14
sunup.03G0000240	4.82029	0	1	67		AUX/IAA transcriptional regulator family protein
sunup.01G0008540	5.09716	0	1	127		Auxin efflux carrier family protein
sunup.09G0017330	5.02322	0	1	54		AWPM-19-like family protein
sunup.02G0003930	5.33792	0	1	63		AZA-guanine resistant1
sunup.04G0016020	5.74979	0	1	107		basic helix-loop-helix (bHLH) DNA-binding superfamily protein
sunup.06G0002240	5.33792	0	1	63		basic helix-loop-helix (bHLH) DNA-binding superfamily protein
sunup.08G0018590	5.41187	0	1	96		basic helix-loop-helix (bHLH) DNA-binding superfamily protein
sunup.01G0025550	4.7773	0	1	86		basic leucine-zipper 4
sunup.08G0003030	4.95013	0	1	81		BEL1-like homeodomain 1
sunup.04G0007850	5.09716	0	1	127		beta vacuolar processing enzyme
sunup.06G0015630	7.11522	0	1	61		BRI1-associated receptor kinase
sunup.09G0011440	5.09716	0	1	127		BTB and TAZ domain protein 1
sunup.05G0004530	6.07911	0	1	64		BTB and TAZ domain protein 3
sunup.01G0013530	6.18229	0	1	65		BTB/POZ domain-containing protein
sunup.09G0000710	5.09716	0	1	127		C2H2-like zinc finger protein
sunup.02G0001610	5.26053	0	1	43	Cp_ZAT5	C2H2-type zinc finger family protein
sunup.04G0012370	5.02322	0	1	54		calcineurin B-like protein 8
sunup.02G0019660	5.48495	0	1	31		Calcineurin-like metallo-phosphoesterase superfamily protein
sunup.06G0020320	6.07911	0	1	64		calcium exchanger 7
sunup.05G0009880	5.09716	0	1	127		Calcium-binding EF-hand family protein
sunup.01G0001850	7.11522	0	1	61		Calcium-dependent lipid-binding (CaLB domain) family protein
sunup.04G0019070	5.48495	0	1	31		Calcium-dependent lipid-binding (CaLB domain) family protein
sunup.06G0001900	5.93293	0	1	20		Calcium-dependent lipid-binding (CaLB domain) family protein
sunup.05G0022010	4.7773	0	1	86		Calcium-dependent phosphotriesterase superfamily protein
sunup.09G0002720	5.16681	0	1	75		Calcium-dependent protein kinase (CDPK) family protein
sunup.04G0005020	4.7773	0	1	86		calcium-dependent protein kinase 28
sunup.08G0000900	5.09716	0	1	127		calcium-dependent protein kinase 32
sunup.04G0011320	4.92003	0	1	71		calcium-dependent protein kinase 6
sunup.03G0005710	7.11522	0	1	61		calmodulin 8
sunup.09G0012120	5.09716	0	1	127		Calmodulin binding protein-like
sunup.07G0021840	5.09716	0	1	127		Calmodulin-binding protein
sunup.08G0002690	5.16681	0	1	75		calmodulin-domain protein kinase cdpk isoform 2
sunup.01G0015850	5.93293	0	1	20		calmodulin-like 41
sunup.05G0003790	7.11522	0	1	61		calreticulin 3
sunup.03G0004700	5.93293	0	1	20		Cam-binding protein 60-like G
sunup.05G0001580	4.71195	0	1	73		cAMP-regulated phosphoprotein 19-related protein
sunup.04G0011390	5.21754	0	1	55		cation/H+ exchanger 17
sunup.01G0001190	4.7773	0	1	86		CDK-activating kinase 4
sunup.01G0020870	5.09716	0	1	127		cellulose synthase 6
sunup.05G0020310	5.09716	0	1	127		cellulose synthase-like B4
sunup.02G0007580	5.2055	0	1	20		Chalcone-flavanone isomerase family protein
sunup.04G0018100	5.74979	0	1	107		Chaperone DnaJ-domain superfamily protein
sunup.06G0000170	4.99484	0	1	68		cold, circadian rhythm, and RNA binding 1
sunup.04G0020000	6.07911	0	1	64		Curculin-like (mannose-binding) lectin family protein
sunup.05G0024150	6.07911	0	1	64		cystatin B
sunup.08G0021050	4.71195	0	1	73		cystatin B
sunup.07G0002080	5.51333	0	1	68		Cystatin/monellin superfamily protein
sunup.06G0000720	5.2055	0	1	20		Cysteine/Histidine-rich C1 domain family protein
sunup.07G0000230	6.07911	0	1	64		cysteine-rich RLK (RECEPTOR-like protein kinase) 11
sunup.08G0008280	6.07911	0	1	64		cysteine-rich RLK (RECEPTOR-like protein kinase) 3
sunup.06G0003270	5.51333	0	1	68		cytochrome BC1 synthesis
sunup.07G0009060	5.26053	0	1	43		Cytochrome bd ubiquinol oxidase, 14kDa subunit
sunup.05G0005760	5.2055	0	1	20		Cytochrome c oxidase subunit Vc family protein
sunup.02G0017670	4.82029	0	1	67		cytochrome c-2
sunup.09G0004110	5.09716	0	1	127		cytochrome P450, family 706, subfamily A, polypeptide 4
sunup.09G0004190	5.09716	0	1	127		cytochrome P450, family 706, subfamily A, polypeptide 6
sunup.03G0013950	5.16681	0	1	75		cytochrome P450, family 82, subfamily G, polypeptide 1
sunup.06G0014550	5.16681	0	1	75		cytochrome P450, family 86, subfamily B, polypeptide 1
sunup.05G0007430	5.89252	0	1	42		cytochrome P450, family 87, subfamily A, polypeptide 2
sunup.02G0005840	4.66036	0	1	72		DA1-related protein 2
sunup.08G0006010	4.69046	0	1	82		dehydration-induced protein (ERD15)
sunup.01G0013950	7.11522	0	1	61		Dehydrin family protein
sunup.04G0001540	7.11522	0	1	61		Deoxyxylulose-5-phosphate synthase
sunup.02G0009390	5.09716	0	1	127		DNA binding
sunup.08G0005350	5.51333	0	1	68		don-glucosyltransferase 1
sunup.08G0003240	5.5546	0	1	71		Double Clp-N motif-containing P-loop nucleoside triphosphate hydrolases superfamily protein
sunup.02G0022760	4.92003	0	1	71		Duplicated homeodomain-like superfamily protein
sunup.05G0024060	4.92003	0	1	71		early nodulin-like protein 18
sunup.09G0003870	5.48495	0	1	31		Embryo-specific protein 3, (ATS3)
sunup.08G0016690	5.09716	0	1	127		endomembrane-type CA-ATPase 4
sunup.06G0011270	5.52193	0	1	54		Endosomal targeting BRO1-like domain-containing protein
sunup.06G0016960	5.09716	0	1	127		essential meiotic endonuclease 1B
sunup.03G0006400	7.11522	0	1	61	Cp_ERF7	ethylene response factor 1
sunup.05G0005030	4.4239	0	1	97	Cp_RAP2-2-like	ethylene-responsive element binding protein
sunup.03G0020710	6.07911	0	1	64		Eukaryotic aspartyl protease family protein
sunup.05G0023850	5.26053	0	1	43		expressed protein
sunup.02G0008240	4.7773	0	1	86		EXS (ERD1/XPR1/SYG1) family protein
sunup.02G0027410	4.75924	0	1	75		FAD/NAD(P)-binding oxidoreductase
sunup.01G0024630	5.26053	0	1	43		FAD-binding Berberine family protein
sunup.09G0019600	6.07911	0	1	64		FAD-binding Berberine family protein
sunup.08G0010160	6.07911	0	1	64		FAD-dependent oxidoreductase family protein
sunup.04G0026120	5.26053	0	1	43		FASCICLIN-like arabinogalactan protein 21 precursor
sunup.03G0011490	6.07911	0	1	64		F-box and associated interaction domains-containing protein
sunup.08G0006060	7.11522	0	1	61		ferretin 1
sunup.09G0000910	4.71195	0	1	73		ferric reduction oxidase 2
sunup.02G0001930	5.41187	0	1	96		ferrochelatase 1
sunup.04G0004590	7.11522	0	1	61		ferulic acid 5-hydroxylase 1
sunup.07G0001560	4.7773	0	1	86		fibrillin
sunup.04G0004980	5.48495	0	1	31		flavanone 3-hydroxylase
sunup.04G0004660	5.74979	0	1	107		fructose-bisphosphate aldolase 2
sunup.02G0026160	6.07911	0	1	64		Galactose oxidase/kelch repeat superfamily protein
sunup.01G0020000	7.11522	0	1	61		Galactosyltransferase family protein
sunup.02G0002240	4.92003	0	1	71		galactosyltransferase1
sunup.09G0003740	5.33792	0	1	63		galacturonosyltransferase 11
sunup.09G0017400	4.4239	0	1	97		GDSL-like Lipase/Acylhydrolase superfamily protein
sunup.06G0021960	5.52193	0	1	54		GDSL-like Lipase/Acylhydrolase superfamily protein
sunup.06G0022020	4.92003	0	1	71		GDSL-like Lipase/Acylhydrolase superfamily protein
sunup.01G0017130	5.26053	0	1	43		Gibberellin-regulated family protein
sunup.09G0009070	6.07911	0	1	64		glucuronidase 2
sunup.02G0019050	7.11522	0	1	61		glutamate decarboxylase 4
sunup.09G0008150	5.41187	0	1	96		glutamate dehydrogenase 2
sunup.06G0013050	5.89252	0	1	42		glutamate receptor 2
sunup.03G0014870	5.54772	0	1	45		glutamate receptor 5
sunup.07G0015180	5.09716	0	1	127		glutamine dumper 1
sunup.07G0019720	4.82029	0	1	67		glutamine dumper 3
sunup.01G0002200	4.99484	0	1	68		glutamine synthase clone R1
sunup.03G0006530	7.11522	0	1	61		glutathione S-transferase tau 7
sunup.08G0015570	6.07911	0	1	64		glutathione S-transferase TAU 8
sunup.03G0003320	4.99484	0	1	68		glutathione synthetase 2
sunup.03G0010840	5.50301	0	1	27		glycosyl hydrolase 9B8
sunup.04G0012150	5.09716	0	1	127		glycosyl hydrolase 9C2
sunup.05G0024530	6.18229	0	1	65		Glycosyl hydrolase family protein
sunup.06G0002690	5.26053	0	1	43		Glycosyl hydrolase family protein
sunup.06G0002820	5.09716	0	1	127		Glycosyl hydrolase superfamily protein
sunup.01G0003650	4.86414	0	1	96		golgin candidate 6
sunup.01G0005410	5.51333	0	1	68		GRAM domain family protein
sunup.06G0007640	5.54772	0	1	45		GTP cyclohydrolase II
sunup.07G0019010	4.71195	0	1	73		H(+)-ATPase 2
sunup.07G0014830	5.26053	0	1	43		H(+)-ATPase 5
sunup.02G0005410	5.74979	0	1	107		HAD superfamily, subfamily IIIB acid phosphatase
sunup.02G0024080	4.86414	0	1	96		Haloacid dehalogenase-like hydrolase (HAD) superfamily protein
sunup.09G0004430	4.71195	0	1	73		Haloacid dehalogenase-like hydrolase (HAD) superfamily protein
sunup.02G0006690	5.20464	0	1	103		heat shock cognate protein 70-1
sunup.05G0001780	4.7773	0	1	86		Heavy metal transport/detoxification superfamily protein
sunup.09G0001130	4.69046	0	1	82		Heavy metal transport/detoxification superfamily protein
sunup.02G0007590	4.7773	0	1	86		hercules receptor kinase 1
sunup.05G0008520	5.48495	0	1	31	Cp_RVE5	Homeodomain-like superfamily protein
sunup.07G0002060	5.26053	0	1	43		HOPZ-ACTIVATED RESISTANCE 1
sunup.01G0024330	4.92003	0	1	71		HSP20-like chaperones superfamily protein
sunup.02G0023270	5.2055	0	1	20		HSP20-like chaperones superfamily protein
sunup.09G0005860	4.71195	0	1	73		HSP20-like chaperones superfamily protein
sunup.03G0023590	4.75924	0	1	75		HVA22-like protein F
sunup.04G0011940	4.69046	0	1	82		HXXXD-type acyl-transferase family protein
sunup.04G0006940	4.7773	0	1	86		hydroxymethylglutaryl-CoA synthase / HMG-CoA synthase / 3-hydroxy-3-methylglutaryl coenzyme A synthase
sunup.04G0001910	5.09716	0	1	127		hydroxyproline-rich glycoprotein family protein
sunup.01G0025950	5.50301	0	1	27		Inositol 1,3,4-trisphosphate 5/6-kinase family protein
sunup.05G0004610	4.82029	0	1	67		Integrin-linked protein kinase family
sunup.09G0017420	6.07911	0	1	64		Integrin-linked protein kinase family
sunup.01G0009690	5.26053	0	1	43		jasmonic acid carboxyl methyltransferase
sunup.01G0005810	6.07911	0	1	64		K+ uptake transporter 3
sunup.01G0014670	5.2055	0	1	20	Cp_PI	K-box region and MADS-box transcription factor family protein
sunup.04G0004500	5.16681	0	1	75	Cp_MADS2	K-box region and MADS-box transcription factor family protein
sunup.02G0009320	4.99484	0	1	68	Cp_CAL1	K-box region and MADS-box transcription factor family protein
sunup.08G0008250	5.09716	0	1	127	Cp_KNAT6-like	KNOTTED1-like homeobox gene 6
sunup.02G0011180	4.71195	0	1	73		Late embryogenesis abundant (LEA) hydroxyproline-rich glycoprotein family
sunup.08G0003200	5.93293	0	1	20		Late embryogenesis abundant (LEA) hydroxyproline-rich glycoprotein family
sunup.01G0026430	5.48495	0	1	31		Leucine-rich receptor-like protein kinase family protein
sunup.02G0015780	5.09716	0	1	127		Leucine-rich receptor-like protein kinase family protein
sunup.06G0008500	7.11522	0	1	61		Leucine-rich receptor-like protein kinase family protein
sunup.09G0014040	5.48495	0	1	31		Leucine-rich receptor-like protein kinase family protein
sunup.03G0016010	4.7773	0	1	86		Leucine-rich repeat (LRR) family protein
sunup.02G0004530	5.74979	0	1	107		Leucine-rich repeat protein kinase family protein
sunup.09G0019470	5.09716	0	1	127		lipid transfer protein 12
sunup.02G0004600	5.09716	0	1	127	Cp_LBD21	LOB domain-containing protein 21
sunup.06G0002600	5.09716	0	1	127		LOB domain-containing protein 38
sunup.09G0013140	4.7773	0	1	86		MAC/Perforin domain-containing protein
sunup.01G0008140	4.75924	0	1	75		magnesium transporter 9
sunup.03G0001130	5.52193	0	1	54		Major facilitator superfamily protein
sunup.08G0020370	5.09716	0	1	127		Major facilitator superfamily protein
sunup.07G0015370	5.52193	0	1	54		Major facilitator superfamily protein
sunup.01G0000730	7.11522	0	1	61		Mannose-6-phosphate isomerase, type I
sunup.01G0009480	5.5546	0	1	71		Mannose-binding lectin superfamily protein
sunup.04G0004210	5.09716	0	1	127		MAP kinase 7
sunup.03G0014840	5.26053	0	1	43		MATE efflux family protein
sunup.09G0008100	5.54772	0	1	45		metacaspase 1
sunup.02G0024400	5.50301	0	1	27		metallothionein 2B
sunup.01G0006760	5.20464	0	1	103		Mitochondrial substrate carrier family protein
sunup.05G0019030	5.20464	0	1	103		Mitochondrial substrate carrier family protein
sunup.07G0017880	7.11522	0	1	61		Mitochondrial substrate carrier family protein
sunup.09G0004520	5.51333	0	1	68		mitochondrion-localized small heat shock protein 23.6
sunup.02G0025630	5.93293	0	1	20		mitogen-activated protein kinase 3
sunup.04G0000380	5.26053	0	1	43		mitogen-activated protein kinase kinase kinase 19
sunup.01G0020070	7.11522	0	1	61		mitogen-activated protein kinase kinase kinase 9
sunup.04G0017820	5.74979	0	1	107		Mono-/di-acylglycerol lipase, N-terminal;Lipase, class 3
sunup.01G0024740	7.11522	0	1	61		monooxygenase 1
sunup.01G0024750	7.11522	0	1	61		monooxygenase 1
sunup.03G0010400	5.74979	0	1	107	Cp_MYB101	myb domain protein 101
sunup.02G0026860	5.51333	0	1	68	Cp_MYB62-like	myb domain protein 62
sunup.01G0014930	6.07911	0	1	64		NAD kinase 2
sunup.01G0001660	5.26053	0	1	43		NAD(P)-binding Rossmann-fold superfamily protein
sunup.04G0004780	5.16681	0	1	75		NAD(P)-binding Rossmann-fold superfamily protein
sunup.08G0009990	7.11522	0	1	61		NAD(P)-linked oxidoreductase superfamily protein
sunup.07G0013450	7.11522	0	1	61		NADP-malic enzyme 3
sunup.01G0000260	5.48495	0	1	31		NagB/RpiA/CoA transferase-like superfamily protein
sunup.03G0004960	5.21754	0	1	55		nicotianamine synthase 3
sunup.05G0012300	5.26053	0	1	43		NITRATE TRANSPORTER 1.8
sunup.08G0006620	5.16681	0	1	75		nitrate transporter 1:2
sunup.01G0008920	5.21754	0	1	55		NOD26-like intrinsic protein 4;2
sunup.08G0000610	4.7773	0	1	86		nodulin MtN21 /EamA-like transporter family protein
sunup.04G0012610	5.21754	0	1	55		Nodulin MtN3 family protein
sunup.03G0004370	4.99484	0	1	68		Nodulin MtN3 family protein
sunup.04G0007030	5.74979	0	1	107		non-yellowing 1
sunup.03G0012070	4.63457	0	1	72	Cp_NFYB3-like	nuclear factor Y, subunit B3
sunup.04G0012250	5.16681	0	1	75		nucleoside diphosphate kinase, putative, expressed
sunup.04G0000680	6.07911	0	1	64		Nucleotide-diphospho-sugar transferases superfamily protein
sunup.07G0003310	6.07911	0	1	64		Octicosapeptide/Phox/Bem1p family protein
sunup.09G0012350	5.09716	0	1	127		Octicosapeptide/Phox/Bem1p family protein
sunup.08G0007980	5.09716	0	1	127		O-Glycosyl hydrolases family 17 protein
sunup.09G0002980	6.07911	0	1	64		O-methyltransferase 1
sunup.01G0013890	7.11522	0	1	61		OPC-8:0 CoA ligase1
sunup.09G0016080	5.48495	0	1	31		organic cation/carnitine transporter1
sunup.04G0022480	5.26053	0	1	43		Outward rectifying potassium channel protein
sunup.05G0001880	4.63457	0	1	72		oxidoreductase, 2OG-Fe(II) oxygenase family protein
sunup.03G0013850	7.11522	0	1	61		Oxidoreductase, zinc-binding dehydrogenase family protein
sunup.06G0023120	7.11522	0	1	61		pathogenesis-related 4
sunup.02G0018280	4.7773	0	1	86		Pathogenesis-related thaumatin superfamily protein
sunup.08G0020900	5.74979	0	1	107		Pathogenesis-related thaumatin superfamily protein
sunup.03G0007850	5.93293	0	1	20		Pectin lyase-like superfamily protein
sunup.05G0016080	4.7773	0	1	86		Pectin lyase-like superfamily protein
sunup.01G0007710	4.7773	0	1	86		pectin methylesterase 31
sunup.03G0018940	4.7773	0	1	86		Pectinacetylesterase family protein
sunup.07G0000890	5.09716	0	1	127		Peroxidase superfamily protein
sunup.09G0019130	5.09716	0	1	127		Peroxidase superfamily protein
sunup.01G0024590	5.21754	0	1	55		pfkB-like carbohydrate kinase family protein
sunup.01G0026100	5.16681	0	1	75		phosphoenolpyruvate carboxykinase 1
sunup.05G0009450	5.74979	0	1	107		phosphoinositide 4-kinase gamma 4
sunup.08G0006930	7.11522	0	1	61		phospholipid-transporting ATPase, putative, expressed
sunup.02G0004470	5.74979	0	1	107		PLAC8 family protein
sunup.04G0010480	5.20464	0	1	103		PLAC8 family protein
sunup.07G0019880	4.7773	0	1	86		plant natriuretic peptide A
sunup.06G0009840	5.93293	0	1	20		Plant U-Box 15
sunup.06G0001650	4.4239	0	1	97		plant U-box 26
sunup.03G0013290	4.75924	0	1	75		PLAT/LH2 domain-containing lipoxygenase family protein
sunup.01G0021060	4.86414	0	1	96		PLATZ transcription factor family protein
sunup.04G0004160	7.11522	0	1	61		P-loop containing nucleoside triphosphate hydrolases superfamily protein
sunup.02G0004840	6.18229	0	1	65		Pollen Ole e 1 allergen and extensin family protein
sunup.07G0001670	4.82029	0	1	67		poly(A) polymerase 1
sunup.03G0023080	7.11522	0	1	61		polyamine oxidase 2
sunup.01G0002840	7.11522	0	1	61		polyamine oxidase 4
sunup.09G0003360	5.33792	0	1	63		porphyromonas-type peptidyl-arginine deiminase family protein
sunup.01G0008990	5.93293	0	1	20		Potassium transporter family protein
sunup.01G0004030	6.18229	0	1	65		PQ-loop repeat family protein / transmembrane family protein
sunup.02G0004290	5.52193	0	1	54		prenylated RAB acceptor 1.B1
sunup.02G0024270	5.74979	0	1	107		protein kinase 1B
sunup.01G0000950	6.18229	0	1	65		Protein kinase superfamily protein
sunup.04G0006170	5.51333	0	1	68		Protein kinase superfamily protein
sunup.04G0015200	4.7773	0	1	86		Protein kinase superfamily protein
sunup.07G0000110	5.26053	0	1	43		Protein of unknown function (DUF1218)
sunup.02G0019730	5.09716	0	1	127		Protein of unknown function (DUF1423)
sunup.09G0002920	5.09716	0	1	127		Protein of unknown function (DUF1635)
sunup.09G0006250	5.09716	0	1	127		Protein of unknown function (DUF1666)
sunup.05G0025720	5.09716	0	1	127		Protein of unknown function (DUF3049)
sunup.05G0008970	5.09716	0	1	127		Protein of unknown function (DUF3133)
sunup.01G0019640	5.93293	0	1	20		Protein of unknown function (DUF3511)
sunup.03G0013690	5.74979	0	1	107		Protein of unknown function (DUF506)
sunup.08G0009430	4.69046	0	1	82		Protein of unknown function (DUF567)
sunup.03G0025900	4.4239	0	1	97		Protein of unknown function (DUF581)
sunup.03G0002290	5.26053	0	1	43		Protein of unknown function (DUF604)
sunup.02G0020620	5.09716	0	1	127		Protein of unknown function (DUF607)
sunup.05G0024740	5.74979	0	1	107		Protein of unknown function (DUF630 and DUF632)
sunup.03G0024090	5.09716	0	1	127		Protein of unknown function (DUF640)
sunup.09G0019410	5.09716	0	1	127		Protein of unknown function (DUF640)
sunup.07G0005760	5.09716	0	1	127		Protein of unknown function (DUF688)
sunup.03G0004360	4.92003	0	1	71		Protein of unknown function, DUF538
sunup.05G0003170	5.5546	0	1	71		Protein of unknown function, DUF538
sunup.06G0022920	5.33792	0	1	63		Protein of unknown function, DUF593
sunup.07G0009390	4.82029	0	1	67		Protein phosphatase 2C family protein
sunup.02G0006020	5.74979	0	1	107		protein phosphatase 2CA
sunup.01G0006670	4.80224	0	1	81		purine permease 3
sunup.09G0004730	5.09716	0	1	127		purple acid phosphatase 17
sunup.05G0010920	5.51333	0	1	68		purple acid phosphatase 29
sunup.08G0008570	5.54772	0	1	45		Purple acid phosphatases superfamily protein
sunup.01G0013870	5.33792	0	1	63		Putative lysine decarboxylase family protein
sunup.08G0003270	5.02322	0	1	54		Putative lysine decarboxylase family protein
sunup.08G0006830	4.75924	0	1	75		Putative membrane lipoprotein
sunup.09G0012580	5.09716	0	1	127		quinolinate synthase
sunup.02G0022560	4.92003	0	1	71		Quinone reductase family protein
sunup.06G0010570	5.51333	0	1	68		RAB GTPase homolog H1E
sunup.04G0020650	5.49871	0	1	72		Ras-related small GTP-binding family protein
sunup.02G0007950	5.74979	0	1	107	Cp_RAP2-7-like	related to AP2.7
sunup.05G0007550	5.33792	0	1	63		Remorin family protein
sunup.09G0003270	6.07911	0	1	64		response to low sulfur 2
sunup.01G0006690	4.7773	0	1	86		reversibly glycosylated polypeptide 1
sunup.02G0002320	5.09716	0	1	127		RING/FYVE/PHD zinc finger superfamily protein
sunup.02G0018240	5.89252	0	1	42		RING/U-box superfamily protein
sunup.03G0012330	5.48495	0	1	31		RING/U-box superfamily protein
sunup.04G0001070	6.07911	0	1	64		RING/U-box superfamily protein
sunup.01G0020500	4.99484	0	1	68		RING/U-box superfamily protein
sunup.05G0016700	4.92003	0	1	71		RING/U-box superfamily protein
sunup.01G0008050	4.80224	0	1	81		RING/U-box superfamily protein with ARM repeat domain
sunup.01G0002030	4.92003	0	1	71		RNA-binding (RRM/RBD/RNP motifs) family protein
sunup.04G0004020	5.09716	0	1	127		S-adenosyl-L-methionine-dependent methyltransferases superfamily protein
sunup.04G0004060	5.09716	0	1	127		S-adenosyl-L-methionine-dependent methyltransferases superfamily protein
sunup.04G0024470	5.74979	0	1	107		S-adenosyl-L-methionine-dependent methyltransferases superfamily protein
sunup.01G0013900	7.11522	0	1	61		SAUR-like auxin-responsive protein family
sunup.09G0002710	5.16681	0	1	75		SAUR-like auxin-responsive protein family
sunup.02G0020040	4.92003	0	1	71		Sec14p-like phosphatidylinositol transfer family protein
sunup.08G0000880	7.11522	0	1	61		seed imbibition 2
sunup.06G0004820	5.74979	0	1	107		Senescence/dehydration-associated protein-related
sunup.07G0021320	7.11522	0	1	61		signal recognition particle receptor alpha subunit family protein
sunup.03G0010520	5.2055	0	1	20		SLAC1 homologue 1
sunup.06G0010040	4.99484	0	1	68		slufate transporter 2;1
sunup.03G0014110	5.26053	0	1	43		small ubiquitin-like modifier 2
sunup.07G0016540	5.09716	0	1	127		smr (Small MutS Related) domain-containing protein
sunup.09G0004070	5.16681	0	1	75		SPFH/Band 7/PHB domain-containing membrane-associated protein family
sunup.04G0021380	7.11522	0	1	61		Stigma-specific Stig1 family protein
sunup.01G0023500	4.99484	0	1	68		Subtilase family protein
sunup.01G0012420	5.20464	0	1	103		Target of Myb protein 1
sunup.06G0023880	5.09716	0	1	127		Tetratricopeptide repeat (TPR)-like superfamily protein
sunup.03G0014460	7.11522	0	1	61		Tetratricopeptide repeat (TPR)-like superfamily protein
sunup.04G0003900	7.11522	0	1	61		Tetratricopeptide repeat (TPR)-like superfamily protein
sunup.01G0012470	4.99484	0	1	68		Thiamin diphosphate-binding fold (THDP-binding) superfamily protein
sunup.08G0006750	5.21754	0	1	55		thioredoxin H-type 7
sunup.05G0002440	4.71195	0	1	73		Thioredoxin superfamily protein
sunup.08G0003420	5.09716	0	1	127		TLD-domain containing nucleolar protein
sunup.08G0020060	5.52193	0	1	54		TRAF-like family protein
sunup.08G0020090	4.7773	0	1	86		TRAF-like family protein
sunup.08G0020100	4.7773	0	1	86		TRAF-like family protein
sunup.03G0020120	5.09716	0	1	127		Transcription factor jumonji (jmj) family protein / zinc finger (C5HC2 type) family protein
sunup.01G0021150	4.7773	0	1	86		Transducin/WD40 repeat-like superfamily protein
sunup.04G0017270	4.92003	0	1	71		translocase of inner mitochondrial membrane 23
sunup.01G0022930	5.09716	0	1	127		Transmembrane amino acid transporter family protein
sunup.02G0005250	5.09716	0	1	127		Transmembrane amino acid transporter family protein
sunup.01G0023080	4.7773	0	1	86		transmembrane protein G1P-related 1
sunup.07G0019810	4.95013	0	1	81		trehalose phosphatase/synthase 11
sunup.08G0007610	5.48495	0	1	31		trehalose-phosphatase/synthase 9
sunup.01G0000120	6.18229	0	1	65		TRICHOME BIREFRINGENCE-LIKE 19
sunup.04G0019720	5.02322	0	1	54		TRICHOME BIREFRINGENCE-LIKE 38
sunup.03G0024500	5.33792	0	1	63		TRICHOME BIREFRINGENCE-LIKE 39
sunup.07G0020020	7.11522	0	1	61		ubiquitin family protein, putative, expressed
sunup.02G0000800	5.89252	0	1	42		ubiquitin-like protein 5
sunup.02G0011450	5.54772	0	1	45		UDP-D-apiose/UDP-D-xylose synthase 2
sunup.02G0016270	5.02322	0	1	54		UDP-glucosyl transferase 71C4
sunup.06G0001820	5.72055	0	1	52		UDP-glucosyl transferase 73B3
sunup.02G0006650	5.26053	0	1	43		Uncharacterised protein family (UPF0497)
sunup.06G0000740	5.21754	0	1	55		Uncharacterised protein family (UPF0497)
sunup.09G0010730	6.07911	0	1	64		Uncharacterised protein family (UPF0497)
sunup.01G0023470	5.33792	0	1	63		Uncharacterised protein family SERF
sunup.06G0000350	5.74979	0	1	107		unknown seed protein like 1
sunup.01G0024170	5.26053	0	1	43		Vacuolar iron transporter (VIT) family protein
sunup.02G0018820	4.99484	0	1	68		Vacuolar iron transporter (VIT) family protein
sunup.02G0016090	5.20464	0	1	103		VACUOLAR SORTING RECEPTOR 7
sunup.02G0010320	6.18229	0	1	65		Vesicle transport v-SNARE family protein
sunup.HSY0001490	5.74979	0	1	107		Vps51/Vps67 family (components of vesicular transport) protein
sunup.07G0014090	4.71195	0	1	73		VQ motif-containing protein
sunup.09G0018780	6.07911	0	1	64		VQ motif-containing protein
sunup.04G0009660	4.99484	0	1	68	Cp_HSFB2B	winged-helix DNA-binding transcription factor family protein
sunup.09G0014570	5.48495	0	1	31		xylem cysteine peptidase 1
sunup.01G0005900	6.18229	0	1	65		xyloglucan endotransglucosylase/hydrolase 5
sunup.01G0002950	6.07911	0	1	64		YELLOW STRIPE like 7
sunup.04G0000320	5.09716	0	1	127		zeaxanthin epoxidase (ZEP) (ABA1)
sunup.02G0016310	4.99484	0	1	68		zinc transporter 1 precursor
sunup.01G0002700	4.75924	0	1	75	Cp_NAC86-like
sunup.01G0005000	5.26053	0	1	43
sunup.01G0005030	4.99484	0	1	68
sunup.01G0018930	5.21754	0	1	55
sunup.02G0016970	5.21754	0	1	55
sunup.02G0020220	5.21754	0	1	55
sunup.02G0026530	5.09716	0	1	127
sunup.03G0003210	5.02322	0	1	54
sunup.03G0021110	4.63457	0	1	72
sunup.03G0026480	5.09716	0	1	127
sunup.04G0008900	5.09716	0	1	127
sunup.04G0016380	5.21754	0	1	55
sunup.04G0020890	5.09716	0	1	127
sunup.05G0005600	4.71195	0	1	73
sunup.05G0006750	4.71195	0	1	73
sunup.05G0006820	5.16681	0	1	75
sunup.05G0007920	5.41187	0	1	96
sunup.05G0009080	5.21754	0	1	55
sunup.06G0021000	4.63457	0	1	72
sunup.07G0002410	4.71195	0	1	73
sunup.07G0009940	5.09716	0	1	127
sunup.03G0017220	5.26053	0	1	43
sunup.04G0002410	5.26053	0	1	43
sunup.04G0009120	7.11522	0	1	61
sunup.06G0019180	5.21754	0	1	55
sunup.07G0001540	4.7773	0	1	86
sunup.07G0002780	4.7773	0	1	86
sunup.07G0010210	5.26053	0	1	43
sunup.08G0007090	7.11522	0	1	61
sunup.08G0009100	5.74979	0	1	107
sunup.08G0009330	4.71195	0	1	73
sunup.08G0020010	6.07911	0	1	64
sunup.09G0010280	5.02322	0	1	54
sunup.09G0012800	4.63457	0	1	72
sunup.HSY0001110	5.74979	0	1	107
