# Supplementary material for: Gene regulation network analyses of pistil development in papaya
Source: BMC Genomics. 2022 Jan 5;23:8. doi: 10.1186/s12864-021-08197-7 (PMC8729085; doi:10.1186/s12864-021-08197-7)
Supplement: Supplementary file 15 — Additional file 15. The expression information of important genes at different developmental stages in this study. [file 12864_2021_8197_MOESM15_ESM.xlsx]

## Sheet: Sheet1
The expression information of important genes at different developmental stages in this study
GeneID	Symbol	FS1_FPKM	FS2-3_FPKM	FS4_FPKM	MS1_FPKM	MS2-3_FPKM	MS4_FPKM	Female_1-6mm_mix_flower	Male_1-6mm_mix_flower
sunup.05G0006810	CpAGL6	14.6647	4.42833	0.0366667	66.2113	0.499	0.192667	11.63	38.26
sunup.04G0000360	CpHEC2	2.60133	17.2563	5.95	0.0496667	0.0375167	0.0422	2.71	0.88
sunup.03G0006060	CpSUPL	1.95	2.61533	8.672	0.0779333	0.0958333	0	1.26	0.16
sunup.01G0026370	CpAGL11	2.97133	37.8377	119.782	0.0733333	0.0115667	0.0895667	10.66	0.16
sunup.01G0022430	CpSVPL	1.87367	1.637	1.06867	0.0124667	0.965667	1.923	2.57	2.17
sunup.02G0012880	CpTGA9	2.67033	12.3903	3.76	4.88867	0.486667	0.299667	1.86	11.07
sunup.01G0000330	CpCYC	4.32333	1.84867	2.59233	14.1963	0.472667	0.268	11	19.63
sunup.04G0001590	CpDOF5.7L	9.57367	3.02483	2.702	5.885	1.44	0.0876667	3.87	3.16
sunup.04G0003750	CpHBI1L	13.0577	1.22617	5.212	9.99867	1.7035	0.483333	8.28	24.99
sunup.03G0023770	CpZAT11	2.51467	7.194	22.6	5.32167	2.0515	0.161667	2.87	1.96
sunup.05G0010320	CpMYC2	19.6743	18.7303	9.237	15.5903	19.644	0.652333	19.71	49.54
sunup.08G0004940	CpATH51	23.5047	8.8055	7.347	10.247	0.7865	0.08	9.36	16.84
sunup.02G0001210	CpbHLH30	6.81633	9.947	8.162	7.933	2.84567	0.742	21.71	25.25
sunup.02G0008550	CpWIP6	6.47167	13.3663	8.35933	3.78467	2.95917	0.246333	1.76	4.16
sunup.02G0002680	CpPRE5L	0.378	9.512	29.45	16.9933	0.732333	0.324667	4.98	21.98
sunup.09G0005320	CpWOX1	7.64133	25.0047	23.3087	3.91733	0.6165	0.605667	6.04	3.61
sunup.03G0015290	CpSCL32	0.969333	3.97467	22.419	0.163667	0.0658333	0.236	2.43	0.13
sunup.04G0013610	CpBLH4	15.4893	2.26467	9.25267	10.665	0.43	0.171333	9.64	12.87
sunup.03G0020730	CpMUTE	5.28967	0.739667	0.833667	8.69967	6.3495	0.465	4.6	6.36
sunup.06G0008830	CpAMS	0.14	0.310167	0.279	0.346333	1.7835	0.185667	0.14	468.89
sunup.01G0006170	CpBZIP43L	0.625333	1.45417	0.154	4.034	13.7438	6.15967	0.63	6.64
sunup.08G0003710	CpNAC90L	1.069	0.0891667	0.486	2.481	0.0791667	4.898	132.81	25.08
sunup.02G0022760	CpDIV	0.481333	1.3785	0.425667	5.03833	5.88767	15.379	7.27	21.81
sunup.06G0024960	CpMYB5	0.623333	0.212833	0.410667	3.45733	0.781167	12.508	4.89	5.14
sunup.02G0009410	CYP85A1	1.532	4.60967	1.67267	0.367667	0.0158333	0.0823333	0.34	0.06
sunup.07G0008920	YUCCA4	10.5243	26.484	26.417	11.514	0.2455	0.254667	3	1.8
sunup.08G0003540	NIT4	20.314	21.8487	12.875	11.246	12.2342	7.263	7.96	14.73
sunup.09G0014740	TAR2	15.8127	22.5482	29.9	18.5013	7.718	4.731	17.17	25.88
sunup.02G0023040	CpBSK3	21.5033	21.2767	21.8233	15.405	8.633	20.9153	47.7	32.42
sunup.07G0019480	CpTCH4	144.964	141.55	5.376	54.5433	70.0162	17.5817	13.76	17.87
sunup.03G0003150	CpCYCD3-1	92.6123	54.2535	34.7	5.20533	6.47417	3.05767	66.23	12.41
sunup.03G0021310	CpCYCD3-2	141.537	124.203	70.5537	72.1953	47.0605	41.6077	156.46	121.38
sunup.05G0010320	CpCYCD3-3	19.6743	18.7303	9.237	15.5903	19.644	0.652333	19.71	49.54
sunup.06G0004680	CpLAX2	84.0123	137.79	198.945	80.4323	33.7907	4.09467	52.75	77.07
sunup.03G0007200	CpIAA13	14.3693	17.2817	19.0517	14.8573	20.0558	6.94933	14.4	17.18
sunup.05G0011320	CpIAA30	2.18433	3.85717	6.74967	1.777	2.15	1.267	37.38	31.48
sunup.02G0027100	CpIAA34	1.08067	8.12333	25.0933	0.866	0.416833	1.746	6.41	2.36
sunup.07G0015250	CpIAA8	133.591	157.816	329.462	159.202	75.97	88.502	217.38	163.3
sunup.01G0011980	CpMP	125.61	171.089	196.023	108.157	56.7538	31.524	90.78	111.12
sunup.07G0010760	CpNPH4	31.343	33.4403	31.5617	16.8857	22.7863	16.2187	23.18	37.05
sunup.04G0024070	CpGH3.1	73.9193	45.2547	36.9753	19.2503	11.4563	1.76867	30.72	21.97

## Sheet: Sheet2
				Gene	FF16	MF16
				sunup.01G0000010	67.81	65.99
				sunup.01G0000020	9.92	12.7
				sunup.01G0000030	68.32	119.58
				sunup.01G0000040	24.96	33.83
				sunup.01G0000050	2.76	4.38
				sunup.01G0000060	36.42	34.68
				sunup.01G0000070	184.53	209.39
				sunup.01G0000080	16.78	19.08
				sunup.01G0000090	6.74	13.5
				sunup.01G0000100	28.43	52.74
				sunup.01G0000110	18.81	20.72
				sunup.01G0000120	15.13	17.9
				sunup.01G0000130	8.26	17.96
				sunup.01G0000140	35.32	54.55
				sunup.01G0000150	3.45	7.13
				sunup.01G0000160	41.78	41.62
				sunup.01G0000170	22.48	23.64
				sunup.01G0000180	6.93	8.01
				sunup.01G0000190	55.75	49.45
				sunup.01G0000200	114.62	140.94
				sunup.01G0000210	14.11	13.35
				sunup.01G0000220	13.43	19.8
				sunup.01G0000230	34.43	39.79
				sunup.01G0000240	5.36	6.94
				sunup.01G0000250	4.85	9.53
				sunup.01G0000260	25.51	27.84
				sunup.01G0000270	27.92	26.46
				sunup.01G0000280	0	0
				sunup.01G0000290	0	0
				sunup.01G0000300	0	0
				sunup.01G0000310	0	0
				sunup.01G0000320	231.6	192.35
				sunup.01G0000330	11	19.63
				sunup.01G0000340	0.11	0
				sunup.01G0000350	54.39	36.71
				sunup.01G0000360	3241.23	655.61
				sunup.01G0000370	23.54	28.46
				sunup.01G0000380	25.15	46.03
				sunup.01G0000390	13.47	15.36
				sunup.01G0000400	7.35	8.06
				sunup.01G0000410	0	5.86
				sunup.01G0000420	0	0
				sunup.01G0000430	0	0
				sunup.01G0000440	0.38	0.35
				sunup.01G0000450	36.88	47.09
				sunup.01G0000460	1144.43	1075.14
				sunup.01G0000470	45.24	26.11
				sunup.01G0000480	22.48	244.89
				sunup.01G0000490	0	0
				sunup.01G0000500	0	0
				sunup.01G0000510	131.16	148.42
				sunup.01G0000520	0	0
				sunup.01G0000530	40.89	65.37
				sunup.01G0000540	33.36	23.52
				sunup.01G0000550	24.07	30.06
				sunup.01G0000560	64.61	4.25
				sunup.01G0000570	21.84	23.15
				sunup.01G0000580	0	0
				sunup.01G0000590	0	0
				sunup.01G0000600	36.18	38.6
				sunup.01G0000610	4.61	3.65
				sunup.01G0000620	270.19	20.34
				sunup.01G0000630	1131.9	2376.18
				sunup.01G0000640	0	0.24
				sunup.01G0000650	448.11	250.71
				sunup.01G0000660	218.25	108.07
				sunup.01G0000670	53.6	75.86
				sunup.01G0000680	27.92	27.65
				sunup.01G0000690	17.6	30.86
				sunup.01G0000700	4.08	9.15
				sunup.01G0000710	10.44	17.29
				sunup.01G0000720	448.71	472.91
				sunup.01G0000730	61.63	10.83
				sunup.01G0000740	33.04	35.22
				sunup.01G0000750	53.24	24.98
				sunup.01G0000760	18.79	22.06
				sunup.01G0000770	19.92	22.04
				sunup.01G0000780	5.37	11.86
				sunup.01G0000790	0.2	0
				sunup.01G0000800	50.01	58.95
				sunup.01G0000810	40.51	47.9
				sunup.01G0000820	0	0
				sunup.01G0000830	0	0
				sunup.01G0000840	9.54	10.88
				sunup.01G0000850	0.24	0.28
				sunup.01G0000860	6.86	13.24
				sunup.01G0000870	6.31	11.89
				sunup.01G0000880	19.63	25.04
				sunup.01G0000890	5.85	7.56
				sunup.01G0000900	10.2	6.69
				sunup.01G0000910	101.07	80.06
				sunup.01G0000920	41.15	16.64
				sunup.01G0000930	35.74	38.03
				sunup.01G0000940	68.11	30.52
				sunup.01G0000950	15.17	8.16
				sunup.01G0000960	78.43	17.64
				sunup.01G0000970	0	0
				sunup.01G0000980	672.27	473.24
				sunup.01G0000990	137.14	98.78
				sunup.01G0001000	493.11	344.85
				sunup.01G0001010	0	0
				sunup.01G0001020	0	0
				sunup.01G0001030	4.04	0
				sunup.01G0001040	27.18	31.49
				sunup.01G0001050	47.9	41.4
				sunup.01G0001060	4.92	6.25
				sunup.01G0001070	0.88	1.98
				sunup.01G0001080	28.14	24.8
				sunup.01G0001090	37.76	35.8
				sunup.01G0001100	21.26	20.28
				sunup.01G0001110	100.28	83.12
				sunup.01G0001120	31.96	45.12
				sunup.01G0001130	6.97	8.7
				sunup.01G0001140	18.77	27.38
				sunup.01G0001150	0.66	0.79
				sunup.01G0001160	1.15	2.99
				sunup.01G0001170	12.98	4.85
				sunup.01G0001180	69.63	26.19
				sunup.01G0001190	32.75	19.95
				sunup.01G0001200	2.88	2.19
				sunup.01G0001210	87.43	62.72
				sunup.01G0001220	63.67	47.88
				sunup.01G0001230	52.06	77.82
				sunup.01G0001240	0	0
				sunup.01G0001250	10.12	25.42
				sunup.01G0001260	21.9	20.96
				sunup.01G0001270	0	0
				sunup.01G0001280	4.85	7.12
				sunup.01G0001290	3.06	3.48
				sunup.01G0001300	0.17	3.06
				sunup.01G0001310	0.09	0.08
				sunup.01G0001320	153.46	137.68
				sunup.01G0001330	28.4	43.19
				sunup.01G0001340	82.4	71
				sunup.01G0001350	0	0
				sunup.01G0001360	0	0
				sunup.01G0001370	1.93	2.13
				sunup.01G0001380	0	0
				sunup.01G0001390	0	0.16
				sunup.01G0001400	0	0
				sunup.01G0001410	95.27	98.27
				sunup.01G0001420	0	0.75
				sunup.01G0001430	144.47	223.22
				sunup.01G0001440	12.95	9.39
				sunup.01G0001450	10.75	9.88
				sunup.01G0001460	25.42	18.19
				sunup.01G0001470	29.66	30.14
				sunup.01G0001480	71.71	102.12
				sunup.01G0001490	35.63	52.84
				sunup.01G0001500	15.76	21.63
				sunup.01G0001510	23.8	41
				sunup.01G0001520	16.27	25.9
				sunup.01G0001530	21.02	14.83
				sunup.01G0001540	0	0
				sunup.01G0001550	16.61	38.7
				sunup.01G0001560	22.92	30.83
				sunup.01G0001570	0.54	11.21
				sunup.01G0001580	2.45	5.18
				sunup.01G0001590	20.09	16.84
				sunup.01G0001600	14.94	6.14
				sunup.01G0001610	16.69	21.85
				sunup.01G0001620	67.57	53.87
				sunup.01G0001630	95.1	29.11
				sunup.01G0001640	0	0
				sunup.01G0001650	0	0
				sunup.01G0001660	2.53	17.08
				sunup.01G0001670	0.43	0.4
				sunup.01G0001680	36.1	44.2
				sunup.01G0001690	0	0
				sunup.01G0001700	0.67	1.08
				sunup.01G0001710	85.06	87.98
				sunup.01G0001720	0.11	0.1
				sunup.01G0001730	22.95	29.23
				sunup.01G0001740	0	0
				sunup.01G0001750	17.42	19.65
				sunup.01G0001760	17.38	27.13
				sunup.01G0001770	11.14	4.51
				sunup.01G0001780	55.56	42.6
				sunup.01G0001790	10.72	4.15
				sunup.01G0001800	606.83	403.02
				sunup.01G0001810	0	0
				sunup.01G0001820	0	0
				sunup.01G0001830	0	0
				sunup.01G0001840	0	0
				sunup.01G0001850	384.38	166.06
				sunup.01G0001860	141.25	82.69
				sunup.01G0001870	0	0
				sunup.01G0001880	34.12	79.49
				sunup.01G0001890	22.31	21.86
				sunup.01G0001900	5.45	4.51
				sunup.01G0001910	50.52	66.64
				sunup.01G0001920	2.23	4.7
				sunup.01G0001930	2.24	4.23
				sunup.01G0001940	0	0
				sunup.01G0001950	36.57	41.15
				sunup.01G0001960	101.32	100.65
				sunup.01G0001970	23.98	5.1
				sunup.01G0001980	43.25	54.88
				sunup.01G0001990	59.14	138.3
				sunup.01G0002000	18.66	20.99
				sunup.01G0002010	1.44	6.1
				sunup.01G0002020	46.84	57.92
				sunup.01G0002030	269.74	170.2
				sunup.01G0002040	11.13	10.64
				sunup.01G0002050	0.48	0.77
				sunup.01G0002060	41.99	69.06
				sunup.01G0002070	14.52	15.37
				sunup.01G0002080	4.02	3.99
				sunup.01G0002090	27.13	31.09
				sunup.01G0002100	126.72	135.64
				sunup.01G0002110	20.39	22.78
				sunup.01G0002120	24.39	16.75
				sunup.01G0002130	26.95	20.82
				sunup.01G0002140	102.97	44.93
				sunup.01G0002150	0	0
				sunup.01G0002160	0	0
				sunup.01G0002170	4.58	8.56
				sunup.01G0002180	5.18	8.63
				sunup.01G0002190	310.06	250.83
				sunup.01G0002200	138.8	153.37
				sunup.01G0002210	3.82	5.85
				sunup.01G0002220	2.48	3.09
				sunup.01G0002230	5.07	9.75
				sunup.01G0002240	27.08	37
				sunup.01G0002250	23.37	29.43
				sunup.01G0002260	2.04	2.85
				sunup.01G0002270	6.34	9.8
				sunup.01G0002280	162.26	137.8
				sunup.01G0002290	28.21	34.53
				sunup.01G0002300	24.6	27.13
				sunup.01G0002310	27.36	38.03
				sunup.01G0002320	54.5	61.45
				sunup.01G0002330	11.69	14.23
				sunup.01G0002340	28.87	37.59
				sunup.01G0002350	0.67	7.82
				sunup.01G0002360	0	0
				sunup.01G0002370	41.32	57.8
				sunup.01G0002380	63.29	25.44
				sunup.01G0002390	18.56	31.11
				sunup.01G0002400	0	0
				sunup.01G0002410	0.64	0.85
				sunup.01G0002420	72.87	60.91
				sunup.01G0002430	10.07	28.23
				sunup.01G0002440	66.46	88.57
				sunup.01G0002450	112.82	133.5
				sunup.01G0002460	89.64	17.84
				sunup.01G0002470	0	0
				sunup.01G0002480	0	0
				sunup.01G0002490	0	0
				sunup.01G0002500	74.91	80.11
				sunup.01G0002510	53.36	50.78
				sunup.01G0002520	120.11	140.8
				sunup.01G0002530	645.88	668.26
				sunup.01G0002540	17.87	14.35
				sunup.01G0002550	238.52	422.89
				sunup.01G0002560	23.95	24.63
				sunup.01G0002570	0.04	0.15
				sunup.01G0002580	0	0.22
				sunup.01G0002590	0	0
				sunup.01G0002600	172.63	287.2
				sunup.01G0002610	3.07	1.5
				sunup.01G0002620	38.23	12.2
				sunup.01G0002630	40.71	46
				sunup.01G0002640	12.97	16.43
				sunup.01G0002650	56.27	49.74
				sunup.01G0002660	16.06	26.13
				sunup.01G0002670	5.26	5.85
				sunup.01G0002680	16.61	24.58
				sunup.01G0002690	10.94	13.02
				sunup.01G0002700	1.51	3.55
				sunup.01G0002710	43.23	45.46
				sunup.01G0002720	20.36	55.07
				sunup.01G0002730	2.66	6.17
				sunup.01G0002740	90.29	134.89
				sunup.01G0002750	19.81	20.61
				sunup.01G0002760	10.11	9.43
				sunup.01G0002770	32.39	47.42
				sunup.01G0002780	2.38	1.66
				sunup.01G0002790	0.9	0.95
				sunup.01G0002800	17.97	8.97
				sunup.01G0002810	101.52	77.64
				sunup.01G0002820	4	5.7
				sunup.01G0002830	9.88	25.45
				sunup.01G0002840	248.71	111.28
				sunup.01G0002850	160.64	87.97
				sunup.01G0002860	133.72	144.05
				sunup.01G0002870	62.99	91.34
				sunup.01G0002880	0.79	0.87
				sunup.01G0002890	0.12	0.11
				sunup.01G0002900	6.61	15.2
				sunup.01G0002910	16.95	36.72
				sunup.01G0002920	82.06	63.72
				sunup.01G0002930	71.71	126.19
				sunup.01G0002940	0.52	0.87
				sunup.01G0002950	29.72	16.57
				sunup.01G0002960	2.1	0.83
				sunup.01G0002970	108.26	67.16
				sunup.01G0002980	60.7	51.27
				sunup.01G0002990	7.91	6.2
				sunup.01G0003000	96.59	105.86
				sunup.01G0003010	281.17	356.23
				sunup.01G0003020	111.56	155.79
				sunup.01G0003030	8.27	18.4
				sunup.01G0003040	7.07	11.09
				sunup.01G0003050	140.07	92.79
				sunup.01G0003060	4.11	2.04
				sunup.01G0003070	57.89	27.35
				sunup.01G0003080	13.35	15.64
				sunup.01G0003090	0	0
				sunup.01G0003100	0.49	2.31
				sunup.01G0003110	80.44	103.94
				sunup.01G0003120	15.69	20.33
				sunup.01G0003130	13.28	20.89
				sunup.01G0003140	0.82	0.73
				sunup.01G0003150	11.29	19.77
				sunup.01G0003160	159.4	117.26
				sunup.01G0003170	0	0.05
				sunup.01G0003180	7.24	15.51
				sunup.01G0003190	10.57	12.06
				sunup.01G0003200	0	0
				sunup.01G0003210	11.47	20.2
				sunup.01G0003220	584.47	626.3
				sunup.01G0003230	22.25	33.79
				sunup.01G0003240	18.21	21.2
				sunup.01G0003250	2.21	2.57
				sunup.01G0003260	30.2	30.26
				sunup.01G0003270	6.91	2.57
				sunup.01G0003280	11.91	11.38
				sunup.01G0003290	1.06	3.56
				sunup.01G0003300	0	0
				sunup.01G0003310	1.39	1.49
				sunup.01G0003320	13.35	15.45
				sunup.01G0003330	8.59	12.34
				sunup.01G0003340	42.23	47.27
				sunup.01G0003350	130.91	71.17
				sunup.01G0003360	56.88	53.2
				sunup.01G0003370	27.61	30.21
				sunup.01G0003380	5.03	7.73
				sunup.01G0003390	15.6	18.74
				sunup.01G0003400	42.89	52.6
				sunup.01G0003410	0	0
				sunup.01G0003420	20.23	4.97
				sunup.01G0003430	17.74	18.41
				sunup.01G0003440	3.07	7.62
				sunup.01G0003450	202.69	197.8
				sunup.01G0003460	8.84	8.43
				sunup.01G0003470	28.21	12.58
				sunup.01G0003480	18.46	28.36
				sunup.01G0003490	9.91	11.69
				sunup.01G0003500	46.13	68.85
				sunup.01G0003510	30.99	31.19
				sunup.01G0003520	31.53	51.51
				sunup.01G0003530	280.24	300.16
				sunup.01G0003540	13.2	25.35
				sunup.01G0003550	0.47	1.4
				sunup.01G0003560	4.94	9.38
				sunup.01G0003570	55.51	106.36
				sunup.01G0003580	3.04	6.08
				sunup.01G0003590	64.88	72.69
				sunup.01G0003600	95.38	49.19
				sunup.01G0003610	3.37	8.24
				sunup.01G0003620	14.29	16.44
				sunup.01G0003630	123.82	85.33
				sunup.01G0003640	47.96	59.18
				sunup.01G0003650	107.3	103.3
				sunup.01G0003660	7.95	11.76
				sunup.01G0003670	13.05	12.66
				sunup.01G0003680	27.06	32.34
				sunup.01G0003690	17.16	34.27
				sunup.01G0003700	2.83	3.62
				sunup.01G0003710	58.53	75.59
				sunup.01G0003720	47.32	63.11
				sunup.01G0003730	0.56	2.44
				sunup.01G0003740	56.3	62.76
				sunup.01G0003750	91.45	58.26
				sunup.01G0003760	13.11	36.91
				sunup.01G0003770	37.3	47.99
				sunup.01G0003780	25.43	33.53
				sunup.01G0003790	250.16	110.69
				sunup.01G0003800	225.33	283.93
				sunup.01G0003810	2.98	3.49
				sunup.01G0003820	2.92	5.12
				sunup.01G0003830	24.41	28.2
				sunup.01G0003840	2.05	2.47
				sunup.01G0003850	6.68	10.8
				sunup.01G0003860	43.58	45.28
				sunup.01G0003870	10.64	22.72
				sunup.01G0003880	10.56	11.51
				sunup.01G0003890	39.98	54.82
				sunup.01G0003900	0	0
				sunup.01G0003910	0	0
				sunup.01G0003920	0.98	2.48
				sunup.01G0003930	26.64	32.47
				sunup.01G0003940	2.27	0.6
				sunup.01G0003950	17.89	23.43
				sunup.01G0003960	16.79	22.84
				sunup.01G0003970	24.47	33.48
				sunup.01G0003980	0	1.65
				sunup.01G0003990	110.75	105.12
				sunup.01G0004000	0	15.12
				sunup.01G0004010	24.68	31.43
				sunup.01G0004020	19.13	62.72
				sunup.01G0004030	97.95	109.37
				sunup.01G0004040	87.34	72.75
				sunup.01G0004050	31.73	35.54
				sunup.01G0004060	20.95	38.19
				sunup.01G0004070	27.2	18.76
				sunup.01G0004080	65.01	65.58
				sunup.01G0004090	8.91	8.95
				sunup.01G0004100	1.07	0.72
				sunup.01G0004110	0.28	3.29
				sunup.01G0004120	9.73	18.28
				sunup.01G0004130	0	0
				sunup.01G0004140	37.16	48.65
				sunup.01G0004150	30.35	38.99
				sunup.01G0004160	21.64	21.47
				sunup.01G0004170	24.99	29.92
				sunup.01G0004180	10.78	19.68
				sunup.01G0004190	4.74	8.04
				sunup.01G0004200	2.02	2.62
				sunup.01G0004210	31.75	39.81
				sunup.01G0004220	345.84	220.57
				sunup.01G0004230	8.25	7.6
				sunup.01G0004240	84.27	63.22
				sunup.01G0004250	43.81	63.05
				sunup.01G0004260	1462.59	616.14
				sunup.01G0004270	2.33	3.31
				sunup.01G0004280	1.25	3.1
				sunup.01G0004290	0.61	0.18
				sunup.01G0004300	0	0
				sunup.01G0004310	1.43	4.64
				sunup.01G0004320	143.98	177.2
				sunup.01G0004330	97.69	143.49
				sunup.01G0004340	57.45	143.8
				sunup.01G0004350	149.64	99.08
				sunup.01G0004360	2.21	9.51
				sunup.01G0004370	6.38	17.6
				sunup.01G0004380	102.03	77.35
				sunup.01G0004390	50.74	54.54
				sunup.01G0004400	6.05	1.37
				sunup.01G0004410	146.09	58.38
				sunup.01G0004420	6.29	6.75
				sunup.01G0004430	30.02	60.99
				sunup.01G0004440	145.42	163.53
				sunup.01G0004450	46.24	8.98
				sunup.01G0004460	20.27	35.96
				sunup.01G0004470	21.45	26.9
				sunup.01G0004480	52.17	74.27
				sunup.01G0004490	94.23	108.8
				sunup.01G0004500	47.62	61.31
				sunup.01G0004510	0	0.45
				sunup.01G0004520	0	0
				sunup.01G0004530	3.74	5.72
				sunup.01G0004540	52.87	62.44
				sunup.01G0004550	39.23	50.19
				sunup.01G0004560	18.76	27.65
				sunup.01G0004570	25.01	25.12
				sunup.01G0004580	4.45	6.56
				sunup.01G0004590	66.52	70.29
				sunup.01G0004600	0	0
				sunup.01G0004610	63.42	49.65
				sunup.01G0004620	144.59	64.22
				sunup.01G0004630	24.92	4.9
				sunup.01G0004640	1.39	1.07
				sunup.01G0004650	80.49	46.3
				sunup.01G0004660	200.67	138.8
				sunup.01G0004670	1.93	5.38
				sunup.01G0004680	5.21	14.91
				sunup.01G0004690	24.18	29.68
				sunup.01G0004700	52.21	90.38
				sunup.01G0004710	9.52	6.43
				sunup.01G0004720	1.33	2.08
				sunup.01G0004730	8.13	15.98
				sunup.01G0004740	65.28	25.3
				sunup.01G0004750	0.79	0
				sunup.01G0004760	0.93	0.18
				sunup.01G0004770	123.94	148.05
				sunup.01G0004780	4.4	4.12
				sunup.01G0004790	38.36	45.65
				sunup.01G0004800	26.7	23.23
				sunup.01G0004810	4.11	6.65
				sunup.01G0004820	7.38	7.16
				sunup.01G0004830	78.8	89.95
				sunup.01G0004840	16.45	15.04
				sunup.01G0004850	11.13	17.72
				sunup.01G0004860	1183.19	784.21
				sunup.01G0004870	63.57	87.31
				sunup.01G0004880	25.21	42.76
				sunup.01G0004890	2.4	8.64
				sunup.01G0004900	0.19	13.4
				sunup.01G0004910	14.48	10.06
				sunup.01G0004920	18.61	29.76
				sunup.01G0004930	6.95	12.21
				sunup.01G0004940	77.92	121.04
				sunup.01G0004950	170.49	109.29
				sunup.01G0004960	4.54	7.62
				sunup.01G0004970	2.68	1.15
				sunup.01G0004980	47.09	66.61
				sunup.01G0004990	10.54	12.56
				sunup.01G0005000	6.43	6.94
				sunup.01G0005010	1.87	2.02
				sunup.01G0005020	12.03	30.7
				sunup.01G0005030	2.73	17.86
				sunup.01G0005040	32.97	42.42
				sunup.01G0005050	151.73	23.4
				sunup.01G0005060	36.18	41.79
				sunup.01G0005070	6.67	13.47
				sunup.01G0005080	4.03	3.62
				sunup.01G0005090	96.71	118.32
				sunup.01G0005100	34.49	26.8
				sunup.01G0005110	123.81	77.68
				sunup.01G0005120	4.91	6.22
				sunup.01G0005130	19.91	28.51
				sunup.01G0005140	19.6	25.98
				sunup.01G0005150	43.74	48.32
				sunup.01G0005160	1	0.44
				sunup.01G0005170	0	0
				sunup.01G0005180	56.98	187.53
				sunup.01G0005190	0.27	0.31
				sunup.01G0005200	103.35	106.82
				sunup.01G0005210	11.2	7.89
				sunup.01G0005220	50.07	57.92
				sunup.01G0005230	0	0.07
				sunup.01G0005240	39.15	14.53
				sunup.01G0005250	10.62	75.21
				sunup.01G0005260	22.85	34.66
				sunup.01G0005270	15	42.09
				sunup.01G0005280	217.63	442.39
				sunup.01G0005290	268.85	54.47
				sunup.01G0005300	0	0
				sunup.01G0005310	46.24	43.42
				sunup.01G0005320	18.87	19.98
				sunup.01G0005330	31.04	34.15
				sunup.01G0005340	0.17	0.77
				sunup.01G0005350	19.76	43.69
				sunup.01G0005360	0.41	19.31
				sunup.01G0005370	62.96	83.77
				sunup.01G0005380	0.24	0.49
				sunup.01G0005390	278.72	297.04
				sunup.01G0005400	221.05	269.91
				sunup.01G0005410	350.42	77.07
				sunup.01G0005420	128.41	111.51
				sunup.01G0005430	202.43	244.64
				sunup.01G0005440	525.33	648.95
				sunup.01G0005450	41.43	43.3
				sunup.01G0005460	49.69	40.94
				sunup.01G0005470	0	0.09
				sunup.01G0005480	69.87	75.78
				sunup.01G0005490	253.68	224.3
				sunup.01G0005500	5.65	8.58
				sunup.01G0005510	3.04	6.51
				sunup.01G0005520	42.07	176.34
				sunup.01G0005530	26.83	51.11
				sunup.01G0005540	11.17	5.26
				sunup.01G0005550	39.77	51.28
				sunup.01G0005560	83.66	115.55
				sunup.01G0005570	15.99	15.82
				sunup.01G0005580	206.18	2305.92
				sunup.01G0005590	42.35	36.01
				sunup.01G0005600	71.65	74.9
				sunup.01G0005610	59.3	84.21
				sunup.01G0005620	41.6	65.09
				sunup.01G0005630	36.46	55.63
				sunup.01G0005640	28.2	33.22
				sunup.01G0005650	0	0.71
				sunup.01G0005660	41.1	47.01
				sunup.01G0005670	157.42	150.1
				sunup.01G0005680	84.57	28.57
				sunup.01G0005690	66.58	40.85
				sunup.01G0005700	48.65	56.37
				sunup.01G0005710	2.72	1.04
				sunup.01G0005720	4.51	5.52
				sunup.01G0005730	28.23	39.83
				sunup.01G0005740	7.98	12.59
				sunup.01G0005750	7.16	17.03
				sunup.01G0005760	65.13	114.64
				sunup.01G0005770	818.93	710.71
				sunup.01G0005780	2.44	5.5
				sunup.01G0005790	0	0
				sunup.01G0005800	0	0.25
				sunup.01G0005810	149.31	79.78
				sunup.01G0005820	20.86	4.73
				sunup.01G0005830	5.95	29.04
				sunup.01G0005840	13.98	23.75
				sunup.01G0005850	17	24.52
				sunup.01G0005860	8.98	11.24
				sunup.01G0005870	22.69	20.19
				sunup.01G0005880	164.42	178.43
				sunup.01G0005890	71.98	46.61
				sunup.01G0005900	1.82	3.58
				sunup.01G0005910	121.11	82.85
				sunup.01G0005920	0.2	0.91
				sunup.01G0005930	33.45	33.52
				sunup.01G0005940	73.59	109.8
				sunup.01G0005950	50.43	46.02
				sunup.01G0005960	27.78	33.91
				sunup.01G0005970	309.44	353.46
				sunup.01G0005980	49.73	60.03
				sunup.01G0005990	0	0
				sunup.01G0006000	0	0
				sunup.01G0006010	382.72	163.86
				sunup.01G0006020	534.93	200.45
				sunup.01G0006030	34.72	26.91
				sunup.01G0006040	997.63	270.38
				sunup.01G0006050	6.12	1.14
				sunup.01G0006060	95.33	135.31
				sunup.01G0006070	60.04	89.76
				sunup.01G0006080	8.09	12.07
				sunup.01G0006090	0.64	3.68
				sunup.01G0006100	35.7	6.47
				sunup.01G0006110	59.25	39.33
				sunup.01G0006120	8.62	14.98
				sunup.01G0006130	30.1	89.23
				sunup.01G0006140	26.75	32.93
				sunup.01G0006150	0	0
				sunup.01G0006160	29.75	32.67
				sunup.01G0006170	0.63	6.64
				sunup.01G0006180	18.59	16.1
				sunup.01G0006190	0.54	1.32
				sunup.01G0006200	0	0.68
				sunup.01G0006210	10.01	20.9
				sunup.01G0006220	19.03	45.46
				sunup.01G0006230	0.18	0.11
				sunup.01G0006240	14.81	34.12
				sunup.01G0006250	121.47	145.5
				sunup.01G0006260	12.24	17.34
				sunup.01G0006270	29.4	47.04
				sunup.01G0006280	24.97	29.7
				sunup.01G0006290	0.13	3.66
				sunup.01G0006300	14.93	21.8
				sunup.01G0006310	42.59	31.56
				sunup.01G0006320	0.56	0.59
				sunup.01G0006330	0	0.08
				sunup.01G0006340	20.83	32.47
				sunup.01G0006350	19.63	16.26
				sunup.01G0006360	60.8	49.99
				sunup.01G0006370	36.96	49.36
				sunup.01G0006380	8.94	11.87
				sunup.01G0006390	0	0
				sunup.01G0006400	95.91	85.5
				sunup.01G0006410	17.6	35.83
				sunup.01G0006420	0	0.75
				sunup.01G0006430	8.57	12.46
				sunup.01G0006440	0.64	3.4
				sunup.01G0006450	5.64	12.69
				sunup.01G0006460	40.72	26.72
				sunup.01G0006470	0	0
				sunup.01G0006480	0	0
				sunup.01G0006490	148.66	119.12
				sunup.01G0006500	12.22	19.44
				sunup.01G0006510	33.32	36.42
				sunup.01G0006520	0	0
				sunup.01G0006530	0.16	0
				sunup.01G0006540	45.19	69.7
				sunup.01G0006550	16.71	43.54
				sunup.01G0006560	33.06	34.92
				sunup.01G0006570	157.99	224.85
				sunup.01G0006580	0	0
				sunup.01G0006590	0	0
				sunup.01G0006600	25.26	39.86
				sunup.01G0006610	0.61	0
				sunup.01G0006620	0	0.15
				sunup.01G0006630	1.97	4.03
				sunup.01G0006640	0	0
				sunup.01G0006650	21.39	32.7
				sunup.01G0006660	0.19	0.08
				sunup.01G0006670	5.57	0.94
				sunup.01G0006680	28.09	30.31
				sunup.01G0006690	103.53	46.12
				sunup.01G0006700	21.31	32.35
				sunup.01G0006710	5.89	10.24
				sunup.01G0006720	39.57	52.28
				sunup.01G0006730	7.86	1.96
				sunup.01G0006740	1.97	3.5
				sunup.01G0006750	27.27	35.18
				sunup.01G0006760	33.98	63.78
				sunup.01G0006770	76.92	99.03
				sunup.01G0006780	86.9	104.49
				sunup.01G0006790	7.24	15
				sunup.01G0006800	148.48	151.12
				sunup.01G0006810	53.27	31.82
				sunup.01G0006820	23.21	14.63
				sunup.01G0006830	0	0
				sunup.01G0006840	6.87	20.09
				sunup.01G0006850	29.64	44.85
				sunup.01G0006860	98.45	41.58
				sunup.01G0006870	27.36	64.21
				sunup.01G0006880	1.01	1.55
				sunup.01G0006890	0.74	0
				sunup.01G0006900	0.43	0
				sunup.01G0006910	165.91	65.42
				sunup.01G0006920	39.86	41.27
				sunup.01G0006930	34.69	36.19
				sunup.01G0006940	93.54	44.49
				sunup.01G0006950	49.35	27.17
				sunup.01G0006960	9.88	2.85
				sunup.01G0006970	11.82	17.86
				sunup.01G0006980	127.14	172.11
				sunup.01G0006990	41.75	27.92
				sunup.01G0007000	40.04	49.36
				sunup.01G0007010	6.43	57.24
				sunup.01G0007020	40.92	49.81
				sunup.01G0007030	5.37	12.71
				sunup.01G0007040	0.22	0.9
				sunup.01G0007050	26.58	30.28
				sunup.01G0007060	24.69	29.34
				sunup.01G0007070	0	0
				sunup.01G0007080	16.82	20.79
				sunup.01G0007090	0	1.19
				sunup.01G0007100	0	0
				sunup.01G0007110	0	0
				sunup.01G0007120	0	0
				sunup.01G0007130	16.54	32.54
				sunup.01G0007140	349.33	348.57
				sunup.01G0007150	132.84	152.6
				sunup.01G0007160	8.67	26.12
				sunup.01G0007170	466.7	167.88
				sunup.01G0007180	149.16	100.04
				sunup.01G0007190	3.4	7.75
				sunup.01G0007200	20.09	47.47
				sunup.01G0007210	0.75	0.1
				sunup.01G0007220	16.15	14.51
				sunup.01G0007230	5.44	8.04
				sunup.01G0007240	3.68	5.25
				sunup.01G0007250	51.52	36.06
				sunup.01G0007260	43.45	32.04
				sunup.01G0007270	48.27	20.63
				sunup.01G0007280	9.26	0.92
				sunup.01G0007290	16.55	31.62
				sunup.01G0007300	43.03	61.55
				sunup.01G0007310	73	81.1
				sunup.01G0007320	32.44	33.32
				sunup.01G0007330	54.4	25.25
				sunup.01G0007340	68.68	103.07
				sunup.01G0007350	1.55	0.49
				sunup.01G0007360	0	0.11
				sunup.01G0007370	85.87	74.15
				sunup.01G0007380	0.16	0.56
				sunup.01G0007390	42.71	65.04
				sunup.01G0007400	17.87	26.49
				sunup.01G0007410	88.14	61.85
				sunup.01G0007420	17.75	20.44
				sunup.01G0007430	25.01	25.75
				sunup.01G0007440	2.27	5.25
				sunup.01G0007450	0.39	0.12
				sunup.01G0007460	102.05	130.59
				sunup.01G0007470	9.59	9.66
				sunup.01G0007480	2.42	25.09
				sunup.01G0007490	10.01	22.54
				sunup.01G0007500	63.39	39.28
				sunup.01G0007510	161.34	119.49
				sunup.01G0007520	70.31	77.28
				sunup.01G0007530	0	0
				sunup.01G0007540	131.27	145.7
				sunup.01G0007550	0	0
				sunup.01G0007560	0.5	0.44
				sunup.01G0007570	6.38	7.18
				sunup.01G0007580	18.01	25.36
				sunup.01G0007590	0	0
				sunup.01G0007600	22.32	48.59
				sunup.01G0007610	19.72	18.63
				sunup.01G0007620	113.87	126.41
				sunup.01G0007630	1.36	2.36
				sunup.01G0007640	0.19	1.21
				sunup.01G0007650	3.34	4.01
				sunup.01G0007660	2.56	5.19
				sunup.01G0007670	23.58	22.4
				sunup.01G0007680	22.27	32.11
				sunup.01G0007690	1.44	2.21
				sunup.01G0007700	439.41	464.56
				sunup.01G0007710	176.81	264.14
				sunup.01G0007720	29.29	33.59
				sunup.01G0007730	36.14	17.39
				sunup.01G0007740	30.64	11.16
				sunup.01G0007750	0	0
				sunup.01G0007760	67.56	101.84
				sunup.01G0007770	340.99	241.36
				sunup.01G0007780	19.96	22.39
				sunup.01G0007790	13.34	37.04
				sunup.01G0007800	17.02	59.28
				sunup.01G0007810	98.37	68.72
				sunup.01G0007820	1.51	3.81
				sunup.01G0007830	0	0
				sunup.01G0007840	8.65	11.69
				sunup.01G0007850	0	0
				sunup.01G0007860	161.29	173.99
				sunup.01G0007870	29.78	37.5
				sunup.01G0007880	89.33	334.81
				sunup.01G0007890	0.33	0.3
				sunup.01G0007900	36.52	39.09
				sunup.01G0007910	173	91.25
				sunup.01G0007920	40.82	24.69
				sunup.01G0007930	8.99	4.71
				sunup.01G0007940	0	0
				sunup.01G0007950	72.95	72.32
				sunup.01G0007960	0.24	0.22
				sunup.01G0007970	77.26	61.52
				sunup.01G0007980	0.17	0.05
				sunup.01G0007990	41.69	36.95
				sunup.01G0008000	29.7	30.7
				sunup.01G0008010	22.33	36.86
				sunup.01G0008020	75.19	50.8
				sunup.01G0008030	43.18	48.69
				sunup.01G0008040	2.16	3.26
				sunup.01G0008050	13.36	19.1
				sunup.01G0008060	196.05	36.37
				sunup.01G0008070	27.95	40.31
				sunup.01G0008080	50.5	66.17
				sunup.01G0008090	24.46	44.62
				sunup.01G0008100	66.72	105.91
				sunup.01G0008110	35.69	44.89
				sunup.01G0008120	5.99	8.02
				sunup.01G0008130	9.97	46.01
				sunup.01G0008140	27.79	42.6
				sunup.01G0008150	2.1	2.06
				sunup.01G0008160	26.54	22.94
				sunup.01G0008170	97.16	102.3
				sunup.01G0008180	0	0
				sunup.01G0008190	0	0
				sunup.01G0008200	57.71	80.55
				sunup.01G0008210	56.05	26.38
				sunup.01G0008220	26.7	41.73
				sunup.01G0008230	0	0
				sunup.01G0008240	18.53	19.37
				sunup.01G0008250	0.71	0.79
				sunup.01G0008260	4.03	10.85
				sunup.01G0008270	7.27	12.74
				sunup.01G0008280	4.93	12.07
				sunup.01G0008290	9.01	13.45
				sunup.01G0008300	0.45	0.3
				sunup.01G0008310	0.19	0.17
				sunup.01G0008320	0	0.1
				sunup.01G0008330	70.89	35.43
				sunup.01G0008340	4.39	7.1
				sunup.01G0008350	16.24	22.21
				sunup.01G0008360	0	0
				sunup.01G0008370	0.65	0.63
				sunup.01G0008380	193.86	35.03
				sunup.01G0008390	1.39	1.92
				sunup.01G0008400	48.21	59.49
				sunup.01G0008410	39.44	31.03
				sunup.01G0008420	10.65	18.41
				sunup.01G0008430	0.3	0.69
				sunup.01G0008440	4.51	8.06
				sunup.01G0008450	48.78	52.78
				sunup.01G0008460	35.63	32.91
				sunup.01G0008470	53.21	69.21
				sunup.01G0008480	0	0
				sunup.01G0008490	63.97	77.93
				sunup.01G0008500	28.88	26.47
				sunup.01G0008510	48.35	60.85
				sunup.01G0008520	0.31	0.58
				sunup.01G0008530	0.57	0.26
				sunup.01G0008540	0.76	1.69
				sunup.01G0008550	0	0
				sunup.01G0008560	0.17	0
				sunup.01G0008570	21.66	41.99
				sunup.01G0008580	24.29	27.99
				sunup.01G0008590	140.51	171.52
				sunup.01G0008600	196.32	41.12
				sunup.01G0008610	0.11	0.29
				sunup.01G0008620	6.65	8.51
				sunup.01G0008630	0	0
				sunup.01G0008640	10.36	13.68
				sunup.01G0008650	6.21	1.75
				sunup.01G0008660	81.42	100.47
				sunup.01G0008670	1.64	1.32
				sunup.01G0008680	12.98	20.24
				sunup.01G0008690	20.95	25.05
				sunup.01G0008700	16.97	4.21
				sunup.01G0008710	106.37	88.02
				sunup.01G0008720	13.27	17.1
				sunup.01G0008730	73.78	94.52
				sunup.01G0008740	12.93	1.26
				sunup.01G0008750	7.29	7.88
				sunup.01G0008760	0	0
				sunup.01G0008770	0	0
				sunup.01G0008780	1.09	10.27
				sunup.01G0008790	0	0
				sunup.01G0008800	0	0
				sunup.01G0008810	16.42	26.99
				sunup.01G0008820	8.55	11.84
				sunup.01G0008830	0	0
				sunup.01G0008840	12.22	27.54
				sunup.01G0008850	29.67	11.94
				sunup.01G0008860	0	0
				sunup.01G0008870	0	0
				sunup.01G0008880	44.08	65.67
				sunup.01G0008890	182.72	446.87
				sunup.01G0008900	19.99	30.45
				sunup.01G0008910	15.14	27.07
				sunup.01G0008920	1.1	15.89
				sunup.01G0008930	36.26	33.93
				sunup.01G0008940	51.12	4.08
				sunup.01G0008950	0	0
				sunup.01G0008960	0	0
				sunup.01G0008970	0	0
				sunup.01G0008980	2.64	4.62
				sunup.01G0008990	15.25	63.1
				sunup.01G0009000	0	0
				sunup.01G0009010	10.23	7.77
				sunup.01G0009020	20.19	18.45
				sunup.01G0009030	11.3	17.58
				sunup.01G0009040	0	0.09
				sunup.01G0009050	21.43	27.37
				sunup.01G0009060	33.96	39.1
				sunup.01G0009070	101.47	105.89
				sunup.01G0009080	6.42	10.11
				sunup.01G0009090	0	0
				sunup.01G0009100	9.02	12.11
				sunup.01G0009110	15.44	20.79
				sunup.01G0009120	3.01	7.12
				sunup.01G0009130	41.27	26.31
				sunup.01G0009140	54.6	80.71
				sunup.01G0009150	4.34	5.23
				sunup.01G0009160	48.88	62.73
				sunup.01G0009170	0	18.73
				sunup.01G0009180	13.41	24.9
				sunup.01G0009190	0	0.21
				sunup.01G0009200	0	0
				sunup.01G0009210	6.54	15.4
				sunup.01G0009220	10.7	10.05
				sunup.01G0009230	14.11	6.26
				sunup.01G0009240	44.06	25.95
				sunup.01G0009250	0.28	0.16
				sunup.01G0009260	0.1	318.48
				sunup.01G0009270	17.83	25.5
				sunup.01G0009280	0	0.21
				sunup.01G0009290	0	0
				sunup.01G0009300	0.03	0.02
				sunup.01G0009310	59.5	115.69
				sunup.01G0009320	51.15	50.87
				sunup.01G0009330	0.53	2.9
				sunup.01G0009340	627.68	726.1
				sunup.01G0009350	12.34	28.36
				sunup.01G0009360	0.96	0.32
				sunup.01G0009370	14.44	23.34
				sunup.01G0009380	34.95	47
				sunup.01G0009390	68.61	82.44
				sunup.01G0009400	11.33	48.34
				sunup.01G0009410	2.76	4.18
				sunup.01G0009420	25.62	28.2
				sunup.01G0009430	28.27	6.42
				sunup.01G0009440	12.17	13.29
				sunup.01G0009450	0	0
				sunup.01G0009460	0	0
				sunup.01G0009470	0	0
				sunup.01G0009480	0.9	2.39
				sunup.01G0009490	9.49	15.2
				sunup.01G0009500	29.87	34.52
				sunup.01G0009510	34.55	47.21
				sunup.01G0009520	0	0
				sunup.01G0009530	59.05	67.78
				sunup.01G0009540	20.57	13.9
				sunup.01G0009550	17.32	21.97
				sunup.01G0009560	0	0
				sunup.01G0009570	0.48	0
				sunup.01G0009580	8.77	2.48
				sunup.01G0009590	0	0
				sunup.01G0009600	22.65	37.56
				sunup.01G0009610	6.46	4.86
				sunup.01G0009620	38.36	148.23
				sunup.01G0009630	15.13	24.26
				sunup.01G0009640	8.73	16.06
				sunup.01G0009650	7.16	19.33
				sunup.01G0009660	0.87	2.14
				sunup.01G0009670	0	0
				sunup.01G0009680	31.19	2.32
				sunup.01G0009690	0.65	0.17
				sunup.01G0009700	44.66	69.68
				sunup.01G0009710	23.47	32.01
				sunup.01G0009720	1.89	0.19
				sunup.01G0009730	65.87	71.25
				sunup.01G0009740	0	0
				sunup.01G0009750	0	0.13
				sunup.01G0009760	33.67	45.31
				sunup.01G0009770	5.4	12
				sunup.01G0009780	43.17	54.52
				sunup.01G0009790	0	0
				sunup.01G0009800	1.96	0.25
				sunup.01G0009810	26.34	29.47
				sunup.01G0009820	56.85	50.44
				sunup.01G0009830	17.72	31.61
				sunup.01G0009840	1.36	5.09
				sunup.01G0009850	43.75	45.25
				sunup.01G0009860	33.41	801.64
				sunup.01G0009870	68.94	66.47
				sunup.01G0009880	227.73	292.63
				sunup.01G0009890	45.17	47.05
				sunup.01G0009900	93.29	126.75
				sunup.01G0009910	0	0
				sunup.01G0009920	17.92	33.28
				sunup.01G0009930	0.83	1.68
				sunup.01G0009940	54.73	80.25
				sunup.01G0009950	105.73	81.1
				sunup.01G0009960	34.64	67.18
				sunup.01G0009970	64	43.51
				sunup.01G0009980	3.34	0
				sunup.01G0009990	30.17	62.99
				sunup.01G0010000	37.87	45.57
				sunup.01G0010010	0.05	0.04
				sunup.01G0010020	47.97	50.28
				sunup.01G0010030	22.87	30.66
				sunup.01G0010040	224.45	256.19
				sunup.01G0010050	29.98	53.33
				sunup.01G0010060	9.87	13.49
				sunup.01G0010070	19.09	25.94
				sunup.01G0010080	127.76	143.61
				sunup.01G0010090	2.34	1.35
				sunup.01G0010100	81.14	105.61
				sunup.01G0010110	69.1	72.16
				sunup.01G0010120	26.7	34.54
				sunup.01G0010130	19.19	28.89
				sunup.01G0010140	6.49	8.38
				sunup.01G0010150	4.96	4.05
				sunup.01G0010160	1.77	1.46
				sunup.01G0010170	61.75	73.47
				sunup.01G0010180	32.41	36.16
				sunup.01G0010190	15.26	23.81
				sunup.01G0010200	39.89	43.99
				sunup.01G0010210	17.69	19.33
				sunup.01G0010220	20.34	44.01
				sunup.01G0010230	0	0.75
				sunup.01G0010240	25.24	43.7
				sunup.01G0010250	18.66	30.78
				sunup.01G0010260	0.04	0.46
				sunup.01G0010270	0	0.28
				sunup.01G0010280	3.17	5
				sunup.01G0010290	4.22	4.21
				sunup.01G0010300	3.22	6.68
				sunup.01G0010310	19.03	15.68
				sunup.01G0010320	53.7	62.29
				sunup.01G0010330	9.58	19.63
				sunup.01G0010340	30.68	44.01
				sunup.01G0010350	0	0
				sunup.01G0010360	0	0
				sunup.01G0010370	0	0
				sunup.01G0010380	2.97	9.28
				sunup.01G0010390	0.4	1.07
				sunup.01G0010400	0	0
				sunup.01G0010410	1.87	1.74
				sunup.01G0010420	49.74	57.34
				sunup.01G0010430	0	0
				sunup.01G0010440	109.73	127.14
				sunup.01G0010450	48.81	30.71
				sunup.01G0010460	0	0
				sunup.01G0010470	44.89	124.72
				sunup.01G0010480	32.24	74
				sunup.01G0010490	0	0
				sunup.01G0010500	28.7	42.38
				sunup.01G0010510	134.68	140.76
				sunup.01G0010520	93.92	107.45
				sunup.01G0010530	0.23	1.64
				sunup.01G0010540	0.23	0
				sunup.01G0010550	5.02	4.46
				sunup.01G0010560	326.09	289.01
				sunup.01G0010570	191.44	259.2
				sunup.01G0010580	153.88	171.5
				sunup.01G0010590	6.89	8.91
				sunup.01G0010600	0.4	0.54
				sunup.01G0010610	0	0
				sunup.01G0010620	58.25	58.39
				sunup.01G0010630	90.3	93.93
				sunup.01G0010640	0.59	0
				sunup.01G0010650	8.54	23.61
				sunup.01G0010660	20.97	39.06
				sunup.01G0010670	3.87	8.96
				sunup.01G0010680	5.15	6.15
				sunup.01G0010690	58.76	93.42
				sunup.01G0010700	40.62	17.56
				sunup.01G0010710	55.88	22.03
				sunup.01G0010720	10.09	10.72
				sunup.01G0010730	0	0
				sunup.01G0010740	0	0
				sunup.01G0010750	11.86	15.5
				sunup.01G0010760	29.71	49.53
				sunup.01G0010770	0.07	0
				sunup.01G0010780	124.99	198.62
				sunup.01G0010790	0	0
				sunup.01G0010800	0	0
				sunup.01G0010810	46.01	50.52
				sunup.01G0010820	5.55	19.68
				sunup.01G0010830	0	0
				sunup.01G0010840	21.99	30.18
				sunup.01G0010850	0	0
				sunup.01G0010860	0	0
				sunup.01G0010870	0	0
				sunup.01G0010880	23.9	35.86
				sunup.01G0010890	0	0
				sunup.01G0010900	2.34	0.19
				sunup.01G0010910	0	0.24
				sunup.01G0010920	213.24	196.69
				sunup.01G0010930	36.05	39.8
				sunup.01G0010940	0	0
				sunup.01G0010950	0.4	0.24
				sunup.01G0010960	57.81	33.46
				sunup.01G0010970	0	0
				sunup.01G0010980	16.03	14.24
				sunup.01G0010990	8.01	20.63
				sunup.01G0011000	57.48	73.04
				sunup.01G0011010	9.34	14.49
				sunup.01G0011020	1.16	0.7
				sunup.01G0011030	0	0
				sunup.01G0011040	40.83	67.44
				sunup.01G0011050	71.65	89.7
				sunup.01G0011060	28.67	47.68
				sunup.01G0011070	2.3	0.3
				sunup.01G0011080	12.77	26.51
				sunup.01G0011090	94.06	119.71
				sunup.01G0011100	12.74	16.76
				sunup.01G0011110	211.02	195.87
				sunup.01G0011120	86.03	115.3
				sunup.01G0011130	0	0
				sunup.01G0011140	0	0
				sunup.01G0011150	0	0
				sunup.01G0011160	1.06	0.39
				sunup.01G0011170	0	0
				sunup.01G0011180	7.52	12.63
				sunup.01G0011190	7.33	15.26
				sunup.01G0011200	0.42	1.15
				sunup.01G0011210	0	0
				sunup.01G0011220	21.87	25.5
				sunup.01G0011230	0	0
				sunup.01G0011240	7.15	8.06
				sunup.01G0011250	55.46	75.89
				sunup.01G0011260	41.66	13.64
				sunup.01G0011270	273.39	221.08
				sunup.01G0011280	5.62	2.3
				sunup.01G0011290	0	0
				sunup.01G0011300	0	0
				sunup.01G0011310	0	0.09
				sunup.01G0011320	25.16	35.63
				sunup.01G0011330	30.26	34.84
				sunup.01G0011340	0	0
				sunup.01G0011350	240.39	319.73
				sunup.01G0011360	5.69	14.02
				sunup.01G0011370	0	0
				sunup.01G0011380	8.53	8.61
				sunup.01G0011390	0.92	0.28
				sunup.01G0011400	12.83	11.81
				sunup.01G0011410	0.83	0
				sunup.01G0011420	1.5	0
				sunup.01G0011430	6.95	3.62
				sunup.01G0011440	0	0
				sunup.01G0011450	70.12	52.73
				sunup.01G0011460	0	0.18
				sunup.01G0011470	0.97	0.35
				sunup.01G0011480	19.31	14.27
				sunup.01G0011490	0	0
				sunup.01G0011500	56.64	37.39
				sunup.01G0011510	31.33	33.47
				sunup.01G0011520	1.4	2.05
				sunup.01G0011530	1.54	2.11
				sunup.01G0011540	24.33	19.52
				sunup.01G0011550	0	0
				sunup.01G0011560	8.67	7.76
				sunup.01G0011570	0.5	11.79
				sunup.01G0011580	81.59	70.52
				sunup.01G0011590	29.16	24.16
				sunup.01G0011600	286.03	165.72
				sunup.01G0011610	2.13	3.81
				sunup.01G0011620	43.97	92.08
				sunup.01G0011630	47.43	49.68
				sunup.01G0011640	53.23	78.84
				sunup.01G0011650	140.83	135.91
				sunup.01G0011660	0	0
				sunup.01G0011670	1.21	2.59
				sunup.01G0011680	63.7	75.11
				sunup.01G0011690	135.12	179.09
				sunup.01G0011700	110.29	135.22
				sunup.01G0011710	15.94	20.25
				sunup.01G0011720	30.95	35.68
				sunup.01G0011730	19.17	26.27
				sunup.01G0011740	39.74	43.54
				sunup.01G0011750	30.91	45.77
				sunup.01G0011760	6.81	5.87
				sunup.01G0011770	0.25	0.95
				sunup.01G0011780	14.06	28.31
				sunup.01G0011790	15.07	19.07
				sunup.01G0011800	6.02	4.27
				sunup.01G0011810	0.82	1.56
				sunup.01G0011820	69.88	60.73
				sunup.01G0011830	73.99	89.22
				sunup.01G0011840	4611.14	4306.23
				sunup.01G0011850	3790.85	5894.6
				sunup.01G0011860	26.79	51.59
				sunup.01G0011870	0	12.8
				sunup.01G0011880	28.72	38.84
				sunup.01G0011890	28.67	14.43
				sunup.01G0011900	3.36	5.4
				sunup.01G0011910	3.98	16.71
				sunup.01G0011920	43.42	47.9
				sunup.01G0011930	59.11	56.16
				sunup.01G0011940	31.43	41.06
				sunup.01G0011950	27.28	27.54
				sunup.01G0011960	23.12	31.81
				sunup.01G0011970	24.75	34.17
				sunup.01G0011980	90.78	111.12
				sunup.01G0011990	28.57	39.38
				sunup.01G0012000	0.63	1.73
				sunup.01G0012010	34.6	31.56
				sunup.01G0012020	26.37	21.13
				sunup.01G0012030	0	0
				sunup.01G0012040	44.87	53.05
				sunup.01G0012050	66.4	98.17
				sunup.01G0012060	76.36	86.4
				sunup.01G0012070	0	0
				sunup.01G0012080	6.25	11.37
				sunup.01G0012090	39.18	52.48
				sunup.01G0012100	27.41	46.58
				sunup.01G0012110	74.54	138.19
				sunup.01G0012120	3.8	7.89
				sunup.01G0012130	8.36	12.44
				sunup.01G0012140	0	0
				sunup.01G0012150	2.57	5
				sunup.01G0012160	9.77	9.08
				sunup.01G0012170	61.62	67.73
				sunup.01G0012180	20.87	46.4
				sunup.01G0012190	3.07	2.94
				sunup.01G0012200	43.01	16.3
				sunup.01G0012210	78.17	86.53
				sunup.01G0012220	34.13	16.43
				sunup.01G0012230	8.63	14.08
				sunup.01G0012240	1.9	3.89
				sunup.01G0012250	34.67	47.52
				sunup.01G0012260	7.34	6.17
				sunup.01G0012270	226.19	319.9
				sunup.01G0012280	49.61	73
				sunup.01G0012290	32.64	53.95
				sunup.01G0012300	1.12	2.65
				sunup.01G0012310	230.15	422.46
				sunup.01G0012320	83.27	52.45
				sunup.01G0012330	0	7.87
				sunup.01G0012340	11.82	8.78
				sunup.01G0012350	6.28	13.69
				sunup.01G0012360	89.14	57.41
				sunup.01G0012370	109.05	169.67
				sunup.01G0012380	23.98	37.71
				sunup.01G0012390	319.12	212.37
				sunup.01G0012400	46.92	16.92
				sunup.01G0012410	3.25	2.07
				sunup.01G0012420	109.34	91.07
				sunup.01G0012430	72.19	36.83
				sunup.01G0012440	4.59	9.17
				sunup.01G0012450	2.01	3.35
				sunup.01G0012460	2.29	3.04
				sunup.01G0012470	78.77	67.35
				sunup.01G0012480	3.93	4.77
				sunup.01G0012490	28.93	18.95
				sunup.01G0012500	42.59	32.31
				sunup.01G0012510	0.44	12.91
				sunup.01G0012520	33.42	42.04
				sunup.01G0012530	0	0.15
				sunup.01G0012540	47.44	8.39
				sunup.01G0012550	1.53	0.93
				sunup.01G0012560	22.32	33.4
				sunup.01G0012570	0.98	0
				sunup.01G0012580	170.02	321.67
				sunup.01G0012590	488.28	475.78
				sunup.01G0012600	219.57	274.29
				sunup.01G0012610	59.32	58.97
				sunup.01G0012620	74.62	89.84
				sunup.01G0012630	42.86	64.45
				sunup.01G0012640	8.46	10.1
				sunup.01G0012650	104.65	120.73
				sunup.01G0012660	0	0
				sunup.01G0012670	0	0
				sunup.01G0012680	0	1.38
				sunup.01G0012690	6.79	12.64
				sunup.01G0012700	24.01	32.32
				sunup.01G0012710	62.92	29.53
				sunup.01G0012720	0	0
				sunup.01G0012730	557.83	188.4
				sunup.01G0012740	1.05	0.62
				sunup.01G0012750	18.25	16.95
				sunup.01G0012760	0	0
				sunup.01G0012770	91.1	110.14
				sunup.01G0012780	0	0
				sunup.01G0012790	56.04	79.74
				sunup.01G0012800	56.97	45.11
				sunup.01G0012810	0	0
				sunup.01G0012820	6.8	7.44
				sunup.01G0012830	11.48	9.02
				sunup.01G0012840	51.35	54.86
				sunup.01G0012850	5.92	15.96
				sunup.01G0012860	1.42	0.82
				sunup.01G0012870	15.98	25.27
				sunup.01G0012880	10.02	8.95
				sunup.01G0012890	17.86	29.09
				sunup.01G0012900	1.59	2
				sunup.01G0012910	15.33	16.94
				sunup.01G0012920	26.7	35.15
				sunup.01G0012930	1.95	3.51
				sunup.01G0012940	25.53	41.71
				sunup.01G0012950	79.2	114.23
				sunup.01G0012960	14.61	22.73
				sunup.01G0012970	51.59	71.09
				sunup.01G0012980	0.21	3.32
				sunup.01G0012990	0	0
				sunup.01G0013000	9.15	10.47
				sunup.01G0013010	16.57	27.29
				sunup.01G0013020	148.62	146.75
				sunup.01G0013030	2.52	3.5
				sunup.01G0013040	7.75	9.75
				sunup.01G0013050	21.93	14.41
				sunup.01G0013060	116.42	125.72
				sunup.01G0013070	128.81	93.21
				sunup.01G0013080	28.81	34.23
				sunup.01G0013090	8.36	15.2
				sunup.01G0013100	16.41	17.79
				sunup.01G0013110	11.34	2.09
				sunup.01G0013120	132.46	147.27
				sunup.01G0013130	14.7	9.01
				sunup.01G0013140	0.71	1.63
				sunup.01G0013150	11.83	11.01
				sunup.01G0013160	2.51	5.17
				sunup.01G0013170	1.88	3.84
				sunup.01G0013180	52.93	62.03
				sunup.01G0013190	106.62	112.21
				sunup.01G0013200	53.16	57.98
				sunup.01G0013210	113.42	145.64
				sunup.01G0013220	14.04	23.56
				sunup.01G0013230	4.1	6.28
				sunup.01G0013240	29.55	48.74
				sunup.01G0013250	0.94	1.5
				sunup.01G0013260	85.31	121.67
				sunup.01G0013270	49.24	30.67
				sunup.01G0013280	24.37	26.43
				sunup.01G0013290	20.7	31.03
				sunup.01G0013300	48.19	35.32
				sunup.01G0013310	23.36	48.85
				sunup.01G0013320	31.46	24.07
				sunup.01G0013330	53.88	35.88
				sunup.01G0013340	29.08	56.55
				sunup.01G0013350	21.85	31.73
				sunup.01G0013360	41.12	47.56
				sunup.01G0013370	0	0
				sunup.01G0013380	8.57	10.77
				sunup.01G0013390	1.2	1.54
				sunup.01G0013400	2557.93	3130.85
				sunup.01G0013410	8.09	16.55
				sunup.01G0013420	67.05	77.36
				sunup.01G0013430	654.72	649.52
				sunup.01G0013440	37.06	4.75
				sunup.01G0013450	47.63	30.79
				sunup.01G0013460	0.42	0.46
				sunup.01G0013470	90.11	76.28
				sunup.01G0013480	17.31	9.41
				sunup.01G0013490	37.96	114.56
				sunup.01G0013500	9.31	6.49
				sunup.01G0013510	52.95	91.38
				sunup.01G0013520	0.38	3.63
				sunup.01G0013530	20.48	81.53
				sunup.01G0013540	0.69	0.73
				sunup.01G0013550	224.26	292.2
				sunup.01G0013560	74.66	96.41
				sunup.01G0013570	69.58	98.94
				sunup.01G0013580	39.28	67.28
				sunup.01G0013590	10.43	16.67
				sunup.01G0013600	21.17	8.77
				sunup.01G0013610	20.31	0
				sunup.01G0013620	0	0
				sunup.01G0013630	0.07	0
				sunup.01G0013640	17.31	30.75
				sunup.01G0013650	0	0.06
				sunup.01G0013660	0	0
				sunup.01G0013670	0	0
				sunup.01G0013680	0	0
				sunup.01G0013690	0	0
				sunup.01G0013700	54.68	78.04
				sunup.01G0013710	7.1	13.54
				sunup.01G0013720	59.88	71.39
				sunup.01G0013730	7.99	15.28
				sunup.01G0013740	14.37	22.72
				sunup.01G0013750	16.77	17.88
				sunup.01G0013760	52.61	59.16
				sunup.01G0013770	33.84	42.19
				sunup.01G0013780	5.35	7.81
				sunup.01G0013790	8.01	5.79
				sunup.01G0013800	3.51	2.03
				sunup.01G0013810	27.68	41.2
				sunup.01G0013820	1.59	4.43
				sunup.01G0013830	33.3	31.17
				sunup.01G0013840	69.84	94.64
				sunup.01G0013850	99.6	114.05
				sunup.01G0013860	1.44	2.81
				sunup.01G0013870	47.26	12.02
				sunup.01G0013880	3.78	3.84
				sunup.01G0013890	654.73	86.43
				sunup.01G0013900	86.51	16.99
				sunup.01G0013910	2.56	1.23
				sunup.01G0013920	3.69	1.46
				sunup.01G0013930	45.58	41.14
				sunup.01G0013940	13.81	14.81
				sunup.01G0013950	2601.48	1334.56
				sunup.01G0013960	0.12	0.37
				sunup.01G0013970	0	0
				sunup.01G0013980	2.14	2.97
				sunup.01G0013990	41.02	41.91
				sunup.01G0014000	27.26	29.34
				sunup.01G0014010	1.3	0.39
				sunup.01G0014020	28.89	45.69
				sunup.01G0014030	110.63	69.21
				sunup.01G0014040	105.63	119.81
				sunup.01G0014050	35.05	44.45
				sunup.01G0014060	11.14	17.34
				sunup.01G0014070	35.85	172.79
				sunup.01G0014080	18.83	57.18
				sunup.01G0014090	15.58	25.52
				sunup.01G0014100	2.69	3.93
				sunup.01G0014110	25.76	32.39
				sunup.01G0014120	2.09	2.22
				sunup.01G0014130	9.18	13.56
				sunup.01G0014140	11.86	18.59
				sunup.01G0014150	4.64	5.57
				sunup.01G0014160	10.14	12.54
				sunup.01G0014170	34.51	45
				sunup.01G0014180	49.06	73.32
				sunup.01G0014190	189.73	289.83
				sunup.01G0014200	4.57	5.43
				sunup.01G0014210	9.18	16.64
				sunup.01G0014220	257.78	217.73
				sunup.01G0014230	22.19	25.38
				sunup.01G0014240	71.82	99.81
				sunup.01G0014250	4.12	1.78
				sunup.01G0014260	8.55	14.36
				sunup.01G0014270	43.53	14.02
				sunup.01G0014280	9.32	10.54
				sunup.01G0014290	24.63	13.11
				sunup.01G0014300	329.16	134.67
				sunup.01G0014310	45.27	40.96
				sunup.01G0014320	71.89	81.43
				sunup.01G0014330	273.92	286.34
				sunup.01G0014340	105.03	130.21
				sunup.01G0014350	7.02	29.43
				sunup.01G0014360	0	0.1
				sunup.01G0014370	35.47	32.64
				sunup.01G0014380	0.99	0.32
				sunup.01G0014390	68.38	87.92
				sunup.01G0014400	24.44	30.93
				sunup.01G0014410	12.87	9.03
				sunup.01G0014420	5.06	24.9
				sunup.01G0014430	336.48	416.95
				sunup.01G0014440	6.61	7.6
				sunup.01G0014450	0	0.16
				sunup.01G0014460	4.03	3.25
				sunup.01G0014470	91.26	101.05
				sunup.01G0014480	1.2	49.05
				sunup.01G0014490	24.64	32.67
				sunup.01G0014500	69.17	104.07
				sunup.01G0014510	38.79	61.17
				sunup.01G0014520	0	0
				sunup.01G0014530	9.75	3.24
				sunup.01G0014540	62.73	47.43
				sunup.01G0014550	92.41	121.06
				sunup.01G0014560	0	0
				sunup.01G0014570	36.46	79.76
				sunup.01G0014580	4.1	8.61
				sunup.01G0014590	4.59	7.03
				sunup.01G0014600	18.74	26.89
				sunup.01G0014610	2.78	6.28
				sunup.01G0014620	3	6.72
				sunup.01G0014630	41.24	36.9
				sunup.01G0014640	128.87	143.86
				sunup.01G0014650	12.82	17.61
				sunup.01G0014660	16.75	23.03
				sunup.01G0014670	130.91	327.55
				sunup.01G0014680	37.06	65.41
				sunup.01G0014690	22.54	25.25
				sunup.01G0014700	0.26	0.24
				sunup.01G0014710	95.96	140.53
				sunup.01G0014720	0.32	2.29
				sunup.01G0014730	0	174.96
				sunup.01G0014740	13.22	9.19
				sunup.01G0014750	250.7	405.85
				sunup.01G0014760	2.33	1.89
				sunup.01G0014770	0	0
				sunup.01G0014780	0.08	0
				sunup.01G0014790	1.71	4.68
				sunup.01G0014800	16.79	5.16
				sunup.01G0014810	22.41	24.67
				sunup.01G0014820	1.5	0.72
				sunup.01G0014830	27.75	41.97
				sunup.01G0014840	22.56	27.56
				sunup.01G0014850	30.92	35.75
				sunup.01G0014860	20.47	5.55
				sunup.01G0014870	17.53	22.89
				sunup.01G0014880	3.29	5.6
				sunup.01G0014890	35.55	58.66
				sunup.01G0014900	8.62	17.26
				sunup.01G0014910	74.82	135.14
				sunup.01G0014920	17.13	11.51
				sunup.01G0014930	40.4	41.08
				sunup.01G0014940	1.02	1.31
				sunup.01G0014950	21.23	22.2
				sunup.01G0014960	78.2	107.49
				sunup.01G0014970	18.13	16.93
				sunup.01G0014980	2.44	1.12
				sunup.01G0014990	58.19	57.26
				sunup.01G0015000	1860.82	445.26
				sunup.01G0015010	72.86	38.91
				sunup.01G0015020	47.96	47.88
				sunup.01G0015030	97.46	105.81
				sunup.01G0015040	14.65	49.88
				sunup.01G0015050	34.32	42.93
				sunup.01G0015060	8.93	39.91
				sunup.01G0015070	3.26	6.64
				sunup.01G0015080	0.06	0.64
				sunup.01G0015090	144.81	50.68
				sunup.01G0015100	39.2	45.38
				sunup.01G0015110	17.89	30.52
				sunup.01G0015120	0.53	3.07
				sunup.01G0015130	0	2.57
				sunup.01G0015140	2.27	4.44
				sunup.01G0015150	135	199.11
				sunup.01G0015160	3.7	16.66
				sunup.01G0015170	0	0
				sunup.01G0015180	47.1	40.02
				sunup.01G0015190	1159.05	293.84
				sunup.01G0015200	25.74	37.67
				sunup.01G0015210	49.61	48.87
				sunup.01G0015220	20.71	20.44
				sunup.01G0015230	252.64	89.77
				sunup.01G0015240	0.19	0.75
				sunup.01G0015250	147.18	117.02
				sunup.01G0015260	79.39	125.82
				sunup.01G0015270	15.72	17.16
				sunup.01G0015280	602.92	969.46
				sunup.01G0015290	9.07	1.08
				sunup.01G0015300	0	0
				sunup.01G0015310	30.72	40.49
				sunup.01G0015320	72.59	77.46
				sunup.01G0015330	36.11	32.19
				sunup.01G0015340	55.17	60.47
				sunup.01G0015350	0	0
				sunup.01G0015360	24.75	45.54
				sunup.01G0015370	130.82	132.36
				sunup.01G0015380	36.53	39.27
				sunup.01G0015390	61.5	75.22
				sunup.01G0015400	0.92	2.92
				sunup.01G0015410	19.54	18.3
				sunup.01G0015420	97.44	61.55
				sunup.01G0015430	23.16	25.91
				sunup.01G0015440	23.48	22.1
				sunup.01G0015450	332.8	225.8
				sunup.01G0015460	19.95	14.2
				sunup.01G0015470	57.91	89.23
				sunup.01G0015480	7.12	15.83
				sunup.01G0015490	73.5	100.55
				sunup.01G0015500	19.11	22.8
				sunup.01G0015510	30.07	40.6
				sunup.01G0015520	343.95	192.27
				sunup.01G0015530	0	0
				sunup.01G0015540	36.87	26.23
				sunup.01G0015550	0.65	0.2
				sunup.01G0015560	0.98	1.78
				sunup.01G0015570	115.05	117.5
				sunup.01G0015580	4.74	6.18
				sunup.01G0015590	60.23	51.82
				sunup.01G0015600	19.84	28.64
				sunup.01G0015610	5.65	7.07
				sunup.01G0015620	82.97	92.22
				sunup.01G0015630	27	37.51
				sunup.01G0015640	45.2	29.81
				sunup.01G0015650	8.67	10.92
				sunup.01G0015660	55.73	55.25
				sunup.01G0015670	54.58	59.62
				sunup.01G0015680	10.81	14.47
				sunup.01G0015690	29.75	46.54
				sunup.01G0015700	30.27	24.7
				sunup.01G0015710	28.75	50.33
				sunup.01G0015720	13.29	28.92
				sunup.01G0015730	57.56	109.03
				sunup.01G0015740	5.34	8.65
				sunup.01G0015750	84.99	100.92
				sunup.01G0015760	304.18	321.96
				sunup.01G0015770	9.81	10.44
				sunup.01G0015780	17.27	5.46
				sunup.01G0015790	29.53	29.09
				sunup.01G0015800	18.45	39.91
				sunup.01G0015810	0	78.88
				sunup.01G0015820	5.37	14.1
				sunup.01G0015830	86.58	57.5
				sunup.01G0015840	93.14	56.03
				sunup.01G0015850	53.08	81.65
				sunup.01G0015860	0.14	0
				sunup.01G0015870	45.85	20.4
				sunup.01G0015880	47.22	76.28
				sunup.01G0015890	15.96	17.77
				sunup.01G0015900	6.43	14.83
				sunup.01G0015910	38.12	40.69
				sunup.01G0015920	1.06	1.21
				sunup.01G0015930	0	0
				sunup.01G0015940	0.19	0.06
				sunup.01G0015950	115.27	10.42
				sunup.01G0015960	24.25	15.81
				sunup.01G0015970	33.97	27.59
				sunup.01G0015980	919.42	98.16
				sunup.01G0015990	5.58	7.1
				sunup.01G0016000	0.71	0.69
				sunup.01G0016010	6.36	8.44
				sunup.01G0016020	0	0.06
				sunup.01G0016030	0	0
				sunup.01G0016040	1.21	2.55
				sunup.01G0016050	58.34	98.13
				sunup.01G0016060	107.78	116.75
				sunup.01G0016070	22.09	15.98
				sunup.01G0016080	17.59	23.18
				sunup.01G0016090	9.77	12.56
				sunup.01G0016100	42.27	28.43
				sunup.01G0016110	5.29	2.69
				sunup.01G0016120	108.64	76.08
				sunup.01G0016130	0.13	0.11
				sunup.01G0016140	0.57	0.22
				sunup.01G0016150	75.97	66.4
				sunup.01G0016160	102.64	37.02
				sunup.01G0016170	35.89	38.99
				sunup.01G0016180	73.14	69.03
				sunup.01G0016190	49.2	68.25
				sunup.01G0016200	60.55	47.23
				sunup.01G0016210	18.48	11.49
				sunup.01G0016220	52.81	27.2
				sunup.01G0016230	14.56	22.12
				sunup.01G0016240	0	0
				sunup.01G0016250	0	0.08
				sunup.01G0016260	0	0
				sunup.01G0016270	41.93	41.59
				sunup.01G0016280	49.43	17.76
				sunup.01G0016290	22.84	24.75
				sunup.01G0016300	315.89	89.03
				sunup.01G0016310	27.08	11.67
				sunup.01G0016320	0	0
				sunup.01G0016330	18.89	13.9
				sunup.01G0016340	0	0
				sunup.01G0016350	50.51	34.12
				sunup.01G0016360	12.97	5.27
				sunup.01G0016370	1.22	2.97
				sunup.01G0016380	0.22	0.19
				sunup.01G0016390	0	0
				sunup.01G0016400	0	0
				sunup.01G0016410	0.68	1.98
				sunup.01G0016420	30.86	33.39
				sunup.01G0016430	0	0
				sunup.01G0016440	0	0
				sunup.01G0016450	0	0
				sunup.01G0016460	2.97	5.29
				sunup.01G0016470	0	0
				sunup.01G0016480	0.25	1.34
				sunup.01G0016490	0	0
				sunup.01G0016500	0	0
				sunup.01G0016510	0	0
				sunup.01G0016520	0	0
				sunup.01G0016530	0	0
				sunup.01G0016540	0	0
				sunup.01G0016550	1.22	0.56
				sunup.01G0016560	0	0
				sunup.01G0016570	0	0
				sunup.01G0016580	0	0
				sunup.01G0016590	0	0
				sunup.01G0016600	0	0
				sunup.01G0016610	0	0
				sunup.01G0016620	0	0
				sunup.01G0016630	0	0
				sunup.01G0016640	0	0
				sunup.01G0016650	0	0
				sunup.01G0016660	0	0
				sunup.01G0016670	11.93	25.19
				sunup.01G0016680	0	0
				sunup.01G0016690	0	0
				sunup.01G0016700	0	0
				sunup.01G0016710	0.45	0.42
				sunup.01G0016720	75.77	119.45
				sunup.01G0016730	5.97	27.24
				sunup.01G0016740	5.92	12.05
				sunup.01G0016750	25.83	35.47
				sunup.01G0016760	28.63	4.15
				sunup.01G0016770	13.25	21.89
				sunup.01G0016780	42.05	56.27
				sunup.01G0016790	0	0
				sunup.01G0016800	67.97	68.39
				sunup.01G0016810	17.9	9.47
				sunup.01G0016820	55.95	68.65
				sunup.01G0016830	1.44	2.08
				sunup.01G0016840	5.16	8.2
				sunup.01G0016850	62.73	68.87
				sunup.01G0016860	17.31	38.5
				sunup.01G0016870	24.62	53.58
				sunup.01G0016880	72.65	57.21
				sunup.01G0016890	10.17	13.35
				sunup.01G0016900	121.29	80.14
				sunup.01G0016910	38.28	39.06
				sunup.01G0016920	24.1	10.03
				sunup.01G0016930	2.37	3.85
				sunup.01G0016940	176.12	228.96
				sunup.01G0016950	22.06	34.34
				sunup.01G0016960	39.33	42.5
				sunup.01G0016970	17.33	27.53
				sunup.01G0016980	0.45	0.42
				sunup.01G0016990	11.49	19.52
				sunup.01G0017000	90.67	99.61
				sunup.01G0017010	164.77	154.51
				sunup.01G0017020	48.73	37.52
				sunup.01G0017030	19.24	29.86
				sunup.01G0017040	27.09	31.05
				sunup.01G0017050	0.07	0.49
				sunup.01G0017060	261.74	411.83
				sunup.01G0017070	54.74	67.73
				sunup.01G0017080	61.71	108.26
				sunup.01G0017090	28.61	37.12
				sunup.01G0017100	2.73	3.18
				sunup.01G0017110	17.58	18.42
				sunup.01G0017120	46.37	57.3
				sunup.01G0017130	8.41	15.51
				sunup.01G0017140	0.54	0.51
				sunup.01G0017150	12.98	15.35
				sunup.01G0017160	32.39	40.24
				sunup.01G0017170	1.78	1.63
				sunup.01G0017180	50.54	55.94
				sunup.01G0017190	38.22	46.58
				sunup.01G0017200	10.05	12.87
				sunup.01G0017210	15.85	26.15
				sunup.01G0017220	29.42	49.06
				sunup.01G0017230	4.69	17.7
				sunup.01G0017240	10.98	33.38
				sunup.01G0017250	0	0.43
				sunup.01G0017260	0	0
				sunup.01G0017270	11.47	24.98
				sunup.01G0017280	8	22.54
				sunup.01G0017290	38.8	41.84
				sunup.01G0017300	0	0.29
				sunup.01G0017310	42.97	52.35
				sunup.01G0017320	10.07	6.89
				sunup.01G0017330	82.91	116.18
				sunup.01G0017340	22.82	25.62
				sunup.01G0017350	21.19	34.9
				sunup.01G0017360	50.25	67.1
				sunup.01G0017370	15.2	27.74
				sunup.01G0017380	1693.89	861.15
				sunup.01G0017390	0.56	0.44
				sunup.01G0017400	33.96	37.68
				sunup.01G0017410	1.81	2.46
				sunup.01G0017420	56.39	92.23
				sunup.01G0017430	20.06	37.17
				sunup.01G0017440	6.37	8.83
				sunup.01G0017450	0	6.42
				sunup.01G0017460	0	0
				sunup.01G0017470	31.11	42.17
				sunup.01G0017480	0	0
				sunup.01G0017490	44.26	55.98
				sunup.01G0017500	0	0.09
				sunup.01G0017510	1.86	3.14
				sunup.01G0017520	6.4	11.83
				sunup.01G0017530	0.12	0.1
				sunup.01G0017540	23.72	36.25
				sunup.01G0017550	16.13	20.6
				sunup.01G0017560	5.12	3.06
				sunup.01G0017570	17.95	16.56
				sunup.01G0017580	2.25	1.48
				sunup.01G0017590	17.48	22.68
				sunup.01G0017600	68.11	87.5
				sunup.01G0017610	0	0.84
				sunup.01G0017620	19.13	29.18
				sunup.01G0017630	0	0
				sunup.01G0017640	2.34	2.9
				sunup.01G0017650	26.5	14.31
				sunup.01G0017660	0.32	0.39
				sunup.01G0017670	39.2	23.03
				sunup.01G0017680	54.14	27.07
				sunup.01G0017690	58.2	34.09
				sunup.01G0017700	38.22	45.51
				sunup.01G0017710	0.45	0.61
				sunup.01G0017720	0.41	0.09
				sunup.01G0017730	0	0
				sunup.01G0017740	117.74	47
				sunup.01G0017750	0	0
				sunup.01G0017760	0	0
				sunup.01G0017770	0	0
				sunup.01G0017780	50.46	43.63
				sunup.01G0017790	0	0
				sunup.01G0017800	41.52	32.5
				sunup.01G0017810	0	0
				sunup.01G0017820	0.52	0
				sunup.01G0017830	0.05	0
				sunup.01G0017840	0.25	0.11
				sunup.01G0017850	0	0
				sunup.01G0017860	0.12	0.19
				sunup.01G0017870	0	0
				sunup.01G0017880	0	0
				sunup.01G0017890	0	0
				sunup.01G0017900	0	0
				sunup.01G0017910	23.8	19.83
				sunup.01G0017920	0	0
				sunup.01G0017930	40.39	27.44
				sunup.01G0017940	78.7	61.7
				sunup.01G0017950	338.84	127.73
				sunup.01G0017960	0	0
				sunup.01G0017970	0	0
				sunup.01G0017980	17.98	16.33
				sunup.01G0017990	0.11	0
				sunup.01G0018000	24.07	15.33
				sunup.01G0018010	0.33	0
				sunup.01G0018020	0	0
				sunup.01G0018030	20.34	12.63
				sunup.01G0018040	0	0
				sunup.01G0018050	1.24	1.13
				sunup.01G0018060	0.52	0.47
				sunup.01G0018070	0.06	0.11
				sunup.01G0018080	0	0
				sunup.01G0018090	0	0
				sunup.01G0018100	0.04	0.05
				sunup.01G0018110	0	0
				sunup.01G0018120	0	0
				sunup.01G0018130	0	0
				sunup.01G0018140	2.88	1.36
				sunup.01G0018150	0.32	0.14
				sunup.01G0018160	0	0.5
				sunup.01G0018170	0	0
				sunup.01G0018180	0	0
				sunup.01G0018190	0	0
				sunup.01G0018200	0.28	0.08
				sunup.01G0018210	0	0.49
				sunup.01G0018220	0	0
				sunup.01G0018230	0.04	0.04
				sunup.01G0018240	24.89	15.76
				sunup.01G0018250	2.05	3.94
				sunup.01G0018260	0	0
				sunup.01G0018270	0	0.42
				sunup.01G0018280	8.27	3.14
				sunup.01G0018290	31.92	17.25
				sunup.01G0018300	41.64	23.67
				sunup.01G0018310	0	0
				sunup.01G0018320	0	0
				sunup.01G0018330	0	0
				sunup.01G0018340	318.24	178.76
				sunup.01G0018350	0	0
				sunup.01G0018360	0	0
				sunup.01G0018370	0	0.27
				sunup.01G0018380	0.52	1.16
				sunup.01G0018390	0	0.19
				sunup.01G0018400	0	0
				sunup.01G0018410	29.42	12.94
				sunup.01G0018420	5.74	3.51
				sunup.01G0018430	3.28	6.21
				sunup.01G0018440	0.32	0.88
				sunup.01G0018450	10.12	2.03
				sunup.01G0018460	0	0
				sunup.01G0018470	217.94	196.43
				sunup.01G0018480	0.32	1.48
				sunup.01G0018490	31.41	59.68
				sunup.01G0018500	0.27	0.25
				sunup.01G0018510	0	0.18
				sunup.01G0018520	0	0
				sunup.01G0018530	0.31	4.07
				sunup.01G0018540	0	0
				sunup.01G0018550	0	0
				sunup.01G0018560	0.48	0.71
				sunup.01G0018570	0	0
				sunup.01G0018580	8.26	37.12
				sunup.01G0018590	3.61	5.35
				sunup.01G0018600	0	2.25
				sunup.01G0018610	0	0
				sunup.01G0018620	43.41	64.93
				sunup.01G0018630	0	0
				sunup.01G0018640	39.74	238.61
				sunup.01G0018650	4.02	6.54
				sunup.01G0018660	9.09	19.83
				sunup.01G0018670	21.1	29.41
				sunup.01G0018680	23.62	44.79
				sunup.01G0018690	26.24	17.89
				sunup.01G0018700	19.35	12.71
				sunup.01G0018710	1.67	0.45
				sunup.01G0018720	3.04	2.83
				sunup.01G0018730	1.22	1.33
				sunup.01G0018740	0.97	0.44
				sunup.01G0018750	0	0
				sunup.01G0018760	9.25	13.36
				sunup.01G0018770	11.13	12.04
				sunup.01G0018780	5.92	4.69
				sunup.01G0018790	0	0
				sunup.01G0018800	0.32	0.14
				sunup.01G0018810	157.92	216.44
				sunup.01G0018820	21.14	12.46
				sunup.01G0018830	29.61	26.24
				sunup.01G0018840	15.08	18.46
				sunup.01G0018850	21.54	15.58
				sunup.01G0018860	45.48	51.25
				sunup.01G0018870	26.52	36.46
				sunup.01G0018880	52.9	72.3
				sunup.01G0018890	57.5	47.36
				sunup.01G0018900	7.18	8.91
				sunup.01G0018910	30.05	34.92
				sunup.01G0018920	3.75	0.73
				sunup.01G0018930	25.83	33.28
				sunup.01G0018940	31.16	40.53
				sunup.01G0018950	0.68	1.12
				sunup.01G0018960	48.99	31.6
				sunup.01G0018970	2.55	6.11
				sunup.01G0018980	28.73	47.05
				sunup.01G0018990	3.2	5.13
				sunup.01G0019000	1.71	1.45
				sunup.01G0019010	58.72	94.31
				sunup.01G0019020	10.37	1.87
				sunup.01G0019030	86.33	66.45
				sunup.01G0019040	51.17	74.72
				sunup.01G0019050	10.69	17.75
				sunup.01G0019060	49.94	43.75
				sunup.01G0019070	55.49	61.84
				sunup.01G0019080	14.04	24.37
				sunup.01G0019090	27.45	59.65
				sunup.01G0019100	73.31	69.09
				sunup.01G0019110	10.28	13.83
				sunup.01G0019120	25.09	29.62
				sunup.01G0019130	2.24	2.61
				sunup.01G0019140	0.14	0.52
				sunup.01G0019150	10.13	12.66
				sunup.01G0019160	38.03	43.64
				sunup.01G0019170	49.56	38.3
				sunup.01G0019180	35.95	21.26
				sunup.01G0019190	95.64	141.3
				sunup.01G0019200	67.33	36.04
				sunup.01G0019210	0	0
				sunup.01G0019220	34.88	22.68
				sunup.01G0019230	0	0
				sunup.01G0019240	24.3	28.01
				sunup.01G0019250	1.48	7.62
				sunup.01G0019260	59.93	51.35
				sunup.01G0019270	8.22	13.42
				sunup.01G0019280	0	0
				sunup.01G0019290	0	0
				sunup.01G0019300	15.38	16.51
				sunup.01G0019310	2.13	2.07
				sunup.01G0019320	12.45	12.92
				sunup.01G0019330	3.91	10.55
				sunup.01G0019340	45.21	36.71
				sunup.01G0019350	17.93	52.79
				sunup.01G0019360	0.05	42.41
				sunup.01G0019370	94.19	67.4
				sunup.01G0019380	18.28	23.93
				sunup.01G0019390	44.34	51.43
				sunup.01G0019400	40.42	58.2
				sunup.01G0019410	0	0.14
				sunup.01G0019420	50.58	41.79
				sunup.01G0019430	12.83	18.54
				sunup.01G0019440	29.51	62.79
				sunup.01G0019450	1.34	2.34
				sunup.01G0019460	4.78	7.66
				sunup.01G0019470	5.09	8.02
				sunup.01G0019480	240.79	40.39
				sunup.01G0019490	1508.87	20.95
				sunup.01G0019500	9.91	0
				sunup.01G0019510	48.44	41.76
				sunup.01G0019520	1.12	0.67
				sunup.01G0019530	1.47	2.07
				sunup.01G0019540	30.86	58.01
				sunup.01G0019550	16.94	18.72
				sunup.01G0019560	0	0
				sunup.01G0019570	4.22	5.66
				sunup.01G0019580	3.82	6.39
				sunup.01G0019590	228.65	324.3
				sunup.01G0019600	0	0
				sunup.01G0019610	53.79	47.42
				sunup.01G0019620	28.81	42.15
				sunup.01G0019630	7.76	17.35
				sunup.01G0019640	22.39	66.76
				sunup.01G0019650	529.37	460.07
				sunup.01G0019660	59.47	20.08
				sunup.01G0019670	23.33	35.41
				sunup.01G0019680	0.31	0
				sunup.01G0019690	35.21	30.26
				sunup.01G0019700	0.22	0
				sunup.01G0019710	0	0
				sunup.01G0019720	349.25	84.78
				sunup.01G0019730	41.36	49.18
				sunup.01G0019740	51.38	64.03
				sunup.01G0019750	25.92	32.21
				sunup.01G0019760	112.24	121.1
				sunup.01G0019770	0	0
				sunup.01G0019780	7.76	9.75
				sunup.01G0019790	787.18	910.99
				sunup.01G0019800	182.85	96.8
				sunup.01G0019810	0.39	0
				sunup.01G0019820	0	0
				sunup.01G0019830	0	0
				sunup.01G0019840	10.24	2.99
				sunup.01G0019850	32.89	11.62
				sunup.01G0019860	20.38	19.55
				sunup.01G0019870	23.4	44.44
				sunup.01G0019880	0	0.21
				sunup.01G0019890	18.13	19.9
				sunup.01G0019900	8.83	13.91
				sunup.01G0019910	51.76	67.31
				sunup.01G0019920	0.09	21.1
				sunup.01G0019930	6.18	10.84
				sunup.01G0019940	63.52	54.8
				sunup.01G0019950	21.29	21.75
				sunup.01G0019960	31.98	40.79
				sunup.01G0019970	34.07	41.22
				sunup.01G0019980	98.48	103.79
				sunup.01G0019990	43.46	63.15
[truncated: 20,536 more rows]
