# Supplementary material for: Gene regulation network analyses of pistil development in papaya
Source: BMC Genomics. 2022 Jan 5;23:8. doi: 10.1186/s12864-021-08197-7 (PMC8729085; doi:10.1186/s12864-021-08197-7)
Supplement: Supplementary file 16 — Additional file 16. Summary statistics of RNA-Seq data from papaya male and female flowers. [file 12864_2021_8197_MOESM16_ESM.xlsx]

## Sheet: Sheet1
Summary statistics of RNA-Seq data from papaya male and female flowers
No	Name	NCBI Sample	Sex	Developmental stage	Tissue	Biological duplication	High-quality reads	Total mapped reads	mapped reads ratio	NCBI BioProject accession number
1	FS1	F01	Female	stage1	floral buds	1	52507710	50434591	0.9605	PRJNA532376
2	FS1	F02	Female	stage1	floral buds	2	34975365	33561631	0.9596	PRJNA532376
3	FS1	F03	Female	stage1	floral buds	3	44259365	42910278	0.9695	PRJNA532376
4	FS2	F2P1	Female	stage2	pistil	1	44282441	43005703	0.9712	PRJNA687615
5	FS2	F2P2	Female	stage2	pistil	2	41260702	39813941	0.9649	PRJNA687615
6	FS2	F2P3	Female	stage2	pistil	3	47373235	45564518	0.9618	PRJNA687615
7	FS3	F3P1	Female	stage3	pistil	1	50635675	49196087	0.9716	PRJNA687615
8	FS3	F3P2	Female	stage3	pistil	2	42471785	40962736	0.9645	PRJNA687615
9	FS3	F3P3	Female	stage3	pistil	3	58459660	56775334	0.9712	PRJNA687615
10	FS4	F4P1	Female	stage4	pistil	1	39849865	38526892	0.9668	PRJNA687615
11	FS4	F4P2	Female	stage4	pistil	2	37131430	35857322	0.9657	PRJNA687615
12	FS4	F4P3	Female	stage4	pistil	3	26616244	26616244	0.9609	PRJNA687615
13	FL	F_Leaf_R2	Female		leaf	1	180797248	176731265	0.9775	PRJNA555541/SRX6473537
14	FL	F_Leaf_R3	Female		leaf	2	197268007	192748463	0.9771	PRJNA555541/SRX6473538
15	MS1	M01	Male	stage1	floral buds	1	45562980	44194436	0.97	PRJNA532376
16	MS1	M02	Male	stage1	floral buds	2	42252573	40882875	0.9676	PRJNA532376
17	MS1	M03	Male	stage1	floral buds	3	43144948	41604384	0.9643	PRJNA532376
18	MS2	M2P1	Male	stage2	pistil	1	33936427	32792439	0.9663	PRJNA687615
19	MS2	M2P2	Male	stage2	pistil	2	41889882	39012795	0.9313	PRJNA687615
20	MS2	M2P3	Male	stage2	pistil	3	54576496	53271871	0.9761	PRJNA687615
21	MS3	M3P1	Male	stage3	pistil	1	67952848	66273869	0.9753	PRJNA687615
22	MS3	M3P2	Male	stage3	pistil	2	35673147	34269011	0.9606	PRJNA687615
23	MS3	M3P3	Male	stage3	pistil	3	65878286	64030428	0.972	PRJNA687615
24	MS4	M4P1	Male	stage4	pistil	1	37715368	36252713	0.9612	PRJNA687615
25	MS4	M4P2	Male	stage4	pistil	2	36968314	35811078	0.9687	PRJNA687615
26	MS4	M4P3	Male	stage4	pistil	3	90789588	89305162	0.9836	PRJNA687615
27	ML	M_Leaf_R2	Male		leaf	1	302344731	294318796	0.9735	PRJNA555541/SRX6473540
28	ML	M_Leaf_R3	Male		leaf	2	38334349	37572651	0.9801	PRJNA555541/SRX6473541
