# Supplementary material for: Gene regulation network analyses of pistil development in papaya
Source: BMC Genomics. 2022 Jan 5;23:8. doi: 10.1186/s12864-021-08197-7 (PMC8729085; doi:10.1186/s12864-021-08197-7)
Supplement: Supplementary file 17 — Additional file 17. Primer information used for RT-qPCR experimental verification in this study. Primers CpHEC2, CpSUPL, and CpAGL11 are used to verify the false positive of RNA-seq differential expression analysis. FS and MS primers are used to verify the false positives of the female and male preferential expression algorithm, respectively. [file 12864_2021_8197_MOESM17_ESM.xlsx]

## Sheet: Sheet1
Primer information used for RT-qPCR experimental verification in this study
No.	Primer Name	Sequence
		Forward Primer	Reverse Primer
1	FS-1	GTTGTTAGGACCGGAAATGG	TACGATTGTCGACGTACCC
2	FS-2	GATGCTGATCAAGCTACCG	CTCGAGACCAAGCAATGG
3	FS-3	ACGGCTCATACTCACTCC	TCGTGTCCTCCACTTCG
4	FS-4	GATGGACGGCTTACTTGC	CATCGGAAACCATAGAAGACC
5	FS-5	TTCCCTGGACTCCATATCC	GATTCTGTGTTGTAATCGATGC
6	FS-6	CCAGGGTATTCTTCCAATCC	TGGAGGCTGAGGATAGC
7	FS-7	GCGGAGTGGTATGAAAGG	GGTCTACAGTACTATCGTTGG
8	FS-8	CTTGAATGGGAGTGCAAGG	CACACAATGGCATACTCTCC
9	FS-9	GACTCTGAGAGCTCATTGG	AATCTGAGCGCCATTACC
10	FS-10	AGAAGAAGGCGGATGAGG	CTGCAGCTGATGTCTTGC
11	FS-11	ACTGAATGCTGCTCTGC	CAGTTGGGACAAGTGAGG
12	FS-12	GAAGGTGACAATCGTCTAAGG	AGCATGACAAGGGAAATGG
13	MS-1	TCGCGCTTAAGAACTTGG	CTAGCAATCGTCGGAACG
14	MS-2	CCCACGGAAGATTGTATGG	TGCAATATCTCCCATTGCC
15	MS-3	CACATCTCTGCCTTTACCC	CCAAATCCTACTGTCCATCC
16	MS-4	CATTTAAGCAGCAAGAGTGG	CCACTTGACTCCAATAGGC
17	MS-5	GGATGCCAAGACAACTAGC	CTAGGAGAGAGACCTTGAGC
18	MS-6	CACTGCCTACAGACTTGC	ATGAGTCAAGACATGAGAAGG
19	MS-7	CATCTTCACACTGCCATCC	CCATGTCTTCAGGTCTTTCC
20	MS-8	CGATCTTTGTGGGATCTTTCC	TTCAGCAGAGGAGACTACG
21	MS-9	GGAACACTACCACTCTAAACC	ATACCCTATCCGAGACAGC
22	MS-10	AGCTGATGAAGAAAGTGAGC	CTGGTTGCGAGTCATAAAGG
23	MS-11	GGAGAACCAGGTGTTGC	CATTGGAGCTGGGATTCG
24	MS-12	AGAAACCTCCTTCCACTCC	GTTCATGCTAGGGCAATGG
25	CpAGL11	GCTGAAGTTGCTCTCATCG	CTGAGCTATCAGAACATGCC
26	CpHEC2	ACCCGGAATCCATTAAACC	CTTATCCGCTCGCTTATCC
27	CpSUPL	GCCAGACTTAGACAATCACC	GACAACGCAAGGAAGAGG
28	TBP2	TGTGAATACTGGTGCTGAG	GGCATGAGACAAGACCTATA
